# Supplementary material for: Functional unknomics: Systematic screening of conserved genes of unknown function
Source: PLoS Biol. 2023 Aug 8;21(8):e3002222. doi: 10.1371/journal.pbio.3002222 (PMC10409296; doi:10.1371/journal.pbio.3002222)
Supplement: S1 Table — (XLSX) [file pbio.3002222.s006.xlsx]

## Sheet: UnknomeDataset
cg_number	fbgn_id	VDRC ID	Off-target	s19	CAN repeats	Insertion	Integration site	Lethality (Da-GAL4)	stock no.
CG3184	FBgn0029892	108988	0	1	2	viable	30B	Viable	JS1
CG4662	FBgn0038735	103654	0	1	2	viable	30B	Viable	JS2
CG12004	FBgn0035236	101732	0	1	2	viable	30B	Viable	JS3
CG5850	FBgn0032172	103404	1	1	2	viable	40D	Semi	JS4
CG3703	FBgn0040348	107712	3	1	2	viable	30B	Semi	JS5
CG13784	FBgn0031897	110080	0	1	2	viable	40D	Semi	JS6
CG6695	FBgn0039215	107965	1	1	3	viable	not determined	Semi	JS7
CG4593	FBgn0029929	101502	0	1	2	viable	30B	Lethal	JS8
CG8486	FBgn0031993	105132	0	1	2	viable	40D	Semi	JS9
CG7974	FBgn0035254	106966	1	0.99	2	viable	30B	Viable	JS10
CG9752	FBgn0034614	105389	0	1	2	viable	30B	Viable	JS11
CG15618	FBgn0031077	108285	0	1	2	viable	30B	Viable	JS12
CG10053	FBgn0037490	110453	0	1	2	viable	30B	Viable	JS13
CG9154	FBgn0031777	101448	1	0.87	4	viable	30B	Viable	JS14
CG14290	FBgn0038662	103829	0	1	4	viable	30B	Viable	JS15
CG4957	FBgn0032205	100692	1	1	2	viable	30B	Viable	JS16
CG4749	FBgn0031308	100615	0	1	2	viable	40D	Lethal	JS17
CG6984	FBgn0034191	110411	0	1	3	viable	40D	Semi	JS18
CG2006	FBgn0039664	109100	2	0.61	3	viable	40D	Lethal	JS19
CG11534	FBgn0046296	108938	0	1	2	viable	30B	Viable	JS20
CG14480	FBgn0034242	106633	0	1	2	viable	30B	Viable	JS21
CG8245	FBgn0033031	103562	0	1	2	lethal	40D	Lethal	JS22
CG31717	FBgn0051717	105379	0	1	3	viable	30B	Viable	JS23
CG10470	FBgn0032746	103707	1	0.83	3	lethal	30B	Viable	JS24
CG32441	FBgn0052441	102827	0	1	2	viable	40D	Lethal	JS25
CG4646	FBgn0033810	109581	1	1	2	viable	30B	Viable	JS26
CG6153	FBgn0032445	107336	0	1	3	viable	30B	Viable	JS27
CG8135	FBgn0037689	107416	1	1	3	viable	30B	Viable	JS28
CG32333	FBgn0052333	100303	0	1	3	viable	40D	Semi	JS29
CG8312	FBgn0037720	109340	4	0.99	2	viable	40D	Semi	JS30
CG16812	FBgn0032488	102840	0	1	2	viable	40D	Lethal	JS31
CG4953	FBgn0032204	100601	0	1	2	viable	30B	Viable	JS32
CG3054	FBgn0022153	103629	0	1	2	viable	40D	Semi	JS33
CG6613	FBgn0034694	108079	0	1	2	viable	30B	Viable	JS34
CG1695	FBgn0031116	106947	0	1	4	viable	40D	Lethal	JS35
CG9213	FBgn0030655	101717	0	1	3	viable	30B	Viable	JS36
CG6982	FBgn0039014	102985	0	1	0	viable	40D	Semi	JS37
CG1309	FBgn0035519	104669	0	1	3	viable	30B	Viable	JS38
CG31320	FBgn0051320	106702	0	1	3	viable	40D	Semi	JS39
CG8237	FBgn0033350	103932	0	1	3	viable	not determined	Lethal	JS40
CG5323	FBgn0034362	105742	0	1	2	viable	30B	Viable	JS41
CG5327	FBgn0034363	103312	0	1	2	viable	30B	Viable	JS42
CG12863	FBgn0033948	107989	0	1	2	viable	30B	Viable	JS43
CG11210	FBgn0033259	106921	0	1	2	viable	30B	Viable	JS44
CG15012	FBgn0035528	110721	2	0.83	3	viable	30B	Viable	JS45
CG10338	FBgn0032700	105770	0	1	3	viable	30B	Viable	JS46
CG7183	FBgn0038583	109461	0	1	3	viable	30B	Viable	JS47
CG18081	FBgn0036537	106387	1	1	3	viable	30B	Viable	JS48
CG15715	FBgn0036538	108387	0	1	2	viable	30B	Viable	JS49
CG31259	FBgn0051259	105912	0	1	2	lethal	30B	Viable	JS50
CG11737	FBgn0037592	108872	0	1	3	viable	30B	Viable	JS51
CG5281	FBgn0037902	109498	0	1	4	viable	30B	Viable	JS52
CG6665	FBgn0034172	104625	0	1	2	viable	30B	Viable	JS53
CG6454	FBgn0039187	108673	0	1	2	viable	30B	Viable	JS54
CG10721	FBgn0032846	110731	0	1	2	viable	30B	Lethal	JS55
CG10803	FBgn0029666	106599	0	1	2	viable	30B	Viable	JS56
CG11596	FBgn0023522	108633	1	1	3	viable	40D	Semi	JS57
CG11048	FBgn0034487	106676	3	0.99	4	viable	30B	Viable	JS58
CG9328	FBgn0032886	102346	1	0.99	2	viable	30B	Viable	JS59
CG9328	FBgn0032886	102414	0	1	2	viable	30B	Viable	JS60
CG17018	FBgn0039972	106964	0	1	3	viable	30B	Viable	JS61
CG7785	FBgn0038564	109307	0	1	3	viable	30B	Viable	JS62
CG14232	FBgn0031061	106806	2	1	2	viable	30B	Viable	JS63
CG32109	FBgn0052109	107659	0	1	2	viable	30B	Lethal	JS64
CG3570	FBgn0035035	104318	0	1	3	viable	30B	Viable	JS65
CG15523	FBgn0039727	108010	0	1	3	viable	30B	Viable	JS66
CG13295	FBgn0035674	103375	1	0.95	3	viable	30B	Viable	JS67
CG5116	FBgn0039339	106458	0	1	2	viable	30B	Semi	JS68
CG13624	FBgn0039209	109612	0	1	2	viable	30B	Viable	JS69
CG10171	FBgn0036353	107908	0	1	2	viable	30B	Lethal	JS70
CG10064	FBgn0035724	106172	0	1	2	viable	30B	Viable	JS71
CG9986	FBgn0039589	110352	1	1	4	viable	40D	Semi	JS72
CG6340	FBgn0030648	110114	0	1	2	viable	30B	Lethal	JS73
CG16995	FBgn0031412	106799	0	1	0	viable	40D	Lethal	JS74
CG4270	FBgn0031407	102450	0	1	2	viable	30B	Semi	JS75
CG31482	FBgn0051482	101730	0	1	2	viable	40D	Semi	JS76
CG5522	FBgn0034158	109286	0	1	2	lethal	30B	Viable	JS77
CG10590	FBgn0035622	110679	0	1	3	viable	30B	Viable	JS78
CG15403	FBgn0031504	108089	0	1	3	viable	40D and 30B	Viable	JS79
CG5676	FBgn0032200	100557	1	0.83	2	viable	30B	Viable	JS80
CG7601	FBgn0027583	108385	1	1	4	viable	30B	Viable	JS81
CG1578	FBgn0030336	110560	0	1	2	viable	30B	Viable	JS82
CG8679	FBgn0032934	110338	0	1	3	viable	30B	Viable	JS83
CG11103	FBgn0030522	110763	1	1	3	viable	30B	Viable	JS84
CG5613	FBgn0030839	104366	0	1	3	lethal	30B	Not determined	JS85
CG14105	FBgn0036359	110515	0	1	2	viable	30B	Viable	JS86
CG7382	FBgn0031708	108931	0	1	2	lethal	30B	Lethal	JS87
CG7598	FBgn0039689	110449	0	1	2	viable	30B	Lethal	JS88
CG12056	FBgn0030099	100743	0	1	2	viable	40D	Semi	JS89
CG7224	FBgn0031971	107800	0	1	0	viable	40D	Semi	JS90
CG4400	FBgn0030434	105494	0	1	0	viable	30B	Lethal	JS91
CG32832	FBgn0052832	102996	0	1	2	viable	30B	Viable	JS92
CG9396	FBgn0037714	104068	0	1	3	viable	30B	Viable	JS93
CG9399	FBgn0037715	101455	0	0.98	2	viable	40D	Lethal	JS94
CG5938	FBgn0046247	106500	0	1	2	viable	40D	Lethal	JS95
CG9590	FBgn0038360	100015	0	1	3	viable	30B	Viable	JS96
CG14646	FBgn0037241	103770	0	1	2	viable	40D	Semi	JS97
CG8295	FBgn0034051	100719	0	1	2	viable	30B	Lethal	JS98
CG10742	FBgn0040334	109652	1	0.99	2	viable	30B	Viable	JS99
CG4591	FBgn0037848	102046	1	0.99	2	viable	30B	Lethal	JS100
CG6744	FBgn0037901	103374	1	1	2	viable	30B	Viable	JS101
CG15429	FBgn0031596	101331	2	0.99	2	viable	30B	Viable	JS102
CG9921	FBgn0030743	110744	0	1	2	viable	30B	Lethal	JS103
CG12333	FBgn0038617	103639	1	1	3	viable	30B	Viable	JS104
CG5149	FBgn0031904	110096	0	1	2	viable	30B	Viable	JS105
CG10185	FBgn0038397	110223	0	1	3	viable	30B	Viable	JS106
CG10428	FBgn0032724	103714	0	1	2	viable	not determined	Lethal	JS107
CG31145	FBgn0051145	108878	1	1	3	viable	30B	Viable	JS108
CG10951	FBgn0045980	100823	1	1	2	viable	30B	Viable	JS109
CG8465	FBgn0028343	100655	0	1	2	viable	30B	Lethal	JS110
CG5339	FBgn0034925	101322	1	1	2	lethal	40D	Semi	JS111
CG6750	FBgn0032292	105637	2	0.99	3	viable	40D	Lethal	JS112
CG15701	FBgn0034095	107983	0	1	3	viable	30B	Viable	JS113
CG11253	FBgn0036338	105377	1	1	3	viable	30B	Viable	JS114
CG7872	FBgn0030658	104410	1	1	2	viable	30B	Viable	JS115
CG30441	FBgn0050441	106811	2	0.71	0	viable	30B	Viable	JS116
CG4332	FBgn0030456	109624	1	1	2	viable	30B	Viable	JS117
CG9067	FBgn0033605	102015	0	1	0	viable	30B	Viable	JS118
CG12909	FBgn0033507	104356	1	1	3	viable	30B	Lethal	JS119
CG4341	FBgn0028481	110527	1	1	3	viable	30B	Viable	JS120
CG13367	FBgn0025634	106816	0	1	2	sterile	30B	Viable	JS121
CG3608	FBgn0035039	106695	0	1	2	viable	30B	Lethal	JS122
CG7616	FBgn0036142	104663	0	1	3	lethal	30B	Viable	JS123
CG9723	FBgn0030768	105105	1	1	3	viable	30B	Viable	JS124
CG9093	FBgn0031760	101473	1	0.99	2	viable	30B	Viable	JS125
CG8155	FBgn0034009	108444	0	1	3	viable	40D	Semi	JS126
CG7168	FBgn0038586	109443	0	1	3	viable	40D	Semi	JS127
CG32112	FBgn0052112	104866	0	1	2	viable	30B	Viable	JS128
CG30389	FBgn0050389	101553	0	1	2	viable	40D	Lethal	JS129
CG16717	FBgn0036028	105831	1	1	2	viable	30B	Semi	JS130
CG4025	FBgn0025624	100288	0	1	2	viable	30B	Viable	JS131
CG9159	FBgn0028419	109910	1	1	3	viable	30B	Lethal	JS132
CG5586	FBgn0039530	110397	0	1	2	viable	40D	Lethal	JS133
CG2221	FBgn0028331	107283	1	1	2	viable	30B	Semi	JS134
CG9536	FBgn0031818	105138	1	1	3	viable	30B	Viable	JS135
CG32264	FBgn0052264	101503	0	1	2	viable	40D	Lethal	JS136
CG18675	FBgn0040696	105164	0	1	2	viable	30B	Viable	JS137
CG6812	FBgn0036843	103925	0	1	4	viable	40D	Semi	JS138
CG7519	FBgn0037087	110613	0	1	2	viable	40D	Semi	JS139
CG6664	FBgn0036685	104391	3	0.99	4	lethal	30B	Lethal	JS140
CG5447	FBgn0039427	100606	0	1	3	viable	30B	Viable	JS141
CG13604	FBgn0039137	107208	1	1	3	viable	30B	Viable	JS142
CG8613	FBgn0033924	105375	0	1	3	viable	30B	Viable	JS143
CG8270	FBgn0035703	106201	0	1	3	viable	30B	Viable	JS144
CG7759	FBgn0033633	100412	0	1	2	viable	30B	Viable	JS145
CG6650	FBgn0036402	108004	0	1	2	viable	30B	Semi	JS146
CG9646	FBgn0034184	103414	0	1	3	viable	30B	Lethal	JS147
CG31759	FBgn0051759	106772	0	1	2	viable	30B	Viable	JS148
CG11388	FBgn0034959	105392	0	1	2	viable	30B	Viable	JS149
CG7949	FBgn0036107	110611	0	1	2	viable	30B	Semi	JS150
CG13957	FBgn0030739	105966	0	1	2	viable	30B	Viable	JS151
CG33144	FBgn0053144	108583	0	1	2	viable	30B	Viable	JS152
CG5882	FBgn0039490	106682	1	1	2	viable	30B	Viable	JS153
CG6059	FBgn0039491	105529	0	1	2	viable	30B	Viable	JS154
CG40446	FBgn0046323	110132	0	1	2	sterile	40D	Lethal	JS155
CG4996	FBgn0034271	108290	0	1	3	viable	30B	Viable	JS156
CG31751	FBgn0086909	110319	1	1	2	viable	30B	Viable	JS157
CG6607	FBgn0039204	110240	0	1	3	viable	30B	Viable	JS158
CG4452	FBgn0035981	107773	0	1	3	viable	30B	Viable	JS159
CG5515	FBgn0039163	107139	1	1	2	viable	30B	Viable	JS160
CG4050	FBgn0020312	110199	1	1	2	viable	30B	Viable	JS161
CG1665	FBgn0033451	106465	0	1	3	viable	30B	Viable	JS162
CG33096	FBgn0053096	104875	2	0.99	3	viable	30B	Viable	JS163
CG3223	FBgn0037538	104063	1	1	3	viable	30B	Viable	JS164
CG13605	FBgn0039150	105112	1	1	3	viable	30B	Viable	JS165
CG14591	FBgn0033054	110418	0	1	3	viable	30B	Semi	JS166
CG9109	FBgn0031765	100016	1	1	2	viable	40D	Semi	JS167
CG12132	FBgn0040236	110241	0	1	2	sterile	30B	Viable	JS168
CG9884	FBgn0011818	104406	0	1	2	viable	30B	Viable	JS169
CG11679	FBgn0030678	103479	1	1	2	viable	30B	Viable	JS170
CG2921	FBgn0034689	102654	1	1	2	viable	40D	Lethal	JS171
CG11474	FBgn0034688	108555	0	1	2	viable	30B	Viable	JS172
CG5155	FBgn0031905	106963	0	1	3	viable	30B	Viable	JS173
CG16789	FBgn0037712	103617	0	1	2	viable	30B	Viable	JS174
CG14183	FBgn0036931	101063	0	1	2	viable	30B	Viable	JS175
CG3479	FBgn0003016	110701	1	1	4	viable	30B	Viable	JS176
CG17180	FBgn0035140	106101	1	0.99	3	viable	30B	Semi	JS177
CG3104	FBgn0031473	101519	4	0.98	3	viable	40D	Lethal	JS178
CG34408	FBgn0085437	106188	0	1	2	viable	40D	Lethal	JS179
CG34408	FBgn0085437	106659	1	1	3	viable	30B	Viable	JS180
CG6005	FBgn0038672	105933	0	1	3	viable	40D	Semi	JS181
CG14414	FBgn0030571	103952	1	0.8	4	lethal	not determined	Lethal	JS182
CG31156	FBgn0051156	107269	0	1	2	viable	30B	Viable	JS183
CG5514	FBgn0039560	105166	0	1	3	viable	40D	Lethal	JS184
CG6818	FBgn0036846	103759	1	1	3	viable	40D	Lethal	JS185
CG6621	FBgn0037855	105158	0	1	2	viable	30B	Lethal	JS186
CG10465	FBgn0033017	107131	0	1	3	viable	30B	Semi	JS187
CG40440	FBgn0046697	109257	0	1	2	viable	30B	Viable	JS188
CG32668	FBgn0052668	103633	1	1	3	viable	30B	Lethal	JS189
CG10646	FBgn0036292	100744	1	0.99	2	viable	30B	Viable	JS190
CG6734	FBgn0032395	106697	0	1	3	viable	30B	Viable	JS191
CG15385	FBgn0031397	110458	0	1	3	viable	30B	Viable	JS192
CG8405	FBgn0034071	105445	0	1	2	viable	30B	Viable	JS193
CG13603	FBgn0039135	104332	0	1	3	viable	30B	Viable	JS194
CG6678	FBgn0038917	100804	0	1	2	viable	30B	Viable	JS195
CG5038	FBgn0038324	105365	0	1	3	viable	30B	Viable	JS196
CG6120	FBgn0027865	101411	0	1	2	viable	30B	Viable	JS197
CG6120	FBgn0027865	108375	1	1	3	viable	40D	Lethal	JS198
CG4999	FBgn0035936	104430	0	1	3	viable	30B	Viable	JS199
CG4928	FBgn0027556	103750	1	1	2	viable	30B	Lethal	JS200
CG7231	FBgn0031968	107040	0	1	3	viable	30B	Viable	JS201
CG6144	FBgn0032259	108250	2	0.56	2	lethal	30B	Viable	JS202
CG5013	FBgn0038396	102140	0	1	3	viable	30B	Semi	JS203
CG5885	FBgn0025700	105974	1	1	2	viable	30B	Viable	JS204
CG12214	FBgn0033495	105480	0	1	2	viable	40D	Semi	JS205
CG9117	FBgn0031766	107392	0	1	3	viable	40D	semi	JS206
CG8408	FBgn0030850	109302	1	1	2	viable	30B	Viable	JS207
CG15738	FBgn0030352	103029	0	1	3	lethal	30B	Viable	JS208
CG12121	FBgn0030109	103605	1	1	3	viable	30B	Semi	JS209
CG12090	FBgn0035227	110386	0	1	2	lethal	30B	Viable	JS210
CG4925	FBgn0036614	108210	3	0.99	2	viable	30B	Semi	JS211
CG31638	FBgn0051638	105426	0	1	3	viable	30B	Viable	JS212
CG3428	FBgn0036005	104424	0	1	3	viable	30B	Semi	JS213
CG14270	FBgn0029665	107710	0	1	2	viable	30B	Lethal	JS214
CG3309	FBgn0029756	110363	0	1	3	viable	30B	Viable	JS215
CG10252	FBgn0039104	110079	0	1	3	viable	30B	Viable	JS216
CG8086	FBgn0032010	106334	0	1	2	viable	40D	Lethal	JS217
CG8602	FBgn0035763	101575	0	1	4	lethal	40D	Lethal	JS218
CG12194	FBgn0031636	109287	1	0.99	2	viable	30B	Viable	JS219
CG10103	FBgn0035715	100771	1	1	3	viable	30B	Viable	JS220
CG2614	FBgn0032873	103730	0	1	2	viable	30B	Viable	JS221
CG13126	FBgn0032168	108021	2	1	2	viable	40D	Lethal	JS222
CG5458	FBgn0032478	109403	0	1	3	viable	30B	Viable	JS223
CG7352	FBgn0037581	107210	0	1	2	viable	30B	Viable	JS224
CG13585	FBgn0035020	100750	0	1	2	viable	30B	Viable	JS225
CG14962	FBgn0035407	100118	0	1	2	viable	40D	Lethal	JS226
CG7849	FBgn0033060	107949	1	1	2	viable	40D	Lethal	JS227
CG17996	FBgn0032595	109429	0	1	3	viable	40D	Semi	JS228
CG8043	FBgn0037610	104355	1	1	2	viable	40D	Lethal	JS229
CG11848	FBgn0039282	101424	0	1	4	viable	30B	Viable	JS230
CG13920	FBgn0025712	105183	0	1	2	viable	30B	Viable	JS231
CG10628	FBgn0032818	105440	0	1	3	viable	30B	Lethal	JS232
CG18397	FBgn0032723	105858	1	1	3	viable	40D	Semi	JS233
CG10254	FBgn0027512	108657	0	1	3	viable	30B	Viable	JS234
CG3887	FBgn0031670	105430	1	1	3	lethal	30B	Viable	JS235
CG14411	FBgn0030582	109622	1	1	4	viable	30B	Lethal	JS236
CG32795	FBgn0040384	109674	1	1	2	viable	40D	Lethal	JS237
CG5955	FBgn0036997	102443	0	1	2	viable	40D	Lethal	JS238
CG15438	FBgn0025684	110554	0	1	2	viable	30B	Viable	JS239
CG7188	FBgn0035871	110358	0	1	2	viable	30B	Lethal	JS240
CG6700	FBgn0032305	110634	0	1	2	viable	40D	Lethal	JS241
CG17252	FBgn0026149	106828	0	1	3	viable	30B	Viable	JS242
CG2179	FBgn0010772	106690	0	1	2	viable	30B	Viable	JS243
CG10958	FBgn0030004	108726	0	1	2	viable	30B	Viable	JS244
CG5104	FBgn0037009	109822	0	1	0	viable	40D	Semi	JS245
CG17680	FBgn0062440	104493	3	0.98	4	lethal	30B	Lethal	JS246
CG15211	FBgn0030234	104929	3	0.97	4	viable	40D	Lethal	JS247
CG12730	FBgn0029771	109016	4	0.98	2	viable	30B	Viable	JS248
CG4840	FBgn0086757	103509	0	1	3	viable	40D	Semi	JS249
CG34348	FBgn0085377	106956	0	1	3	viable	30B	Viable	JS250
CG40191	FBgn0058191	107687	0	1	2	viable	30B	Viable	JS251
CG11601	FBgn0031244	109773	0	1	2	sterile	30B	Viable	JS252
CG3625	FBgn0031245	106124	0	1	2	viable	30B	Viable	JS253
CG15896	FBgn0029858	106643	0	1	3	viable	30B	Viable	JS254
CG9586	FBgn0032101	104628	1	0.99	2	viable	40D	Lethal	JS255
CG1105	FBgn0037465	105981	2	1	4	viable	30B	Viable	JS256
CG14325	FBgn0038531	105665	0	1	3	viable	30B	Viable	JS257
CG30398	FBgn0050398	109766	0	1	3	viable	30B	Viable	JS258
CG14985	FBgn0035482	103368	0	1	3	viable	30B	Viable	JS259
CG17065	FBgn0031099	109506	0	1	2	viable	40D	Semi	JS260
CG7638	FBgn0036133	109665	1	1	3	viable	30B	Lethal	JS261
CG5886	FBgn0039379	106471	0	1	2	viable	30B	Viable	JS262
CG3709	FBgn0031227	106244	0	1	2	viable	30B	Viable	JS263
CG3152	FBgn0026761	108300	0	1	2	viable	30B	Viable	JS264
CG2239	FBgn0027654	100788	0	1	2	viable	40D	Semi	JS265
CG5934	FBgn0039505	105302	1	0.99	2	lethal	40D	Lethal	JS266
CG18812	FBgn0042135	100622	0	1	3	viable	30B	Viable	JS267
CG32758	FBgn0052758	108542	0	1	2	viable	30B	Semi	JS268
CG17347	FBgn0086446	110694	2	0.8	2	viable	30B	Semi	JS269
CG13708	FBgn0035577	105964	0	1	3	viable	30B	Viable	JS270
CG5755	FBgn0032664	101036	0	1	2	viable	30B	Semi	JS271
CG12713	FBgn0036536	108946	0	1	2	viable	30B	Viable	JS272
CG31924	FBgn0051924	102100	0	1	2	viable	30B	Viable	JS273
CG15441	FBgn0019982	108244	0	1	4	viable	30B	Viable	JS274
CG5565	FBgn0031335	100396	0	1	2	viable	40D	Lethal	JS275
CG15356	FBgn0031377	106820	1	1	2	viable	40D	Lethal	JS276
CG13502	FBgn0034692	109803	1	1	2	sterile	40D	Semi	JS277
CG16952	FBgn0030701	101049	0	1	2	viable	40D	Semi	JS278
CG6422	FBgn0039261	106251	0	1	3	viable	40D	Semi	JS279
CG4611	FBgn0035591	110578	0	1	2	viable	40D	Lethal	JS280
CG5590	FBgn0039537	109310	0	1	2	viable	not determined	Lethal	JS281
CG10191	FBgn0036354	108219	0	1	2	viable	30B	Viable	JS282
CG11986	FBgn0037656	106970	0	1	2	lethal	40D	Lethal	JS283
CG8401	FBgn0034069	104549	0	1	4	viable	40D	Lethal	JS284
CG30203	FBgn0050203	108235	0	1	2	viable	40D	Lethal	JS285
CG30046	FBgn0050046	106940	1	1	2	lethal	30B	semi	JS286
CG17739	FBgn0033710	106131	1	1	2	viable	30B	Viable	JS287
CG6953	FBgn0026721	105844	0	1	2	viable	30B	Semi	JS288
CG2256	FBgn0029995	101464	1	1	3	viable	40D	Semi	JS289
CG11200	FBgn0034500	101697	0	1	2	viable	30B	Lethal	JS290
CG11750	FBgn0030294	101952	0	1	3	viable	40D	Semi	JS291
CG12125	FBgn0030037	110737	0	1	3	viable	30B	Lethal	JS292
CG7423	FBgn0030982	102290	0	1	2	viable	30B	Viable	JS293
CG31715	FBgn0051715	101381	0	1	2	viable	30B	Viable	JS294
CG12272	FBgn0036571	107954	0	1	2	viable	30B	Viable	JS295
CG9053	FBgn0030606	101312	1	1	2	lethal	30B	Lethal	JS296
CG15439	FBgn0031606	110635	0	1	2	viable	30B	Viable	JS297
CG10009	FBgn0026400	101493	0	1	2	viable	30B	Lethal	JS298
CG1839	FBgn0030555	110154	0	1	3	viable	30B	Viable	JS299
CG10674	FBgn0035592	107329	0	1	2	viable	30B	Viable	JS300
CG32687	FBgn0052687	100795	0	1	3	viable	30B	Lethal	JS301
CG9867	FBgn0031421	106133	2	1	3	viable	30B	Lethal	JS302
CG14903	FBgn0038446	105752	0	1	0	viable	40D	Lethal	JS303
CG5445	FBgn0030838	100682	2	0.99	4	viable	40D	Lethal	JS304
CG2471	FBgn0030357	102007	0	1	0	viable	40D	Lethal	JS305
CG42248	FBgn0259100	102954	1	1	3	viable	30B	Viable	JS306
CG42248	FBgn0259100	105096	0	1	2	viable	30B	Viable	JS307
CG42248	FBgn0259100	108508	0	1	4	viable	40D	Lethal	JS308
CG42248	FBgn0259100	110590	0	1	4	viable	40D	Semi	JS309
CG12118	FBgn0030101	107834	0	1	3	viable	30B	Viable	JS310
CG8531	FBgn0033918	104088	0	1	2	viable	40D	Semi	JS311
CG5532	FBgn0034902	105693	0	1	2	viable	40D	Semi	JS312
CG5439	FBgn0032476	109602	1	1	3	viable	30B	Viable	JS313
CG15019	FBgn0035541	102427	0	1	3	viable	40D	Lethal	JS314
CG33695	FBgn0052831	109095	1	0.68	2	viable	30B	Viable	JS315
CG13436	FBgn0034532	100956	0	1	2	viable	30B	Viable	JS316
CG15141	FBgn0032635	108728	2	1	2	viable	30B	Viable	JS317
CG2227	FBgn0011770	105750	0	1	2	viable	30B	Viable	JS318
CG9038	FBgn0026076	110581	0	1	2	viable	40D	Lethal	JS319
CG15120	FBgn0034454	107946	0	1	2	viable	40D	Semi	JS320
CG9951	FBgn0036671	109399	0	1	3	viable	30B	Viable	JS321
CG32066	FBgn0052066	107318	0	1	2	viable	40D	Lethal	JS322
CG9186	FBgn0035206	105945	0	1	3	viable	30B	Semi	JS323
CG11396	FBgn0037022	103546	0	1	2	viable	40D	Lethal	JS324
CG11009	FBgn0036318	108260	0	1	2	viable	30B	Viable	JS325
CG16721	FBgn0029820	103729	0	1	2	viable	40D	Lethal	JS326
CG31007	FBgn0051007	102596	1	1	3	viable	40D	Semi	JS327
CG11050	FBgn0031836	107837	0	1	2	viable	30B	Viable	JS328
CG13827	FBgn0039068	101466	0	1	2	viable	30B	Semi	JS329
CG11025	FBgn0028372	105416	0	1	2	viable	30B	Viable	JS330
CG12659	FBgn0040929	100626	0	1	0	viable	40D	Semi	JS331
CG3918	FBgn0029873	104358	2	0.99	0	viable	30B	Lethal	JS332
CG10194	FBgn0032790	107721	0	1	3	viable	40D	Lethal	JS333
CG8671	FBgn0032938	105728	0	1	2	viable	30B	Lethal	JS334
CG12251	FBgn0033807	109314	0	1	2	viable	30B	Viable	JS335
CG13601	FBgn0039126	110752	0	1	2	viable	30B	Lethal	JS336
CG13602	FBgn0039127	100439	0	1	3	viable	40D	Semi	JS337
CG30421	FBgn0050421	103553	1	1	2	viable	40D	Semi	JS338
CG6597	FBgn0036967	104418	0	1	5	viable	30B	Viable	JS339
CG6597	FBgn0036967	104778	0	1	3	viable	30B	Lethal	JS340
CG4552	FBgn0031304	110700	0	1	4	viable	30B	Viable	JS341
CG15362	FBgn0031378	100806	0	1	0	viable	40D	Lethal	JS342
CG14905	FBgn0038452	103386	0	1	2	sterile	30B	Viable	JS343
CG3008	FBgn0031643	103828	0	1	2	viable	30B	Viable	JS344
CG4789	FBgn0030792	101535	0	1	2	viable	30B	Viable	JS345
CG5720	FBgn0028471	110710	0	1	2	lethal	30B	Viable	JS346
CG9922	FBgn0038196	105294	0	1	2	viable	30B	Lethal	JS347
CG17687	FBgn0036348	100450	1	1	2	viable	30B	Viable	JS348
CG6707	FBgn0036058	110291	0	1	2	viable	40D	Lethal	JS349
CG12858	FBgn0033958	110674	0	1	3	viable	30B	Viable	JS350
CG17712	FBgn0027597	105119	0	1	3	viable	30B	Viable	JS351
CG5861	FBgn0015338	108302	0	1	2	viable	30B	Lethal	JS352
CG16890	FBgn0028932	109003	0	1	0	viable	30B	Viable	JS353
CG7510	FBgn0036741	105969	0	1	2	viable	30B	Viable	JS354
CG31004	FBgn0051004	108297	0	1	4	viable	40D	lethal	JS355
CG9166	FBgn0029514	105481	0	1	2	viable	30B	Viable	JS356
CG13178	FBgn0033685	110148	1	1	3	viable	30B	Viable	JS357
CG4525	FBgn0038358	107708	2	1	3	viable	40D	Semi	JS358
CG6954	FBgn0039000	108215	1	1	2	viable	30B	Lethal	JS359
CG6814	FBgn0020407	101756	1	1	3	viable	30B	Viable	JS360
CG12107	FBgn0033209	110293	1	0.99	0	viable	30B	Viable	JS361
CG7742	FBgn0031690	100125	0	1	2	viable	40D	Semi	JS362
CG1116	FBgn0037297	104878	0	1	3	viable	30B	Semi	JS363
CG8500	FBgn0037754	104416	2	0.99	3	viable	30B	Lethal	JS364
CG6972	FBgn0039008	108757	0	1	2	viable	40D	Lethal	JS365
CG3337	FBgn0038871	106780	0	1	3	lethal	30B	Viable	JS366
