# Supplementary material for: Functional unknomics: Systematic screening of conserved genes of unknown function
Source: PLoS Biol. 2023 Aug 8;21(8):e3002222. doi: 10.1371/journal.pbio.3002222 (PMC10409296; doi:10.1371/journal.pbio.3002222)
Supplement: S1 Data — (XLSX) [file pbio.3002222.s008.xlsx]

## Sheet: Fig1F_human_pubmed_citations
cluster_id	panther_id	name	num_citations	knownness	interval_group
UKP00002	PTHR13140	MYOSIN	562	38.7	>16
UKP00005	PTHR13322	C1ORF73 PROTEIN	9	3.9	>2-4
UKP00006	PTHR23510	INNER MEMBRANE TRANSPORT PROTEIN YAJR	15	4.8	>4-8
UKP00009	PTHR12806	EAP30 SUBUNIT OF ELL COMPLEX	33	14.6	>8-16
UKP00010	PTHR12876	N4BP1-RELATED	45	45	>16
UKP00011	PTHR24221	ATP-BINDING CASSETTE SUB-FAMILY B	412	23.5	>16
UKP00012	PTHR14107	WD REPEAT PROTEIN	16	3.2	>2-4
UKP00013	PTHR24356	SERINE/THREONINE-PROTEIN KINASE	1418	91.9	>16
UKP00015	PTHR45725	FORMIN HOMOLOGY 2 FAMILY MEMBER	37	10.6	>8-16
UKP00018	PTHR11604	PROFILIN	76	17.4	>16
UKP00019	PTHR12294	EF HAND DOMAIN FAMILY A1,A2-RELATED	35	8.9	>8-16
UKP00020	PTHR13563	TRNA (GUANINE-9-) METHYLTRANSFERASE	29	9.6	>8-16
UKP00022	PTHR44129	WD REPEAT-CONTAINING PROTEIN POP1	159	42.6	>16
UKP00026	PTHR24409	ZINC FINGER PROTEIN 142	32	9.2	>8-16
UKP00029	PTHR45965	INACTIVE RHOMBOID PROTEIN	9	4.8	>4-8
UKP00030	PTHR10619	F-ACTIN-CAPPING PROTEIN SUBUNIT BETA	63	12.7	>8-16
UKP00031	PTHR11875	TESTIS-SPECIFIC Y-ENCODED PROTEIN	147	15.3	>8-16
UKP00033	PTHR13639	CYTOCHROME C OXIDASE ASSEMBLY FACTOR 4 HOMOLOG, MITOCHONDRIAL	9	1.6	>1-2
UKP00034	PTHR24068	UBIQUITIN-CONJUGATING ENZYME E2	382	17.1	>16
UKP00035	PTHR12943	HOMOCYSTEINE-RESPONSIVE ENDOPLASMIC RETICULUM-RESIDENT UNIQUITIN-LIKE DOMAIN HERPUD PROTEIN FAMILY MEMBER	16	10.9	>8-16
UKP00037	PTHR45847	FATTY ACID AMIDE HYDROLASE	27	9.6	>8-16
UKP00039	PTHR11524	60S RIBOSOMAL PROTEIN L7	44	7.2	>4-8
UKP00041	PTHR16056	REGULATOR OF MICROTUBULE DYNAMICS PROTEIN	25	4.8	>4-8
UKP00042	PTHR11909	CASEIN KINASE-RELATED	316	21.5	>16
UKP00043	PTHR48041	ABC TRANSPORTER G FAMILY MEMBER 28	203	25.7	>16
UKP00044	PTHR12635	RHO-GTPASE-ACTIVATING PROTEIN 6 FAMILY MEMBER	4	8.1	>8-16
UKP00045	PTHR10824	ACYL-COENZYME A THIOESTERASE-RELATED	34	10.8	>8-16
UKP00046	PTHR18937	STRUCTURAL MAINTENANCE OF CHROMOSOMES SMC FAMILY MEMBER	111	9.5	>8-16
UKP00047	PTHR23050	CALCIUM BINDING PROTEIN	295	33.1	>16
UKP00048	PTHR43028	3'(2'),5'-BISPHOSPHATE NUCLEOTIDASE 1	26	6.4	>4-8
UKP00049	PTHR21230	VESICLE TRANSPORT V-SNARE PROTEIN VTI1-RELATED	86	12.1	>8-16
UKP00051	PTHR13112	UPF3 REGULATOR OF NONSENSE TRANSCRIPTS-LIKE PROTEIN	44	5.3	>4-8
UKP00052	PTHR22891	EUKARYOTIC TRANSLATION INITIATION FACTOR 2C	369	23.3	>16
UKP00053	PTHR13293	UNCHARACTERIZED	23	14.3	>8-16
UKP00054	PTHR23354	NUCLEOLAR PROTEIN 7/ESTROGEN RECEPTOR COACTIVATOR-RELATED	24	6.9	>4-8
UKP00057	PTHR10036	CD59 GLYCOPROTEIN	48	7	>4-8
UKP00061	PTHR23127	CENTROMERE/MICROTUBULE BINDING PROTEIN CBF5	72	14.2	>8-16
UKP00062	PTHR15588	LSM1	45	5.9	>4-8
UKP00063	PTHR19853	WD REPEAT CONTAINING PROTEIN 3 WDR3	16	5	>4-8
UKP00065	PTHR10627	SCP160	46	17.5	>16
UKP00068	PTHR13318	UNCHARACTERIZED	87	7.8	>4-8
UKP00069	PTHR24413	SPECKLE-TYPE POZ PROTEIN	42	13.8	>8-16
UKP00070	PTHR46121	STEROIDOGENIC ACUTE REGULATORY PROTEIN-LIKE	19	6.8	>4-8
UKP00072	PTHR10828	M-PHASE INDUCER PHOSPHATASE DUAL SPECIFICITY PHOSPHATASE CDC25	96	10.6	>8-16
UKP00073	PTHR33861	PROTEIN CBG18333	3	8.8	>8-16
UKP00074	PTHR12547	CCCH ZINC FINGER/TIS11-RELATED	158	35.8	>16
UKP00075	PTHR23349	BASIC HELIX-LOOP-HELIX TRANSCRIPTION FACTOR, TWIST	227	48.2	>16
UKP00076	PTHR11346	GALECTIN	140	37.4	>16
UKP00077	PTHR16461	TOLL-INTERACTING PROTEIN	19	8.5	>8-16
UKP00078	PTHR10048	PHOSPHATIDYLINOSITOL KINASE	347	45.2	>16
UKP00080	PTHR10643	KINETOCHORE PROTEIN NDC80	64	12.4	>8-16
UKP00081	PTHR10357	ALPHA-AMYLASE FAMILY MEMBER	75	7.2	>4-8
UKP00082	PTHR10666	UBIQUITIN	167	15.3	>8-16
UKP00083	PTHR21032	UNCHARACTERIZED	3	0	0
UKP00084	PTHR24230	G-PROTEIN COUPLED RECEPTOR	88	12.2	>8-16
UKP00086	PTHR12323	SR-RELATED CTD ASSOCIATED FACTOR 6	8	4.9	>4-8
UKP00088	PTHR24338	HOMEOBOX PROTEIN MSX	81	44	>16
UKP00089	PTHR11188	ARRESTIN DOMAIN CONTAINING PROTEIN	80	12.2	>8-16
UKP00090	PTHR13113	ECSIT EVOLUTIONARILY CONSERVED SIGNALING INTERMEDIATE IN TOLL PATHWAYS	8	5.8	>4-8
UKP00091	PTHR24083	NUCLEAR HORMONE RECEPTOR	437	44.8	>16
UKP00092	PTHR12245	SPRY DOMAIN CONTAINING SOCS BOX PROTEIN	24	14.8	>8-16
UKP00094	PTHR10779	DYNEIN LIGHT CHAIN ROADBLOCK	15	3.7	>2-4
UKP00098	PTHR22883	ZINC FINGER DHHC DOMAIN CONTAINING PROTEIN	116	11.7	>8-16
UKP00099	PTHR22950	AMINO ACID TRANSPORTER	130	14	>8-16
UKP00101	PTHR12788	PROTEIN-TYROSINE SULFOTRANSFERASE 2	13	5.3	>4-8
UKP00104	PTHR21569	RIBOSOMAL PROTEIN S9	55	5.3	>4-8
UKP00106	PTHR22938	ZINC FINGER PROTEIN 598	16	6.6	>4-8
UKP00107	PTHR11005	LYSOSOMAL ACID LIPASE-RELATED	64	7.6	>4-8
UKP00110	PTHR15407	FUKUTIN-RELATED	33	6.9	>4-8
UKP00112	PTHR11588	TUBULIN	276	10.1	>8-16
UKP00114	PTHR18860	14-3-3 PROTEIN	278	21.8	>16
UKP00115	PTHR11668	SERINE/THREONINE PROTEIN PHOSPHATASE	218	27.8	>16
UKP00116	PTHR24329	HOMEOBOX PROTEIN ARISTALESS	124	28.4	>16
UKP00117	PTHR24403	ZINC FINGER PROTEIN	117	35	>16
UKP00119	PTHR12791	GOLGI SNARE BET1-RELATED	30	5	>4-8
UKP00120	PTHR13251	EPILEPSY HOLOPROSENCEPHALY CANDIDATE 1/TMEM1	24	5	>4-8
UKP00122	PTHR45646	SERINE/THREONINE-PROTEIN KINASE DOA-RELATED	57	13.3	>8-16
UKP00123	PTHR11772	ASPARAGINE SYNTHETASE	36	12.2	>8-16
UKP00124	PTHR24416	TYROSINE-PROTEIN KINASE RECEPTOR	2574	90.3	>16
UKP00125	PTHR48043	EG:EG0003.4 PROTEIN-RELATED	65	8.1	>8-16
UKP00130	PTHR24205	FOUR AND A HALF LIM DOMAINS PROTEIN	23	9.7	>8-16
UKP00131	PTHR43941	STRUCTURAL MAINTENANCE OF CHROMOSOMES PROTEIN 2	55	12	>8-16
UKP00132	PTHR42861	CALCIUM-TRANSPORTING ATPASE	232	27.3	>16
UKP00133	PTHR45775	RAD, GEM/KIR FAMILY MEMBER 2, ISOFORM C	16	8.8	>8-16
UKP00134	PTHR10642	RIBONUCLEASE H1	20	5.4	>4-8
UKP00135	PTHR23043	HYPOXIA-INDUCIBLE FACTOR 1 ALPHA	254	89.5	>16
UKP00136	PTHR11685	RBR FAMILY RING FINGER AND IBR DOMAIN-CONTAINING	225	92.9	>16
UKP00137	PTHR24637	COLLAGEN	24	4.5	>4-8
UKP00138	PTHR14738	ZINC FINGER CCCH DOMAIN-CONTAINING PROTEIN 14	22	8.5	>8-16
UKP00139	PTHR45662	PHOSPHATIDYLINOSITIDE PHOSPHATASE SAC1	44	12.1	>8-16
UKP00140	PTHR24064	SOLUTE CARRIER FAMILY 22 MEMBER	337	24	>16
UKP00141	PTHR21325	PHOSPHOLIPASE B, PLB1	7	10.6	>8-16
UKP00142	PTHR12998	UNCHARACTERIZED	5	3.7	>2-4
UKP00146	PTHR14978	BETA-CATENIN-LIKE PROTEIN 1 NUCLEAR ASSOCIATED PROTEIN	8	3.4	>2-4
UKP00147	PTHR11640	NEPHRIN	97	18.4	>16
UKP00149	PTHR46088	TUBULIN--TYROSINE LIGASE-LIKE PROTEIN 12	8	3.2	>2-4
UKP00151	PTHR13104	MED-6-RELATED	42	7.6	>4-8
UKP00152	PTHR11010	PROTEASE S28 PRO-X CARBOXYPEPTIDASE-RELATED	22	6.9	>4-8
UKP00153	PTHR11119	XANTHINE-URACIL / VITAMIN C PERMEASE FAMILY MEMBER	39	9.6	>8-16
UKP00154	PTHR15860	UNCHARACTERIZED RING FINGER-CONTAINING PROTEIN	3	3.2	>2-4
UKP00157	PTHR13030	NUDIX HYDROLASE	9	2.4	>2-4
UKP00159	PTHR10300	CALCIPRESSIN	29	10	>8-16
UKP00161	PTHR11632	SUCCINATE DEHYDROGENASE 2 FLAVOPROTEIN SUBUNIT	83	6.9	>4-8
UKP00162	PTHR11533	PROTEASE M1 ZINC METALLOPROTEASE	150	12.9	>8-16
UKP00164	PTHR13507	UNCHARACTERIZED	5	4.5	>4-8
UKP00165	PTHR10738	PROTEIN ARGININE N-METHYLTRANSFERASE 5	83	19.4	>16
UKP00166	PTHR24115	KINESIN-RELATED	628	29.5	>16
UKP00168	PTHR11620	60S RIBOSOMAL PROTEIN L23A	72	4.5	>4-8
UKP00170	PTHR11958	SODIUM/DICARBOXYLATE SYMPORTER-RELATED	164	55.8	>16
UKP00171	PTHR24351	RIBOSOMAL PROTEIN S6 KINASE	239	42	>16
UKP00173	PTHR22948	TUDOR DOMAIN CONTAINING PROTEIN	80	11.6	>8-16
UKP00174	PTHR18945	NEUROTRANSMITTER GATED ION CHANNEL	665	53.1	>16
UKP00177	PTHR15678	ANTIGEN MLAA-22-RELATED	10	2.7	>2-4
UKP00178	PTHR12830	ANAPHASE-PROMOTING COMPLEX SUBUNIT 5	25	5.4	>4-8
UKP00180	PTHR10953	UBIQUITIN-ACTIVATING ENZYME E1	301	47.2	>16
UKP00181	PTHR11743	VOLTAGE-DEPENDENT ANION-SELECTIVE CHANNEL	118	13.1	>8-16
UKP00182	PTHR11985	GLYCEROL-3-PHOSPHATE DEHYDROGENASE	24	4.2	>4-8
UKP00186	PTHR10809	VESICLE-ASSOCIATED MEMBRANE PROTEIN-ASSOCIATED PROTEIN	70	16.2	>16
UKP00187	PTHR11440	LECITHIN-CHOLESTEROL ACYLTRANSFERASE-RELATED	116	13.3	>8-16
UKP00188	PTHR12953	MEMBRANE PROTEIN CH1 RELATED	11	4	>2-4
UKP00189	PTHR24092	PROBABLE PHOSPHOLIPID-TRANSPORTING ATPASE	160	15.8	>8-16
UKP00190	PTHR11136	FOLYLPOLYGLUTAMATE SYNTHASE-RELATED	55	6.3	>4-8
UKP00191	PTHR45996	AGAP001464-PB	49	27.8	>16
UKP00192	PTHR12856	TRANSCRIPTION INITIATION FACTOR IIH-RELATED	27	6.1	>4-8
UKP00193	PTHR13077	SELENOPROTEIN F	12	4.5	>4-8
UKP00194	PTHR10857	COPINE	51	14.3	>8-16
UKP00195	PTHR44006	U5 SMALL NUCLEAR RIBONUCLEOPROTEIN 40 KDA PROTEIN	22	3.7	>2-4
UKP00198	PTHR10751	GUANYLATE BINDING PROTEIN	91	16.8	>16
UKP00200	PTHR45721	LAMIN DM0-RELATED	156	22.4	>16
UKP00201	PTHR13831	MEMBER OF THE HIR1 FAMILY OF WD-REPEAT PROTEINS	66	6.4	>4-8
UKP00202	PTHR24300	CYTOCHROME P450 508A4-RELATED	224	19.3	>16
UKP00204	PTHR11153	SIDEROFLEXIN	16	6.5	>4-8
UKP00205	PTHR15283	GREMLIN 1	46	35.3	>16
UKP00206	PTHR11815	SUCCINYL-COA SYNTHETASE BETA CHAIN	44	4.8	>4-8
UKP00209	PTHR11361	DNA MISMATCH REPAIR PROTEIN MUTS FAMILY MEMBER	265	36.6	>16
UKP00210	PTHR12458	ORF PROTEIN	13	7.6	>4-8
UKP00211	PTHR15414	OS-9-RELATED	34	5.8	>4-8
UKP00212	PTHR24359	SERINE/THREONINE-PROTEIN KINASE SBK1	5	4.7	>4-8
UKP00213	PTHR18929	PROTEIN DISULFIDE ISOMERASE	158	16.8	>16
UKP00214	PTHR23235	KRUEPPEL-LIKE TRANSCRIPTION FACTOR	553	55.9	>16
UKP00215	PTHR10267	DNA POLYMERASE SUBUNIT GAMMA-1	75	8.8	>8-16
UKP00218	PTHR12271	POLY A POLYMERASE CID PAP -RELATED	96	12.1	>8-16
UKP00220	PTHR14398	RNA RECOGNITION RRM/RNP DOMAIN	11	3.7	>2-4
UKP00221	PTHR22599	MPS ONE BINDER KINASE ACTIVATOR-LIKE MOB	57	10.3	>8-16
UKP00227	PTHR20835	E3 UBIQUITIN-PROTEIN LIGASE PPP1R11-RELATED	18	9.5	>8-16
UKP00228	PTHR44027	DNAJ HOMOLOG SUBFAMILY C MEMBER 5 HOMOLOG	44	5.1	>4-8
UKP00230	PTHR12879	SPHINGOLIPID DELTA 4 DESATURASE/C-4 HYDROXYLASE PROTEIN DES2	20	5.6	>4-8
UKP00231	PTHR10309	MANNOSE-6-PHOSPHATE ISOMERASE	35	6.9	>4-8
UKP00233	PTHR10169	DNA TOPOISOMERASE/GYRASE	133	23.7	>16
UKP00235	PTHR48017	OS05G0424000 PROTEIN-RELATED	89	9.7	>8-16
UKP00236	PTHR15348	AT-RICH INTERACTIVE DOMAIN-CONTAINING PROTEIN ARID DOMAIN- CONTAINING PROTEIN DEAD RINGER PROTEIN B-CELL REGULATOR OF IGH TRANSCRIPTION BRIGHT	32	11.5	>8-16
UKP00238	PTHR43195	TRANSKETOLASE	18	8.4	>8-16
UKP00239	PTHR23337	ZINC FINGER CW-TYPE COILED-COIL DOMAIN PROTEIN 1	25	9.6	>8-16
UKP00240	PTHR16950	ZINC TRANSPORTER SLC39A7 HISTIDINE-RICH MEMBRANE PROTEIN KE4	20	5.5	>4-8
UKP00243	PTHR24104	E3 UBIQUITIN-PROTEIN LIGASE NHLRC1-RELATED	84	18.6	>16
UKP00244	PTHR11801	SIGNAL TRANSDUCER AND ACTIVATOR OF TRANSCRIPTION	402	60.3	>16
UKP00245	PTHR11134	ADAPTOR COMPLEX SUBUNIT BETA FAMILY MEMBER	105	31.8	>16
UKP00246	PTHR12992	NUDIX HYDROLASE	21	10.1	>8-16
UKP00247	PTHR10640	METHYLTHIORIBULOSE-1-PHOSPHATE DEHYDRATASE	17	6.1	>4-8
UKP00249	PTHR19288	4-NITROPHENYLPHOSPHATASE-RELATED	45	10.3	>8-16
UKP00251	PTHR43272	LONG-CHAIN-FATTY-ACID--COA LIGASE	146	18.2	>16
UKP00254	PTHR21508	MITOGUARDIN	3	3.2	>2-4
UKP00257	PTHR28646	TRANSMEMBRANE PROTEIN 201	5	5.2	>4-8
UKP00258	PTHR15092	POLY A -SPECIFIC RIBONUCLEASE/TARGET OF EGR1, MEMBER 1	42	15.2	>8-16
UKP00259	PTHR10071	TRANSCRIPTION FACTOR GATA FAMILY MEMBER	485	91.1	>16
UKP00261	PTHR12612	NUCLEAR TRANSPORT FACTOR 2	58	6.8	>4-8
UKP00262	PTHR13202	MICROSOMAL SIGNAL PEPTIDASE 12 KDA SUBUNIT	17	3.8	>2-4
UKP00265	PTHR23024	ARYLACETAMIDE DEACETYLASE	74	6.6	>4-8
UKP00267	PTHR24118	POTE ANKYRIN DOMAIN	41	23.9	>16
UKP00268	PTHR12902	WASP-1	63	20	>16
UKP00269	PTHR23002	ZINC FINGER CCHC DOMAIN CONTAINING PROTEIN	22	13.2	>8-16
UKP00270	PTHR23257	SERINE-THREONINE PROTEIN KINASE	190	27.7	>16
UKP00271	PTHR13718	RIBOSOMAL S SUBUNIT	83	7	>4-8
UKP00272	PTHR11021	SMALL NUCLEAR RIBONUCLEOPROTEIN F SNRNP-F	67	7.7	>4-8
UKP00273	PTHR11616	SODIUM/CHLORIDE DEPENDENT TRANSPORTER	333	27	>16
UKP00274	PTHR12141	ARFAPTIN-RELATED	66	27.9	>16
UKP00275	PTHR45951	PROTEIN DISPATCHED-RELATED	20	9.5	>8-16
UKP00276	PTHR47966	BETA-SITE APP-CLEAVING ENZYME, ISOFORM A-RELATED	168	16.1	>16
UKP00277	PTHR10390	HOMEOBOX PROTEIN SIX	158	58	>16
UKP00278	PTHR11863	STEROL DESATURASE	101	6.6	>4-8
UKP00280	PTHR13399	TRANSLOCON-ASSOCIATED PROTEIN TRAP , GAMMA SUBUNIT	2	0	0
UKP00284	PTHR10681	THIOREDOXIN PEROXIDASE	220	19.9	>16
UKP00286	PTHR11475	OXIDASE/PEROXIDASE	122	11.8	>8-16
UKP00288	PTHR12349	ANKYRIN REPEAT AND LEM DOMAIN-CONTAINING PROTEIN 2	35	6.6	>4-8
UKP00290	PTHR23294	ET TRANSLATION PRODUCT-RELATED	4	1.5	>1-2
UKP00291	PTHR11165	SKP1	165	21.6	>16
UKP00294	PTHR11216	EH DOMAIN	210	11.4	>8-16
UKP00295	PTHR47537	CUBILIN	35	10.9	>8-16
UKP00296	PTHR24419	INTERLEUKIN-1 RECEPTOR-ASSOCIATED KINASE	117	25.1	>16
UKP00297	PTHR12566	CYTOPLASMIC POLYADENYLATION ELEMENT BINDING PROTEIN CPEB	78	17.4	>16
UKP00299	PTHR21292	EXOCYST COMPLEX COMPONENT SEC6-RELATED	40	10.5	>8-16
UKP00300	PTHR47958	ATP-DEPENDENT RNA HELICASE DBP3	490	52.8	>16
UKP00301	PTHR12802	SWI/SNF COMPLEX-RELATED	157	19.4	>16
UKP00304	PTHR11886	DYNEIN LIGHT CHAIN	90	14.4	>8-16
UKP00308	PTHR24332	HOMEOBOX PROTEIN CDX	83	21	>16
UKP00309	PTHR45640	HEAT SHOCK PROTEIN HSP-12.2-RELATED	231	23.5	>16
UKP00310	PTHR11254	HECT DOMAIN UBIQUITIN-PROTEIN LIGASE	370	33.4	>16
UKP00311	PTHR11145	BTB/POZ DOMAIN-CONTAINING ADAPTER FOR CUL3-MEDIATED RHOA DEGRADATION PROTEIN FAMILY MEMBER	25	8.7	>8-16
UKP00312	PTHR23428	HISTONE H2B	110	8.5	>8-16
UKP00313	PTHR44156	SUPERNUMERARY LIMBS, ISOFORM B-RELATED	93	34.6	>16
UKP00314	PTHR15583	INTERLEUKIN-17 RECEPTOR	51	12.1	>8-16
UKP00315	PTHR24418	TYROSINE-PROTEIN KINASE	1519	93.8	>16
UKP00317	PTHR11207	RIBONUCLEASE III	129	12.7	>8-16
UKP00318	PTHR15314	RIBONUCLEASE P PROTEIN SUBUNIT P20	12	3.6	>2-4
UKP00320	PTHR11009	DER1-LIKE PROTEIN, DERLIN	57	15.6	>8-16
UKP00321	PTHR24134	ANKYRIN REPEAT-CONTAINING PROTEIN DDB_G0279043	7	8.9	>8-16
UKP00323	PTHR24006	UBIQUITIN CARBOXYL-TERMINAL HYDROLASE	302	20.5	>16
UKP00324	PTHR23167	CALPONIN HOMOLOGY DOMAIN-CONTAINING PROTEIN DDB_G0272472-RELATED	50	11.9	>8-16
UKP00325	PTHR10127	DISCOIDIN, CUB, EGF, LAMININ , AND ZINC METALLOPROTEASE DOMAIN CONTAINING	83	10.6	>8-16
UKP00326	PTHR22792	LUPUS LA PROTEIN-RELATED	116	17.3	>16
UKP00327	PTHR12360	NUCLEAR TRANSCRIPTION FACTOR, X-BOX BINDING 1 NFX1	21	7.7	>4-8
UKP00328	PTHR23200	UNCHARACTERIZED	2	4	>2-4
UKP00329	PTHR12904	PROTEIN ZER-1 HOMOLOG	12	6.4	>4-8
UKP00330	PTHR22811	TRANSMEMBRANE EMP24 DOMAIN-CONTAINING PROTEIN	93	19.3	>16
UKP00332	PTHR46535	NEDD4-BINDING PROTEIN 2	7	3.2	>2-4
UKP00333	PTHR11364	THIOSULFATE SULFERTANSFERASE	61	6	>4-8
UKP00334	PTHR11662	SOLUTE CARRIER FAMILY 17	138	18.9	>16
UKP00335	PTHR12619	RFX TRANSCRIPTION FACTOR FAMILY	61	15.3	>8-16
UKP00336	PTHR10231	NUCLEOTIDE-SUGAR TRANSMEMBRANE TRANSPORTER	37	6.6	>4-8
UKP00337	PTHR24179	PROTEIN PHOSPHATASE 1 REGULATORY SUBUNIT 12	54	9.7	>8-16
UKP00338	PTHR11071	PEPTIDYL-PROLYL CIS-TRANS ISOMERASE	245	25.2	>16
UKP00339	PTHR24404	ZINC FINGER PROTEIN	138	25.2	>16
UKP00340	PTHR13068	CGI-12 PROTEIN-RELATED	32	6.1	>4-8
UKP00341	PTHR11773	GLYCINE DEHYDROGENASE, DECARBOXYLATING	43	6	>4-8
UKP00342	PTHR10183	CALPAIN	160	27.2	>16
UKP00343	PTHR46491	CDGSH IRON SULFUR DOMAIN PROTEIN HOMOLOG	3	2.4	>2-4
UKP00345	PTHR13191	RIBOSOMAL RNA PROCESSING PROTEIN 7-RELATED	12	5.8	>4-8
UKP00347	PTHR22607	DELETED IN ORAL CANCER 1/CDK2-ASSOCIATED PROTEIN 1	8	2.6	>2-4
UKP00349	PTHR24211	LIM DOMAIN-CONTAINING PROTEIN	52	11.4	>8-16
UKP00350	PTHR10736	BESTROPHIN	38	6.8	>4-8
UKP00351	PTHR12133	TRNA (ADENINE(58)-N(1))-METHYLTRANSFERASE	18	5.3	>4-8
UKP00352	PTHR11205	RIBOSOMAL PROTEIN S7	80	6.2	>4-8
UKP00354	PTHR10858	DEOXYRIBONUCLEASE II	24	5	>4-8
UKP00355	PTHR14009	LEUCINE ZIPPER-EF-HAND CONTAINING TRANSMEMBRANE PROTEIN	35	8	>4-8
UKP00356	PTHR15852	PLASTID TRANSCRIPTIONALLY ACTIVE PROTEIN	31	4.8	>4-8
UKP00357	PTHR13693	CLASS II AMINOTRANSFERASE/8-AMINO-7-OXONONANOATE SYNTHASE	154	14.5	>8-16
UKP00358	PTHR11659	GLUTAMYL-TRNA GLN AMIDOTRANSFERASE SUBUNIT B MITOCHONDRIAL AND PROKARYOTIC PET112-RELATED	17	2.4	>2-4
UKP00359	PTHR48012	STERILE20-LIKE KINASE, ISOFORM B-RELATED	129	22.3	>16
UKP00360	PTHR13780	AMP-ACTIVATED PROTEIN KINASE, GAMMA REGULATORY SUBUNIT	108	17.3	>16
UKP00362	PTHR24049	CRUMBS FAMILY MEMBER	70	14.6	>8-16
UKP00363	PTHR11480	SAPOSIN-RELATED	61	34.8	>16
UKP00364	PTHR24033	EGF-LIKE DOMAIN-CONTAINING PROTEIN	69	15.7	>8-16
UKP00365	PTHR47979	DRAB11-RELATED	219	31.4	>16
UKP00366	PTHR44215	WD REPEAT-CONTAINING PROTEIN 75	16	4.4	>4-8
UKP00368	PTHR11200	INOSITOL 5-PHOSPHATASE	144	29.9	>16
UKP00370	PTHR13409	MITOCHONDRIAL 39S RIBOSOMAL PROTEIN L51	6	2.1	>2-4
UKP00372	PTHR11904	METHYLTHIOADENOSINE/PURINE NUCLEOSIDE PHOSPHORYLASE	55	34.3	>16
UKP00373	PTHR16140	UNCHARACTERIZED	20	4.3	>4-8
UKP00374	PTHR11426	HISTONE H3	308	15.8	>8-16
UKP00375	PTHR11730	AMMONIUM TRANSPORTER	95	7.9	>4-8
UKP00376	PTHR11937	ACTIN	570	38.1	>16
UKP00377	PTHR13617	PROTEIN ABHD18	6	0	0
UKP00378	PTHR23075	PUTATIVE ATP-ASE	24	3.7	>2-4
UKP00380	PTHR20929	LUNG ADENOMA SUSCEPTIBILITY 1-RELATED	4	2.6	>2-4
UKP00381	PTHR12411	CYSTEINE PROTEASE FAMILY C1-RELATED	357	29.8	>16
UKP00382	PTHR11571	GLUTATHIONE S-TRANSFERASE	171	33.9	>16
UKP00384	PTHR21141	60S ACIDIC RIBOSOMAL PROTEIN FAMILY MEMBER	27	4.5	>4-8
UKP00385	PTHR11530	D-AMINO ACID OXIDASE	24	6.9	>4-8
UKP00387	PTHR43778	PYRUVATE CARBOXYLASE	29	9.2	>8-16
UKP00388	PTHR13230	GENERAL TRANSCRIPTION FACTOR IIIC, POLYPEPTIDE 5	18	3.8	>2-4
UKP00389	PTHR11210	RING BOX	134	19	>16
UKP00390	PTHR32343	SERINE/ARGININE-RICH SPLICING FACTOR	21	5.8	>4-8
UKP00392	PTHR11733	ZINC METALLOPROTEASE FAMILY M13 NEPRILYSIN-RELATED	148	21.2	>16
UKP00393	PTHR15004	UNCHARACTERIZED	8	2.4	>2-4
UKP00394	PTHR45808	RHO GTPASE-ACTIVATING PROTEIN 68F	23	6.9	>4-8
UKP00395	PTHR12863	FATTY ACID HYDROXYLASE	32	10.9	>8-16
UKP00396	PTHR14735	UNCHARACTERIZED	6	4	>2-4
UKP00398	PTHR24393	ZINC FINGER PROTEIN	152	21.9	>16
UKP00399	PTHR24361	MITOGEN-ACTIVATED KINASE KINASE KINASE	226	28	>16
UKP00400	PTHR46384	MOTILE SPERM DOMAIN-CONTAINING PROTEIN 2	4	1.6	>1-2
UKP00401	PTHR12389	ZINC FINGER PROTEIN 294	21	8.5	>8-16
UKP00402	PTHR31102	NA_H_EXCHANGER DOMAIN-CONTAINING PROTEIN	17	5.5	>4-8
UKP00404	PTHR11705	PROTEASE FAMILY M14 CARBOXYPEPTIDASE A,B	58	9.8	>8-16
UKP00405	PTHR14102	PAR-6-RELATED	47	14.2	>8-16
UKP00407	PTHR23292	LIPOPOLYSACCHARIDE-INDUCED TUMOR NECROSIS FACTOR-ALPHA FACTOR	38	7.2	>4-8
UKP00411	PTHR11042	EUKARYOTIC TRANSLATION INITIATION FACTOR 2-ALPHA KINASE EIF2-ALPHA KINASE -RELATED	331	40.9	>16
UKP00412	PTHR19359	CYTOCHROME B5	44	2.9	>2-4
UKP00414	PTHR23503	SOLUTE CARRIER FAMILY 2	255	19.3	>16
UKP00417	PTHR11157	FATTY ACID ACYL TRANSFERASE-RELATED	93	10	>8-16
UKP00419	PTHR18968	THIAMINE PYROPHOSPHATE ENZYMES	46	6.3	>4-8
UKP00422	PTHR12131	ATP-DEPENDENT RNA AND DNA HELICASE	118	15.3	>8-16
UKP00423	PTHR18966	IONOTROPIC GLUTAMATE RECEPTOR	663	72.8	>16
UKP00424	PTHR21399	CHLORIDE CONDUCTANCE REGULATORY PROTEIN ICLN	21	4.8	>4-8
UKP00425	PTHR45761	EXTENDED SYNAPTOTAGMIN-LIKE PROTEIN 2, ISOFORM C	18	4.9	>4-8
UKP00426	PTHR11362	PHOSPHATIDYLETHANOLAMINE-BINDING PROTEIN	75	27.5	>16
UKP00428	PTHR13802	MUCIN 4-RELATED	45	17.8	>16
UKP00429	PTHR10791	RAG1-ACTIVATING PROTEIN 1	34	10.1	>8-16
UKP00430	PTHR12891	DNA REPAIR/TRANSCRIPTION PROTEIN MET18/MMS19	24	11.9	>8-16
UKP00431	PTHR45884	N-ACETYLTRANSFERASE ECO	38	13	>8-16
UKP00432	PTHR13285	ACYLTRANSFERASE	42	8.1	>8-16
UKP00433	PTHR11785	AMINO ACID TRANSPORTER	131	24.2	>16
UKP00434	PTHR24096	LONG-CHAIN-FATTY-ACID--COA LIGASE	87	7.6	>4-8
UKP00436	PTHR10210	RIBOSE-PHOSPHATE DIPHOSPHOKINASE FAMILY MEMBER	74	13.1	>8-16
UKP00437	PTHR14167	SH3 DOMAIN-CONTAINING	231	18.7	>16
UKP00438	PTHR23430	HISTONE H2A	307	24.8	>16
UKP00439	PTHR10075	BASIGIN RELATED	162	21.2	>16
UKP00442	PTHR14057	TRANSCRIPTION FACTOR ONECUT	24	23.1	>16
UKP00443	PTHR21146	MEF2B PROTEIN	3	4.8	>4-8
UKP00444	PTHR11923	SCAVENGER RECEPTOR CLASS B TYPE-1 SR-B1	179	71	>16
UKP00445	PTHR24082	NUCLEAR HORMONE RECEPTOR	828	90.1	>16
UKP00446	PTHR13088	FAS APOPTOTIC INHIBITORY MOLECULE FAIM	3	2.1	>2-4
UKP00448	PTHR46513	VITELLOGENIN RECEPTOR-LIKE PROTEIN-RELATED-RELATED	241	79	>16
UKP00450	PTHR13473	MITOCHONDRIAL RIBOSOMAL PROTEIN L48	7	1.8	>1-2
UKP00451	PTHR12848	REGULATORY-ASSOCIATED PROTEIN OF MTOR	69	29	>16
UKP00452	PTHR43382	PROLYL-TRNA SYNTHETASE	38	11.2	>8-16
UKP00453	PTHR10652	ADENYLYL CYCLASE-ASSOCIATED PROTEIN	27	11.6	>8-16
UKP00456	PTHR12069	DNA-DIRECTED RNA POLYMERASES III 80 KDA POLYPEPTIDE RNA POLYMERASE III SUBUNIT 5	13	3.2	>2-4
UKP00457	PTHR24031	RNA HELICASE	249	10.5	>8-16
UKP00458	PTHR11941	ENOYL-COA HYDRATASE-RELATED	74	5	>4-8
UKP00459	PTHR24223	ATP-BINDING CASSETTE SUB-FAMILY C	520	38.9	>16
UKP00462	PTHR10285	URIDINE KINASE	68	7.2	>4-8
UKP00463	PTHR15439	RETINOBLASTOMA-BINDING PROTEIN 6	32	11.7	>8-16
UKP00464	PTHR45937	ASPARAGINE SYNTHETASE DOMAIN-CONTAINING PROTEIN 1	6	1	>0-1
UKP00465	PTHR18866	CARBOXYLASE:PYRUVATE/ACETYL-COA/PROPIONYL-COA CARBOXYLASE	56	5.5	>4-8
UKP00466	PTHR45911	C2 DOMAIN-CONTAINING PROTEIN	46	7.3	>4-8
UKP00467	PTHR12688	DYNEIN LIGHT INTERMEDIATE CHAIN	21	7.7	>4-8
UKP00470	PTHR11351	ACYL-COA DESATURASE	78	17.4	>16
UKP00471	PTHR12320	PROTEIN PHOSPHATASE 2C	17	4	>2-4
UKP00473	PTHR22812	CHROMOBOX PROTEIN	140	23.4	>16
UKP00474	PTHR11003	POTASSIUM CHANNEL, SUBFAMILY K	143	13.7	>8-16
UKP00475	PTHR11829	FORKHEAD BOX PROTEIN	424	52.7	>16
UKP00476	PTHR23389	CHROMOSOME TRANSMISSION FIDELITY FACTOR 18	100	12.9	>8-16
UKP00477	PTHR43000	DTDP-D-GLUCOSE 4,6-DEHYDRATASE-RELATED	45	6.8	>4-8
UKP00478	PTHR23423	ORGANIC SOLUTE TRANSPORTER-RELATED	24	5.3	>4-8
UKP00479	PTHR46046	PEPTIDYL-PROLYL CIS-TRANS ISOMERASE FKBP10	12	7.7	>4-8
UKP00480	PTHR10543	BETA-CAROTENE DIOXYGENASE	151	14.1	>8-16
UKP00481	PTHR45852	SER/THR-PROTEIN KINASE RIO2	15	5.3	>4-8
UKP00482	PTHR23401	CYCLIN DEPENDANT KINASE-5 ACTIVATOR	57	29.4	>16
UKP00483	PTHR10218	GTP-BINDING PROTEIN ALPHA SUBUNIT	575	35	>16
UKP00484	PTHR10634	AN1-TYPE ZINC FINGER PROTEIN	22	6.4	>4-8
UKP00485	PTHR43655	ATP-DEPENDENT PROTEASE	71	13.9	>8-16
UKP00486	PTHR42780	SOLEUCYL-TRNA SYNTHETASE	25	3.3	>2-4
UKP00487	PTHR22890	UNCHARACTERIZED	20	5.6	>4-8
UKP00489	PTHR14689	UNCHARACTERIZED	3	7.2	>4-8
UKP00490	PTHR47970	KINESIN-LIKE PROTEIN KIF11	62	11.9	>8-16
UKP00491	PTHR11669	REPLICATION FACTOR C / DNA POLYMERASE III GAMMA-TAU SUBUNIT	95	7.4	>4-8
UKP00493	PTHR21576	UNCHARACTERIZED NODULIN-LIKE PROTEIN	24	2.4	>2-4
UKP00494	PTHR13082	SAP18	18	4.3	>4-8
UKP00495	PTHR11461	SERINE PROTEASE INHIBITOR, SERPIN	562	72.1	>16
UKP00496	PTHR24247	5-HYDROXYTRYPTAMINE RECEPTOR	480	65.3	>16
UKP00497	PTHR11988	THYROTROPH EMBRYONIC FACTOR RELATED	21	13.6	>8-16
UKP00498	PTHR12974	PRION-LIKE- Q/N-RICH -DOMAIN-BEARING PROTEIN PROTEIN 44	15	5	>4-8
UKP00500	PTHR12210	DULLARD PROTEIN PHOSPHATASE	79	7.9	>4-8
UKP00501	PTHR43715	GDP-MANNOSE 4,6-DEHYDRATASE	35	5.5	>4-8
UKP00502	PTHR46374	PROTEIN CBG07384	2	2.4	>2-4
UKP00503	PTHR11474	TYROSINASE FAMILY MEMBER	91	7.8	>4-8
UKP00504	PTHR10003	SUPEROXIDE DISMUTASE CU-ZN -RELATED	287	43.9	>16
UKP00505	PTHR13554	26S PROTEASOME NON-ATPASE REGULATORY SUBUNIT 5-RELATED	8	0.8	>0-1
UKP00507	PTHR11727	DIMETHYLADENOSINE TRANSFERASE	56	6.9	>4-8
UKP00508	PTHR13364	DEFECTIVE SPERMATOGENESIS PROTEIN 39	13	6.5	>4-8
UKP00509	PTHR22897	QUIESCIN Q6-RELATED SULFHYDRYL OXIDASE	26	4.5	>4-8
UKP00510	PTHR21213	GEO09665P1-RELATED	7	6.2	>4-8
UKP00511	PTHR11804	PROTEASE M3 THIMET OLIGOPEPTIDASE-RELATED	41	6.5	>4-8
UKP00513	PTHR45636	PAIRED BOX PROTEIN PAX-6-RELATED-RELATED	376	84.3	>16
UKP00514	PTHR45750	GH11602P	137	42.4	>16
UKP00515	PTHR12812	HEPARAN SULFATE 6-O-SULFOTRANSFERASE 3	25	7.4	>4-8
UKP00516	PTHR10334	CYSTEINE-RICH SECRETORY PROTEIN-RELATED	107	5.6	>4-8
UKP00517	PTHR48078	THREONINE DEHYDRATASE, MITOCHONDRIAL-RELATED	60	8.1	>8-16
UKP00518	PTHR45679	ER DEGRADATION-ENHANCING ALPHA-MANNOSIDASE-LIKE PROTEIN 2	36	8.1	>8-16
UKP00519	PTHR12931	UBIQUITIN THIOLESTERASE PROTEIN OTUB	19	6.4	>4-8
UKP00520	PTHR12119	UBIQUINOL-CYTOCHROME C REDUCTASE COMPLEX UBIQUINONE-BINDING PROTEIN QP-C	30	7.9	>4-8
UKP00521	PTHR24208	LIM/HOMEOBOX PROTEIN LHX	175	55.3	>16
UKP00522	PTHR17613	CEREBRAL PROTEIN-11-RELATED	5	4.8	>4-8
UKP00523	PTHR13966	ENDONUCLEASE RELATED	31	16.8	>16
UKP00525	PTHR10196	SUGAR KINASE	84	8.2	>8-16
UKP00526	PTHR11848	TGF-BETA FAMILY	1045	148.7	>16
UKP00527	PTHR22803	MANNOSE, PHOSPHOLIPASE, LECTIN RECEPTOR RELATED	104	24.7	>16
UKP00528	PTHR11567	ACID PHOSPHATASE-RELATED	72	9.8	>8-16
UKP00529	PTHR11141	PROTEIN TRANSPORT PROTEIN SEC23	75	14.8	>8-16
UKP00530	PTHR44090	WD REPEAT-CONTAINING PROTEIN 61	41	6.1	>4-8
UKP00532	PTHR12911	SAD1/UNC-84-LIKE PROTEIN-RELATED	132	8.7	>8-16
UKP00535	PTHR11130	GLUTATHIONE SYNTHETASE	27	11.1	>8-16
UKP00536	PTHR47977	RAS-RELATED PROTEIN RAB	102	17.1	>16
UKP00537	PTHR44281	SPINDLE ASSEMBLY ABNORMAL PROTEIN 6 HOMOLOG	37	8.5	>8-16
UKP00538	PTHR12482	UNCHARACTERIZED	13	2.1	>2-4
UKP00539	PTHR15704	SUPERKILLER 3 PROTEIN-RELATED	23	3.2	>2-4
UKP00540	PTHR10476	CHARGED MULTIVESICULAR BODY PROTEIN	96	26.9	>16
UKP00541	PTHR23192	OLFACTOMEDIN-RELATED	115	16.6	>16
UKP00542	PTHR16160	FERMITIN 2-RELATED	54	27.1	>16
UKP00544	PTHR23418	ACIREDUCTONE DIOXYGENASE	16	3.9	>2-4
UKP00545	PTHR43353	SUCCINATE-SEMIALDEHYDE DEHYDROGENASE, MITOCHONDRIAL	58	10.9	>8-16
UKP00546	PTHR10192	MOLYBDOPTERIN BIOSYNTHESIS PROTEIN	60	14.4	>8-16
UKP00547	PTHR18901	2-DEOXYGLUCOSE-6-PHOSPHATE PHOSPHATASE 2	16	4.5	>4-8
UKP00548	PTHR24320	RETINOL DEHYDROGENASE	91	8.2	>8-16
UKP00549	PTHR24073	DRAB5-RELATED	473	19.6	>16
UKP00550	PTHR46141	SODIUM LEAK CHANNEL NON-SELECTIVE PROTEIN	17	7.9	>4-8
UKP00552	PTHR24150	ANKYRIN REPEAT AND MYND DOMAIN-CONTAINING PROTEIN 2	6	10.4	>8-16
UKP00553	PTHR21650	MEMBRALIN/KINETOCHORE PROTEIN NUF2	41	10	>8-16
UKP00554	PTHR13338	UPF0240 PROTEIN	8	3.1	>2-4
UKP00555	PTHR19965	RNA AND EXPORT FACTOR BINDING PROTEIN	72	7.1	>4-8
UKP00556	PTHR15157	UV RADIATION RESISTANCE-ASSOCIATED GENE PROTEIN	40	13.2	>8-16
UKP00557	PTHR13388	UNCHARACTERIZED	7	2.4	>2-4
UKP00559	PTHR21227	TRNA-SPLICING ENDONUCLEASE SUBUNIT SEN2	13	2.4	>2-4
UKP00560	PTHR16189	UNCHARACTERIZED	1	1.1	>1-2
UKP00561	PTHR23044	3'-5' EXONUCLEASE ERI1-RELATED	22	8.2	>8-16
UKP00562	PTHR10110	SODIUM/HYDROGEN EXCHANGER	176	28	>16
UKP00563	PTHR18919	ACETYL-COA C-ACYLTRANSFERASE	84	13.8	>8-16
UKP00565	PTHR11259	RAS-RELATED GTP BINDING RAG/GTR YEAST	60	13	>8-16
UKP00566	PTHR20933	F-BOX ONLY PROTEIN 33	2	1.3	>1-2
UKP00569	PTHR45686	ADP-RIBOSYLATION FACTOR GTPASE ACTIVATING PROTEIN 3, ISOFORM H-RELATED	28	4.8	>4-8
UKP00571	PTHR10497	60S RIBOSOMAL PROTEIN L27	29	3.2	>2-4
UKP00574	PTHR46189	LD41958P	9	3	>2-4
UKP00575	PTHR45701	SYNAPTOBREVIN FAMILY MEMBER	198	24.9	>16
UKP00577	PTHR48249	MEDIATOR OF RNA POLYMERASE II TRANSCRIPTION SUBUNIT 13	56	8.5	>8-16
UKP00578	PTHR11594	40S RIBOSOMAL PROTEIN S27	32	6.6	>4-8
UKP00579	PTHR10353	GLYCOSYL HYDROLASE	161	18.3	>16
UKP00580	PTHR48252	HISTONE DEACETYLASE 2-RELATED	625	55.4	>16
UKP00581	PTHR22809	METHYLTRANSFERASE-RELATED	21	4	>2-4
UKP00582	PTHR21664	CHRONIC MYELOGENOUS LEUKEMIA TUMOR ANTIGEN 66	4	0	0
UKP00583	PTHR10113	PEPTIDE CHAIN RELEASE FACTOR SUBUNIT 1	33	6.7	>4-8
UKP00584	PTHR43908	AT29763P-RELATED	11	4.5	>4-8
UKP00585	PTHR11630	DNA REPLICATION LICENSING FACTOR MCM FAMILY MEMBER	199	11.4	>8-16
UKP00586	PTHR46514	AMPHIPHYSIN	45	20.1	>16
UKP00587	PTHR10778	SOLUTE CARRIER FAMILY 35 MEMBER B	32	8.2	>8-16
UKP00589	PTHR10589	UBIQUITIN CARBOXYL-TERMINAL HYDROLASE	120	22.6	>16
UKP00590	PTHR45638	CYCLIC NUCLEOTIDE-GATED CATION CHANNEL SUBUNIT A	81	21	>16
UKP00591	PTHR11636	POU DOMAIN	396	40.6	>16
UKP00592	PTHR48039	RNA-BINDING MOTIF PROTEIN 14B	13	3.7	>2-4
UKP00593	PTHR22798	MCT-1 PROTEIN	19	3.3	>2-4
UKP00594	PTHR12553	ZINC PHOSPHODIESTERASE ELAC PROTEIN 2	38	9.6	>8-16
UKP00595	PTHR12649	PEPTIDYL-TRNA HYDROLASE 2	20	3.2	>2-4
UKP00597	PTHR46458	BLR2807 PROTEIN	33	7.1	>4-8
UKP00599	PTHR10933	IMMUNOGLOBULIN-BINDING PROTEIN 1	32	10.6	>8-16
UKP00601	PTHR10969	MICROTUBULE-ASSOCIATED PROTEINS 1A/1B LIGHT CHAIN 3-RELATED	254	13.8	>8-16
UKP00603	PTHR14499	POTASSIUM CHANNEL TETRAMERIZATION DOMAIN-CONTAINING	49	7.7	>4-8
UKP00604	PTHR45623	CHROMODOMAIN-HELICASE-DNA-BINDING PROTEIN 3-RELATED-RELATED	209	40.2	>16
UKP00605	PTHR24238	G-PROTEIN COUPLED RECEPTOR	29	6.6	>4-8
UKP00606	PTHR24291	CYTOCHROME P450 FAMILY 4	221	33.5	>16
UKP00607	PTHR11267	T-BOX PROTEIN-RELATED	441	58.7	>16
UKP00609	PTHR22734	U3 SMALL NUCLEOLAR RIBONUCLEOPROTEIN PROTEIN IMP4	26	5	>4-8
UKP00610	PTHR20855	ADIPOR/PROGESTIN RECEPTOR-RELATED	49	17.6	>16
UKP00611	PTHR11390	PROKARYOTIC DNA TOPOISOMERASE	52	7.9	>4-8
UKP00612	PTHR13914	PROLINE OXIDASE	43	6.2	>4-8
UKP00613	PTHR48102	ATP-DEPENDENT CLP PROTEASE ATP-BINDING SUBUNIT CLPX-LIKE, MITOCHONDRIAL-RELATED	73	8.7	>8-16
UKP00614	PTHR31576	TATA BOX-BINDING PROTEIN-ASSOCIATED FACTOR RNA POLYMERASE I SUBUNIT B	28	3.6	>2-4
UKP00615	PTHR46186	CYSTATIN	49	28.6	>16
UKP00616	PTHR14593	WD REPEAT-CONTAINING PROTEIN 11	8	5	>4-8
UKP00617	PTHR13822	ATP SYNTHASE DELTA/EPSILON CHAIN	43	6.2	>4-8
UKP00618	PTHR12661	PETER PAN-RELATED	16	3.4	>2-4
UKP00619	PTHR13211	UNCHARACTERIZED	25	16	>16
UKP00620	PTHR45668	SERINE/THREONINE-PROTEIN PHOSPHATASE 5-RELATED	92	16	>16
UKP00621	PTHR11559	CARBOXYLESTERASE	83	17.9	>16
UKP00622	PTHR24408	ZINC FINGER PROTEIN	37	11.6	>8-16
UKP00623	PTHR10552	U2 SMALL NUCLEAR RIBONUCLEOPROTEIN A	30	4	>2-4
UKP00626	PTHR10201	MATRIX METALLOPROTEINASE	309	47.1	>16
UKP00627	PTHR13800	TRANSIENT RECEPTOR POTENTIAL CATION CHANNEL, SUBFAMILY M, MEMBER 6	155	21.4	>16
UKP00628	PTHR24390	ZINC FINGER PROTEIN	156	15	>8-16
UKP00629	PTHR11961	CYTOCHROME C	54	12.3	>8-16
UKP00632	PTHR44170	PROTEIN SIDEKICK	195	26.2	>16
UKP00633	PTHR31516	STABILIZER OF AXONEMAL MICROTUBULES 2	3	4	>2-4
UKP00634	PTHR10799	SNF2/RAD54 HELICASE FAMILY	401	61.1	>16
UKP00635	PTHR20973	NON-SMC ELEMENT 1-RELATED	19	5.9	>4-8
UKP00637	PTHR23055	CALCIUM BINDING PROTEINS	206	16.3	>16
UKP00638	PTHR12107	VOLTAGE-DEPENDENT CALCIUM CHANNEL GAMMA SUBUNIT	54	14.4	>8-16
UKP00639	PTHR13341	MIR-INTERACTING SAPOSIN-LIKE PROTEIN	8	4	>2-4
UKP00640	PTHR45961	IP21249P	6	1.6	>1-2
UKP00641	PTHR13923	SEC31-RELATED PROTEIN	45	4.7	>4-8
UKP00642	PTHR48013	DUAL SPECIFICITY MITOGEN-ACTIVATED PROTEIN KINASE KINASE 5-RELATED	335	46.7	>16
UKP00644	PTHR22603	CHOLINE/ETHANOALAMINE KINASE	57	10.9	>8-16
UKP00645	PTHR45819	CENTAURIN-GAMMA-1A	25	15.5	>8-16
UKP00647	PTHR10223	26S PROTEASOME NON-ATPASE REGULATORY SUBUNIT 4	61	16.1	>16
UKP00648	PTHR19855	WD40 REPEAT PROTEIN 12, 37	53	8	>4-8
UKP00651	PTHR11214	BETA-1,3-N-ACETYLGLUCOSAMINYLTRANSFERASE	93	8.2	>8-16
UKP00652	PTHR48112	HIGH MOBILITY GROUP PROTEIN DSP1	302	80	>16
UKP00654	PTHR13137	DC11 ACN9 HOMOLOG	8	3.7	>2-4
UKP00655	PTHR46007	MEDIATOR OF RNA POLYMERASE II TRANSCRIPTION SUBUNIT 12	52	18.9	>16
UKP00656	PTHR11929	ALPHA- 1,3 -FUCOSYLTRANSFERASE	88	17.1	>16
UKP00657	PTHR22957	TBC1 DOMAIN FAMILY MEMBER GTPASE-ACTIVATING PROTEIN	155	8.6	>8-16
UKP00659	PTHR11690	AMILORIDE-SENSITIVE SODIUM CHANNEL-RELATED	215	25.7	>16
UKP00661	PTHR24240	OPSIN	225	12.8	>8-16
UKP00662	PTHR12027	WNT RELATED	647	133.9	>16
UKP00663	PTHR16238	GEM-ASSOCIATED PROTEIN 8	5	0.8	>0-1
UKP00664	PTHR21456	FAMILY WITH SEQUENCE SIMILARITY 102	4	0.8	>0-1
UKP00665	PTHR46188	BOLA-LIKE PROTEIN 3	11	3.5	>2-4
UKP00667	PTHR13509	SEC61 SUBUNIT BETA	36	4.2	>4-8
UKP00668	PTHR10269	GDNF RECEPTOR ALPHA	43	8.2	>8-16
UKP00670	PTHR13636	UNCHARACTERIZED	6	1.6	>1-2
UKP00671	PTHR21107	CYTOCHROME C OXIDASE ASSEMBLY PROTEIN COX19	8	2.4	>2-4
UKP00674	PTHR10332	EQUILIBRATIVE NUCLEOSIDE TRANSPORTER	70	18	>16
UKP00675	PTHR23322	FAS-ASSOCIATED PROTEIN	64	11.9	>8-16
UKP00676	PTHR48015	SERINE/THREONINE-PROTEIN KINASE TAO	450	35.3	>16
UKP00677	PTHR12824	GROUP XII SECRETORY PHOSPHOLIPASE A2 FAMILY MEMBER	6	2.4	>2-4
UKP00678	PTHR24132	ANKYRIN REPEAT AND SOCS BOX PROTEIN 6	2	0.5	>0-1
UKP00679	PTHR13100	CELL GROWTH-REGULATING NUCLEOLAR PROTEIN LYAR	21	7.7	>4-8
UKP00680	PTHR24340	HOMEOBOX PROTEIN NKX	318	62.3	>16
UKP00681	PTHR10155	PHOSPHATIDYLINOSITOL 3-KINASE REGULATORY SUBUNIT	272	57.5	>16
UKP00682	PTHR11129	PROTEIN FARNESYLTRANSFERASE ALPHA SUBUNIT/RAB GERANYLGERANYL TRANSFERASE ALPHA SUBUNIT	79	14	>8-16
UKP00683	PTHR46520	SERINE BETA-LACTAMASE-LIKE PROTEIN LACTB, MITOCHONDRIAL	6	2.4	>2-4
UKP00684	PTHR45697	ADP-RIBOSYLATION FACTOR-LIKE PROTEIN 2-RELATED	56	11.8	>8-16
UKP00686	PTHR31489	LIN52 FAMILY MEMBER	10	4.2	>4-8
UKP00687	PTHR23236	EUKARYOTIC TRANSLATION INITIATION FACTOR 4B/4H	95	11.4	>8-16
UKP00688	PTHR24346	MAP/MICROTUBULE AFFINITY-REGULATING KINASE	120	17.5	>16
UKP00690	PTHR13360	ACTIVATING SIGNAL COINTEGRATOR 1 COMPLEX SUBUNIT 1	10	3.7	>2-4
UKP00691	PTHR10644	DNA REPAIR/RNA PROCESSING CPSF FAMILY	193	18.3	>16
UKP00692	PTHR11472	DNA REPAIR DEAD HELICASE RAD3/XP-D SUBFAMILY MEMBER	148	27	>16
UKP00693	PTHR18947	HOOK PROTEINS	63	23.4	>16
UKP00694	PTHR10980	RHO GDP-DISSOCIATION INHIBITOR	55	10.2	>8-16
UKP00695	PTHR10639	CLATHRIN LIGHT CHAIN	34	6.2	>4-8
UKP00696	PTHR20920	RPE-SPONDIN	4	0.5	>0-1
UKP00697	PTHR25462	BONUS, ISOFORM C-RELATED	173	50.8	>16
UKP00698	PTHR24412	KELCH PROTEIN	191	11.9	>8-16
UKP00702	PTHR23073	26S PROTEASOME REGULATORY SUBUNIT	147	14.9	>8-16
UKP00703	PTHR21567	CLASP	71	25.7	>16
UKP00704	PTHR12489	LIPOMA HMGIC FUSION PARTNER-LIKE PROTEIN	20	2.9	>2-4
UKP00705	PTHR16705	COMPLEXIN	42	6.3	>4-8
UKP00706	PTHR10972	OXYSTEROL-BINDING PROTEIN-RELATED	106	14.6	>8-16
UKP00708	PTHR10288	KH DOMAIN CONTAINING RNA BINDING PROTEIN	223	45.2	>16
UKP00709	PTHR10264	BAND 7 PROTEIN-RELATED	71	6.1	>4-8
UKP00711	PTHR10408	STEROL O-ACYLTRANSFERASE	84	16.5	>16
UKP00712	PTHR17598	DNA POLYMERASE DELTA SUBUNIT 3	35	6.2	>4-8
UKP00713	PTHR21297	DNA-DIRECTED RNA POLYMERASE II	34	6.4	>4-8
UKP00714	PTHR10590	SODIUM/NUCLEOSIDE COTRANSPORTER	47	16.1	>16
UKP00715	PTHR12259	RGS-GAIP INTERACTING PROTEIN GIPC	33	14.2	>8-16
UKP00716	PTHR12191	SOLUTE CARRIER FAMILY 39	88	21.6	>16
UKP00718	PTHR12111	SPLICING FACTOR YJU2	17	2.9	>2-4
UKP00719	PTHR44080	E3 UBIQUITIN-PROTEIN LIGASE COP1	52	11	>8-16
UKP00720	PTHR21433	TRANSMEMBRANE PROTEIN INDUCED BY TUMOR NECROSIS FACTOR ALPHA	4	4.8	>4-8
UKP00721	PTHR33137	MEDIATOR OF RNA POLYMERASE II TRANSCRIPTION SUBUNIT 15A-RELATED	11	4.7	>4-8
UKP00722	PTHR34098	F-BOX ONLY PROTEIN 47	1	0	0
UKP00723	PTHR21494	ACTIVATING SIGNAL COINTEGRATOR 1 COMPLEX SUBUNIT 2 ASC-1 COMPLEX SUBUNIT P100	12	5.9	>4-8
UKP00724	PTHR12716	TRANSCRIPTION INITIATION FACTOR IIE, BETA SUBUNIT	17	2.1	>2-4
UKP00726	PTHR13986	PROTEIN LYSINE HYDROXYLATION COMPLEX COMPONENT	14	3.6	>2-4
UKP00728	PTHR10484	HISTONE H4	78	6.9	>4-8
UKP00729	PTHR46064	QUEUINE TRNA-RIBOSYLTRANSFERASE ACCESSORY SUBUNIT 2	4	2.4	>2-4
UKP00730	PTHR13265	THO COMPLEX SUBUNIT 1	23	7.8	>4-8
UKP00731	PTHR31196	RNA POLYMERASE II NUCLEAR LOCALIZATION PROTEIN SLC7A6OS-RELATED	5	2.9	>2-4
UKP00732	PTHR10093	IRON-SULFUR CLUSTER ASSEMBLY ENZYME NIFU HOMOLOG	68	6.5	>4-8
UKP00733	PTHR44472	DDB1- AND CUL4-ASSOCIATED FACTOR 4-RELATED	5	1	>0-1
UKP00734	PTHR23195	YEATS DOMAIN	87	13.4	>8-16
UKP00735	PTHR13484	FIP1-LIKE 1 PROTEIN	10	4.9	>4-8
UKP00736	PTHR11566	DYNAMIN	428	37.8	>16
UKP00737	PTHR43442	GLUCONOKINASE-RELATED	7	3.2	>2-4
UKP00739	PTHR43205	PROSTAGLANDIN REDUCTASE	30	5.5	>4-8
UKP00740	PTHR47980	LD44762P	239	26.6	>16
UKP00741	PTHR48083	MEDIUM-CHAIN SPECIFIC ACYL-COA DEHYDROGENASE, MITOCHONDRIAL-RELATED	91	17.1	>16
UKP00743	PTHR21162	P53 AND DNA DAMAGE-REGULATED PROTEIN	3	1	>0-1
UKP00744	PTHR21011	MITOCHONDRIAL 28S RIBOSOMAL PROTEIN S6	38	10.6	>8-16
UKP00746	PTHR24406	TRANSCRIPTIONAL REPRESSOR CTCFL-RELATED	28	13.5	>8-16
UKP00747	PTHR23101	RAB GDP/GTP EXCHANGE FACTOR	59	16.7	>16
UKP00748	PTHR42760	SHORT-CHAIN DEHYDROGENASES/REDUCTASES FAMILY MEMBER	59	8.5	>8-16
UKP00749	PTHR45849	FACT COMPLEX SUBUNIT SSRP1	95	8.5	>8-16
UKP00750	PTHR11834	TRANSCRIPTIONAL ENHANCER FACTOR TEF RELATED	107	17.6	>16
UKP00752	PTHR21522	PROTON CHANNEL OTOP	10	6.6	>4-8
UKP00753	PTHR17972	NUCLEOLAR RNA-ASSOCIATED PROTEIN	21	7	>4-8
UKP00754	PTHR45903	GLUTAMATE-RICH WD REPEAT-CONTAINING PROTEIN 1	12	5.3	>4-8
UKP00755	PTHR21716	TRANSMEMBRANE PROTEIN	4	2.9	>2-4
UKP00757	PTHR13025	EF-HAND DOMAIN-CONTAINING PROTEIN D	12	2.3	>2-4
UKP00758	PTHR12887	NANOS PROTEIN	46	12.5	>8-16
UKP00760	PTHR10760	TORSIN	42	16.2	>16
UKP00761	PTHR18934	ATP-DEPENDENT RNA HELICASE	321	55.5	>16
UKP00762	PTHR45655	GUANYLATE CYCLASE SOLUBLE SUBUNIT BETA-2	40	11.7	>8-16
UKP00763	PTHR19290	BASIC HELIX-LOOP-HELIX PROTEIN NEUROGENIN-RELATED	291	33.4	>16
UKP00765	PTHR11661	60S RIBOSOMAL PROTEIN L12	67	6.3	>4-8
UKP00766	PTHR11523	SODIUM/POTASSIUM-DEPENDENT ATPASE BETA SUBUNIT	76	22.3	>16
UKP00767	PTHR45617	LEUCINE RICH REPEAT FAMILY PROTEIN	52	9.5	>8-16
UKP00768	PTHR45705	FI20236P1	16	5.8	>4-8
UKP00769	PTHR13516	RIBONUCLEASE P SUBUNIT P25	21	2	>1-2
UKP00770	PTHR13080	ATP SYNTHASE F CHAIN, MITOCHONDRIAL-RELATED	8	2.4	>2-4
UKP00771	PTHR21622	COILED-COIL-HELIX-COILED-COIL-HELIX DOMAIN CONTAINING 4	32	8.1	>8-16
UKP00772	PTHR13066	BASIC LEUCINE ZIPPER NUCLEAR FACTOR 1 BLZF1 PROTEIN	7	3.2	>2-4
UKP00773	PTHR15272	CHROMATIN ASSEMBLY FACTOR 1 SUBUNIT A CAF-1 SUBUNIT A	38	10.1	>8-16
UKP00774	PTHR13980	CDC68 RELATED	59	7.8	>4-8
UKP00775	PTHR13546	RE60986P	10	2.9	>2-4
UKP00776	PTHR18841	VITELLINE MEMBRANE OUTER LAYER PROTEIN I-RELATED	2	0	0
UKP00777	PTHR14091	PERIODIC TRYPTOPHAN PROTEIN 1	9	8.8	>8-16
UKP00778	PTHR21477	ZGC:172139	1	0.5	>0-1
UKP00779	PTHR21183	RIBOSOMAL PROTEIN L47, MITOCHONDRIAL-RELATED	17	1.6	>1-2
UKP00781	PTHR24072	RHO FAMILY GTPASE	907	65.4	>16
UKP00782	PTHR12811	VACUOLAR PROTEIN SORTING VPS16	38	7.4	>4-8
UKP00783	PTHR10336	PHOSPHOINOSITIDE-SPECIFIC PHOSPHOLIPASE C FAMILY PROTEIN	344	42.9	>16
UKP00784	PTHR43313	SHORT-CHAIN DEHYDROGENASE/REDUCTASE FAMILY 9C	140	14.3	>8-16
UKP00789	PTHR45892	AMINOACYLASE-1	17	2.2	>2-4
UKP00790	PTHR12537	RNA BINDING PROTEIN PUMILIO-RELATED	131	24.4	>16
UKP00793	PTHR10027	CALCIUM-ACTIVATED POTASSIUM CHANNEL ALPHA CHAIN	92	27.8	>16
UKP00794	PTHR24229	NEUROPEPTIDES RECEPTOR	260	31.8	>16
UKP00796	PTHR16441	FIDIPIDINE	2	1.6	>1-2
UKP00798	PTHR23351	FOS TRANSCRIPTION FACTOR-RELATED	228	36.2	>16
UKP00800	PTHR24347	SERINE/THREONINE-PROTEIN KINASE	297	32.1	>16
UKP00801	PTHR11783	SULFOTRANSFERASE SULT	154	13.9	>8-16
UKP00803	PTHR13703	SMAD	425	75.6	>16
UKP00804	PTHR21049	RIBOPHORIN I	40	2.5	>2-4
UKP00805	PTHR13014	MITOCHONDRIAL 28S RIBOSOMAL PROTEIN S30/P52 PRO-APOTOTIC PROTEIN	8	1.9	>1-2
UKP00806	PTHR23409	RIBONUCLEOSIDE-DIPHOSPHATE REDUCTASE SMALL CHAIN	66	11	>8-16
UKP00807	PTHR10695	DEPHOSPHO-COA KINASE-RELATED	38	6.1	>4-8
UKP00808	PTHR43220	SNARE ASSOCIATED GOLGI PROTEIN FAMILY	13	3.2	>2-4
UKP00809	PTHR14324	CONDENSIN-2 COMPLEX SUBUNIT H2	14	7.9	>4-8
UKP00810	PTHR15691	WASH COMPLEX SUBUNIT 5	21	12.2	>8-16
UKP00811	PTHR11717	LOW MOLECULAR WEIGHT PROTEIN TYROSINE PHOSPHATASE	60	3.7	>2-4
UKP00812	PTHR24058	DUAL SPECIFICITY PROTEIN KINASE	245	29.5	>16
UKP00813	PTHR12548	TRANSCRIPTION FACTOR DP	59	12.8	>8-16
UKP00814	PTHR12726	CERAMIDE GLUCOSYLTRANSFERASE	31	8.8	>8-16
UKP00815	PTHR10985	BASIC HELIX-LOOP-HELIX TRANSCRIPTION FACTOR, HES-RELATED	227	93.9	>16
UKP00816	PTHR10253	POLYCOMB PROTEIN	113	9.2	>8-16
UKP00817	PTHR11849	ETS	388	50.7	>16
UKP00820	PTHR13619	UNCHARACTERIZED	12	4.7	>4-8
UKP00821	PTHR12375	RNA-BINDING PROTEIN LUC7-RELATED	27	3.6	>2-4
UKP00822	PTHR11036	SEMAPHORIN	164	33.7	>16
UKP00823	PTHR10562	SMALL UBIQUITIN-RELATED MODIFIER	133	18.2	>16
UKP00824	PTHR12247	POLYCOMB GROUP PROTEIN	111	12.5	>8-16
UKP00825	PTHR11431	FERRITIN	86	12.8	>8-16
UKP00826	PTHR24243	G-PROTEIN COUPLED RECEPTOR	115	39	>16
UKP00829	PTHR48101	METHYLMALONYL-COA MUTASE, MITOCHONDRIAL-RELATED	41	6.9	>4-8
UKP00830	PTHR13451	CLASS II CROSSOVER JUNCTION ENDONUCLEASE MUS81	60	10	>8-16
UKP00831	PTHR19282	TETRASPANIN	251	27.2	>16
UKP00832	PTHR21014	UNCHARACTERIZED	5	7.1	>4-8
UKP00833	PTHR14145	26S PROTESOME SUBUNIT 6	69	4.8	>4-8
UKP00834	PTHR10177	CYCLINS	425	34.8	>16
UKP00835	PTHR11176	BOULE-RELATED	51	7.4	>4-8
UKP00836	PTHR19876	COATOMER	39	5.8	>4-8
UKP00837	PTHR12697	PBS LYASE HEAT-LIKE PROTEIN	19	2.9	>2-4
UKP00838	PTHR10219	GLYCOLIPID TRANSFER PROTEIN-RELATED	40	7.5	>4-8
UKP00839	PTHR12329	BCL2-ASSOCIATED ATHANOGENE	60	14.1	>8-16
UKP00840	PTHR11758	40S RIBOSOMAL PROTEIN S15A	54	4.8	>4-8
UKP00841	PTHR12595	POS9-ACTIVATING FACTOR FAP7-RELATED	20	3.7	>2-4
UKP00843	PTHR13021	PRE-MRNA-SPLICING FACTOR ISY1	24	2.5	>2-4
UKP00845	PTHR24324	HOMEOBOX PROTEIN HHEX	80	41	>16
UKP00846	PTHR21845	TRANSMEMBRANE ANCHOR PROTEIN 1	1	0	0
UKP00847	PTHR28596	BBSOME-INTERACTING PROTEIN 1	3	2.1	>2-4
UKP00848	PTHR21663	HYPOTHETICAL HEAT DOMAIN-CONTAINING	10	2.8	>2-4
UKP00849	PTHR24044	NOTCH LIGAND FAMILY MEMBER	315	57.8	>16
UKP00850	PTHR12442	DYNEIN INTERMEDIATE CHAIN	102	9.8	>8-16
UKP00851	PTHR46320	GLYCEROPHOSPHODIESTER PHOSPHODIESTERASE 1	7	6.1	>4-8
UKP00853	PTHR19229	ATP-BINDING CASSETTE TRANSPORTER SUBFAMILY A ABCA	251	34.2	>16
UKP00856	PTHR20959	TRANSPORT AND GOLGI ORGANIZATION PROTEIN 6 FAMILY MEMBER	3	1.6	>1-2
UKP00857	PTHR10459	DNA LIGASE	161	42.6	>16
UKP00859	PTHR16263	TETRATRICOPEPTIDE REPEAT PROTEIN 38	1	0	0
UKP00860	PTHR13123	LD30288P	12	6.5	>4-8
UKP00861	PTHR11592	GLUTATHIONE PEROXIDASE	175	36.3	>16
UKP00862	PTHR43599	MULTIFUNCTIONAL PROTEIN ADE2	24	6.4	>4-8
UKP00863	PTHR45618	MITOCHONDRIAL DICARBOXYLATE CARRIER-RELATED	120	16.8	>16
UKP00864	PTHR12892	FGF RECEPTOR ACTIVATING PROTEIN 1	7	1.6	>1-2
UKP00867	PTHR16021	MANSC DOMAIN CONTAINING PROTEIN 1	8	3.2	>2-4
UKP00868	PTHR45653	DEDICATOR OF CYTOKINESIS	51	15.5	>8-16
UKP00869	PTHR42735	SPHINGOSINE-1-PHOSPHATE LYASE 1	40	16.1	>16
UKP00870	PTHR15497	3-HYDROXYANTHRANILATE 3,4-DIOXYGENASE	19	7.2	>4-8
UKP00872	PTHR10134	CYTOCHROME B-C1 COMPLEX SUBUNIT RIESKE, MITOCHONDRIAL	72	6.1	>4-8
UKP00873	PTHR10983	1-ACYLGLYCEROL-3-PHOSPHATE ACYLTRANSFERASE-RELATED	44	7.3	>4-8
UKP00874	PTHR23077	AAA-FAMILY ATPASE	356	40	>16
UKP00875	PTHR10414	ETHANOLAMINEPHOSPHOTRANSFERASE	27	5.1	>4-8
UKP00876	PTHR45954	LD33695P	39	11.5	>8-16
UKP00878	PTHR23136	TAX1-BINDING PROTEIN 3-RELATED	14	4.4	>4-8
UKP00879	PTHR11086	DEOXYCYTIDYLATE DEAMINASE-RELATED	8	4.8	>4-8
UKP00880	PTHR28434	PROTEIN C3ORF33	1	1.6	>1-2
UKP00881	PTHR13832	PROTEIN PHOSPHATASE 2C	148	18.9	>16
UKP00882	PTHR10306	SYNAPTOPHYSIN	73	10.5	>8-16
UKP00884	PTHR19134	RECEPTOR-TYPE TYROSINE-PROTEIN PHOSPHATASE	414	55.5	>16
UKP00885	PTHR13798	RNA BINDING MOTIF RBM PROTEIN -RELATED	16	5	>4-8
UKP00886	PTHR14237	MOLYBDOPTERIN COFACTOR SULFURASE MOSC	39	11.3	>8-16
UKP00887	PTHR14159	ATAXIN-3-RELATED	29	17.4	>16
UKP00889	PTHR10165	LIPID PHOSPHATE PHOSPHATASE	93	19	>16
UKP00891	PTHR28630	THIOREDOXIN SUPERFAMILY PROTEIN	11	3.8	>2-4
UKP00892	PTHR23316	IMPORTIN ALPHA	130	9	>8-16
UKP00893	PTHR20856	DNA-DIRECTED RNA POLYMERASE I SUBUNIT 2	115	10.6	>8-16
UKP00895	PTHR11767	INWARD RECTIFIER POTASSIUM CHANNEL	194	19.9	>16
UKP00896	PTHR19981	TALIN	49	10.9	>8-16
UKP00898	PTHR13019	UNCHARACTERIZED	12	4.5	>4-8
UKP00899	PTHR10159	DUAL SPECIFICITY PROTEIN PHOSPHATASE	127	27.1	>16
UKP00900	PTHR24235	NEUROPEPTIDE Y RECEPTOR	52	14.2	>8-16
UKP00902	PTHR13937	EUKARYOTIC TRANSLATION INITATION FACTOR 3, SUBUNIT 8 EIF3S8 -RELATED	48	4.7	>4-8
UKP00904	PTHR15137	TRANSCRIPTION INITIATION FACTOR TFIID	33	12.3	>8-16
UKP00905	PTHR23051	SOLUTE CARRIER FAMILY 35, MEMBER F5	9	1.6	>1-2
UKP00906	PTHR44111	ELONGATOR COMPLEX PROTEIN 2	30	4.8	>4-8
UKP00908	PTHR13101	PHOSPHOMEVALONATE KINASE	16	4.5	>4-8
UKP00909	PTHR45702	ADAM10/ADAM17 METALLOPEPTIDASE FAMILY MEMBER	119	35.9	>16
UKP00910	PTHR45929	JAK PATHWAY SIGNAL TRANSDUCTION ADAPTOR MOLECULE	76	15.7	>8-16
UKP00912	PTHR16255	REQUIRED FOR MEIOTIC NUCLEAR DIVISION PROTEIN 1 HOMOLOG	16	4.8	>4-8
UKP00913	PTHR11606	GLUTAMATE DEHYDROGENASE	84	9.1	>8-16
UKP00914	PTHR10766	TRANSMEMBRANE 9 SUPERFAMILY PROTEIN	41	12.1	>8-16
UKP00915	PTHR11373	DEOXYNUCLEOSIDE TRIPHOSPHATE TRIPHOSPHOHYDROLASE	52	16.3	>16
UKP00916	PTHR19306	STRUCTURAL MAINTENANCE OF CHROMOSOMES 5,6 SMC5, SMC6	39	7.5	>4-8
UKP00917	PTHR14440	DNA-DIRECTED RNA POLYMERASE I SUBUNIT RPA49	22	5.3	>4-8
UKP00919	PTHR45629	SNF2/RAD54 FAMILY MEMBER	144	32.1	>16
UKP00920	PTHR48068	TAF9 RNA POLYMERASE II, TATA BOX-BINDING PROTEIN (TBP)-ASSOCIATED FACTOR	66	25.6	>16
UKP00921	PTHR23004	DOUBLECORTIN DOMAIN CONTAINING 2	18	7.3	>4-8
UKP00922	PTHR12276	EPSIN/ENT-RELATED	79	7.5	>4-8
UKP00923	PTHR45626	TRANSCRIPTION TERMINATION FACTOR 2-RELATED	81	9.3	>8-16
UKP00924	PTHR45665	AQUAPORIN-8	50	4	>2-4
UKP00925	PTHR23159	CENTROSOMAL PROTEIN 2	92	11	>8-16
UKP00926	PTHR13182	ZINC FINGER PROTEIN 622	26	5.4	>4-8
UKP00927	PTHR23086	PHOSPHATIDYLINOSITOL-4-PHOSPHATE 5-KINASE	109	16.4	>16
UKP00928	PTHR13037	FORMIN	69	10.2	>8-16
UKP00929	PTHR10678	26S PROTEASOME NON-ATPASE REGULATORY SUBUNIT 11/COP9 SIGNALOSOME COMPLEX SUBUNIT 2	79	8.5	>8-16
UKP00930	PTHR10698	V-TYPE PROTON ATPASE SUBUNIT H	37	7.2	>4-8
UKP00934	PTHR14269	CDP-DIACYLGLYCEROL--GLYCEROL-3-PHOSPHATE 3-PHOSPHATIDYLTRANSFERASE-RELATED	47	6.6	>4-8
UKP00936	PTHR24327	HOMEOBOX PROTEIN	154	30.3	>16
UKP00937	PTHR22699	THIOREDOXIN DOMAIN-CONTAINING PROTEIN 16	3	0	0
UKP00938	PTHR12277	ALPHA/BETA HYDROLASE DOMAIN-CONTAINING PROTEIN	62	9.8	>8-16
UKP00939	PTHR14221	WD REPEAT DOMAIN 44	6	1.6	>1-2
UKP00941	PTHR23426	FERREDOXIN/ADRENODOXIN	41	12.6	>8-16
UKP00942	PTHR10352	EUKARYOTIC TRANSLATION INITIATION FACTOR 3 SUBUNIT G	206	16.2	>16
UKP00943	PTHR10106	CYTOCHROME B561-RELATED	46	7.1	>4-8
UKP00945	PTHR11802	SERINE PROTEASE FAMILY S10 SERINE CARBOXYPEPTIDASE	86	6.8	>4-8
UKP00946	PTHR14068	EUKARYOTIC TRANSLATION INITIATION FACTOR 3 EIF3 -RELATED	60	6.7	>4-8
UKP00947	PTHR14744	N-ALPHA-ACETYLTRANSFERASE 60	10	7.9	>4-8
UKP00948	PTHR24339	HOMEOBOX PROTEIN EMX-RELATED	59	20.1	>16
UKP00949	PTHR13096	MINA53 MYC INDUCED NUCLEAR ANTIGEN	23	8.7	>8-16
UKP00951	PTHR45850	SORTING NEXIN FAMILY MEMBER	32	8.9	>8-16
UKP00953	PTHR23193	NUCLEAR PORE COMPLEX PROTEIN NUP	98	9	>8-16
UKP00954	PTHR11735	TRNA N6-ADENOSINE THREONYLCARBAMOYLTRANSFERASE	52	7.6	>4-8
UKP00955	PTHR21245	HETEROGENEOUS NUCLEAR RIBONUCLEOPROTEIN	62	10.4	>8-16
UKP00956	PTHR44040	RETINOBLASTOMA-BINDING PROTEIN 5	37	5.3	>4-8
UKP00957	PTHR19957	SYNTAXIN	425	28.3	>16
UKP00959	PTHR23504	MAJOR FACILITATOR SUPERFAMILY DOMAIN-CONTAINING PROTEIN 10	13	4.8	>4-8
UKP00960	PTHR10986	39S RIBOSOMAL PROTEIN L20	41	5	>4-8
UKP00961	PTHR11879	ASPARTATE AMINOTRANSFERASE	130	19.4	>16
UKP00962	PTHR13036	BETA1,4 MANNOSYLTRANSFERASE	16	3.4	>2-4
UKP00963	PTHR10514	ANGIOTENSIN-CONVERTING ENZYME	226	48	>16
UKP00964	PTHR16433	DOLICHOL-PHOSPHATE MANNOSYLTRANSFERASE SUBUNIT 3	11	6.5	>4-8
UKP00965	PTHR12096	NUCLEAR PROTEIN SKIP-RELATED	57	19.8	>16
UKP00966	PTHR22802	C-TYPE LECTIN SUPERFAMILY MEMBER	139	13.9	>8-16
UKP00967	PTHR12391	ARP2/3 COMPLEX 21 KD SUBUNIT	36	5	>4-8
UKP00968	PTHR21527	NUCLEOPORIN NUP35	41	11.1	>8-16
UKP00970	PTHR13132	ALPHA- 1,6 -FUCOSYLTRANSFERASE	17	11.3	>8-16
UKP00971	PTHR11467	HISTONE H1	97	11.9	>8-16
UKP00972	PTHR15075	ALPHA-MANNOSIDE BETA-1,6-N-ACETYLGLUCOSAMINYLTRANSFERASE	26	7.3	>4-8
UKP00974	PTHR43884	ACYL-COA DEHYDROGENASE	102	9.3	>8-16
UKP00975	PTHR13964	RBP-RELATED	70	17.7	>16
UKP00976	PTHR11824	VOLTAGE-DEPENDENT CALCIUM CHANNEL BETA SUBUNIT	83	20	>16
UKP00978	PTHR46297	ZINC FINGER CCCH-TYPE WITH G PATCH DOMAIN-CONTAINING PROTEIN	3	6.6	>4-8
UKP00979	PTHR10796	PATCHED-RELATED	14	6.6	>4-8
UKP00980	PTHR12558	CELL DIVISION CYCLE 16,23,27	88	10.4	>8-16
UKP00981	PTHR16777	PROTEIN ECT2	30	21.3	>16
UKP00982	PTHR22765	RING FINGER AND PROTEASE ASSOCIATED DOMAIN-CONTAINING	85	7.7	>4-8
UKP00983	PTHR10055	TRYPTOPHANYL-TRNA SYNTHETASE	23	11.1	>8-16
UKP00984	PTHR14005	EUKARYOTIC TRANSLATION INITIATION FACTOR 3, THETA SUBUNIT	53	5.8	>4-8
UKP00985	PTHR45883	HSC70-INTERACTING PROTEIN	18	7.7	>4-8
UKP00986	PTHR14096	APOLIPOPROTEIN L	8	4.7	>4-8
UKP00987	PTHR43918	ACETYLCHOLINESTERASE	105	18.6	>16
UKP00988	PTHR48099	C-1-TETRAHYDROFOLATE SYNTHASE, CYTOPLASMIC-RELATED	65	13.7	>8-16
UKP00989	PTHR10758	26S PROTEASOME NON-ATPASE REGULATORY SUBUNIT 3/COP9 SIGNALOSOME COMPLEX SUBUNIT 3	66	5.9	>4-8
UKP00990	PTHR12286	UNCHARACTERIZED	16	0.5	>0-1
UKP00991	PTHR23081	RNA POLYMERASE II CTD PHOSPHATASE	41	7.1	>4-8
UKP00992	PTHR45973	PROTEIN PHOSPHATASE 1 REGULATORY SUBUNIT SDS22-RELATED	57	12.7	>8-16
UKP00993	PTHR24093	CATION TRANSPORTING ATPASE	154	33.2	>16
UKP00995	PTHR12150	CLASS IV SAM-BINDING METHYLTRANSFERASE-RELATED	12	3.2	>2-4
UKP00996	PTHR12307	PROTEIN PHOSPHATASE 1 REGULATORY SUBUNIT	41	7.9	>4-8
UKP00997	PTHR12940	ES-2 PROTEIN - RELATED	7	1.5	>1-2
UKP01000	PTHR13659	AUTOSOMAL HIGHLY CONSERVED PROTEIN	2	1	>0-1
UKP01001	PTHR23033	BETA1,3-GALACTOSYLTRANSFERASE	18	8	>4-8
UKP01003	PTHR23179	T-CELL ACTIVATION RHO GTPASE ACTIVATING PROTEIN-RELATED	6	2.9	>2-4
UKP01004	PTHR10677	UBIQUILIN	73	13	>8-16
UKP01005	PTHR11675	N-ACETYLGALACTOSAMINYLTRANSFERASE	91	7.2	>4-8
UKP01006	PTHR22980	CORTISTATIN	16	6.5	>4-8
UKP01007	PTHR13180	SMALL MEMBRANE PROTEIN-RELATED	9	1.1	>1-2
UKP01008	PTHR19970	RIBOSOMAL PROTEIN L39E	17	6.6	>4-8
UKP01009	PTHR14958	POTASSIUM CHANNEL TETRAMERISATION DOMAIN CONTAINING PROTEIN	12	4.2	>4-8
UKP01010	PTHR13015	PROTEIN AD-016-RELATED	8	4.4	>4-8
UKP01011	PTHR10845	REGULATOR OF G PROTEIN SIGNALING	122	15.3	>8-16
UKP01012	PTHR12857	UNCHARACTERIZED	9	0.8	>0-1
UKP01014	PTHR16029	UNCHARACTERIZED	24	6.6	>4-8
UKP01015	PTHR23402	PROTEASE FAMILY C15 PYROGLUTAMYL-PEPTIDASE I-RELATED	4	1.6	>1-2
UKP01016	PTHR12801	RNA EXONUCLEASE REXO1 / RECO3 FAMILY MEMBER-RELATED	39	8.8	>8-16
UKP01017	PTHR12738	NEUROENDOCRINE PROTEIN 7B2	11	5	>4-8
UKP01018	PTHR11599	PROTEASOME SUBUNIT ALPHA/BETA	254	11.3	>8-16
UKP01019	PTHR20531	N-ALPHA-ACETYLTRANSFERASE 40	11	4.9	>4-8
UKP01020	PTHR13743	BEIGE/BEACH-RELATED	90	16.4	>16
UKP01021	PTHR21634	UNCHARACTERIZED	21	12.2	>8-16
UKP01022	PTHR21646	UBIQUITIN CARBOXYL-TERMINAL HYDROLASE	247	13.9	>8-16
UKP01023	PTHR13605	UNCHARACTERIZED	10	1.6	>1-2
UKP01024	PTHR23104	MULTIPLE COAGULATION FACTOR DEFICIENCY PROTEIN 2 NEURAL STEM CELL DERIVED NEURONAL SURVIVAL PROTEIN	11	2.4	>2-4
UKP01025	PTHR10066	BETA-GLUCURONIDASE	45	5.5	>4-8
UKP01026	PTHR13084	T-CELL LYMPHOMA BREAKPOINT-ASSOCIATED TARGET 1-RELATED	2	1.3	>1-2
UKP01027	PTHR45990	DNA REPAIR PROTEIN REV1	29	4.9	>4-8
UKP01028	PTHR48020	PROTON MYO-INOSITOL COTRANSPORTER	32	6.1	>4-8
UKP01029	PTHR10989	ANDROGEN-INDUCED PROTEIN 1-RELATED	8	11.2	>8-16
UKP01031	PTHR23194	PYGOPUS	7	12.8	>8-16
UKP01032	PTHR22826	RHO GUANINE EXCHANGE FACTOR-RELATED	55	19.4	>16
UKP01033	PTHR46028	KYNURENINE 3-MONOOXYGENASE	39	11.6	>8-16
UKP01034	PTHR22838	WD REPEAT PROTEIN 26-RELATED	23	5.6	>4-8
UKP01035	PTHR10513	DEOXYNUCLEOSIDE KINASE	73	9.6	>8-16
UKP01036	PTHR23312	ARMC5 ARMADILLO REPEAT-CONTAINING -RELATED	13	7.7	>4-8
UKP01038	PTHR17490	SUA5	29	5.8	>4-8
UKP01039	PTHR10822	GLYPICAN	76	28.3	>16
UKP01040	PTHR14212	U4/U6-ASSOCIATED RNA SPLICING FACTOR-RELATED	31	5.1	>4-8
UKP01041	PTHR42919	N-ALPHA-ACETYLTRANSFERASE	28	6.3	>4-8
UKP01042	PTHR10166	VOLTAGE-DEPENDENT CALCIUM CHANNEL SUBUNIT ALPHA-2/DELTA-RELATED	46	11.7	>8-16
UKP01043	PTHR31334	SMITH-MAGENIS SYNDROME REGION GENE 8 PROTEIN	11	10.8	>8-16
UKP01044	PTHR11558	SPERMIDINE/SPERMINE SYNTHASE	51	4.6	>4-8
UKP01045	PTHR10910	EUKARYOTE SPECIFIC DSRNA BINDING PROTEIN	97	19.2	>16
UKP01047	PTHR24057	GLYCOGEN SYNTHASE KINASE-3 ALPHA	303	97	>16
UKP01048	PTHR46197	PROTEIN ABHD14B-LIKE	7	2.5	>2-4
UKP01049	PTHR23310	ACYL-COA-BINDING PROTEIN, ACBP	51	16.8	>16
UKP01050	PTHR21614	SHORT COILED COIL PROTEIN	4	1.6	>1-2
UKP01051	PTHR22967	SERINE/THREONINE PROTEIN KINASE	30	5.8	>4-8
UKP01052	PTHR11453	ANION EXCHANGE PROTEIN	222	22.2	>16
UKP01053	PTHR24070	RAS, DI-RAS, AND RHEB FAMILY MEMBERS OF SMALL GTPASE SUPERFAMILY	559	54.6	>16
UKP01054	PTHR44313	DNAJ HOMOLOG SUBFAMILY C MEMBER 17	11	2.1	>2-4
UKP01055	PTHR11097	EXOSOME COMPLEX EXONUCLEASE RIBOSOMAL RNA PROCESSING PROTEIN	60	16	>8-16
UKP01057	PTHR11884	SELECTIN LIGAND RELATED	17	5.3	>4-8
UKP01058	PTHR12598	COPPER HOMEOSTASIS PROTEIN CUTC	6	5.3	>4-8
UKP01059	PTHR12109	RING FINGER PROTEIN 141-RELATED	5	4	>2-4
UKP01060	PTHR11960	EUKARYOTIC TRANSLATION INITIATION FACTOR 4E RELATED	178	12.5	>8-16
UKP01061	PTHR21016	BETA-AMYLOID BINDING PROTEIN-RELATED	5	4	>2-4
UKP01064	PTHR11359	AMP DEAMINASE	39	9.5	>8-16
UKP01065	PTHR44140	LD25575P	28	9.7	>8-16
UKP01066	PTHR45894	RNA-BINDING PROTEIN 8A	73	11.3	>8-16
UKP01068	PTHR14359	HOMO-OLIGOMERIC FLAVIN CONTAINING CYS DECARBOXYLASE FAMILY	42	5.3	>4-8
UKP01070	PTHR45841	MRNA TURNOVER PROTEIN 4 MRTO4	20	4.7	>4-8
UKP01071	PTHR11695	ALCOHOL DEHYDROGENASE RELATED	21	8.8	>8-16
UKP01072	PTHR16154	NEURABIN	52	38.6	>16
UKP01073	PTHR11227	WD-REPEAT PROTEIN INTERACTING WITH PHOSPHOINOSIDES WIPI -RELATED	100	17.2	>16
UKP01074	PTHR44029	DNAJ HOMOLOG SUBFAMILY C MEMBER 21	18	4	>2-4
UKP01075	PTHR12865	PHOSPHATIDYLINOSITOL 4-KINASE TYPE-II	30	5.6	>4-8
UKP01076	PTHR12936	ANAPHASE-PROMOTING COMPLEX 10	31	6.5	>4-8
UKP01077	PTHR23338	SMALL NUCLEAR RIBONUCLEOPROTEIN SM	114	9	>8-16
UKP01079	PTHR12718	CELL CYCLE CONTROL PROTEIN CWF15	13	2.1	>2-4
UKP01081	PTHR10031	ATP SYNTHASE LIPID-BINDING PROTEIN, MITOCHONDRIAL	51	10.1	>8-16
UKP01082	PTHR10454	CASPASE	413	46.9	>16
UKP01083	PTHR16092	SEC3/SYNTAXIN-RELATED	33	8	>4-8
UKP01084	PTHR11347	CYCLIC NUCLEOTIDE PHOSPHODIESTERASE	330	30.3	>16
UKP01085	PTHR21581	D-ALANYL-D-ALANINE CARBOXYPEPTIDASE	27	6	>4-8
UKP01086	PTHR31432	INTRAFLAGELLAR TRANSPORT PROTEIN 74 HOMOLOG	24	13.1	>8-16
UKP01087	PTHR13598	UNCHARACTERIZED	2	0.8	>0-1
UKP01090	PTHR47651	NAD-DEPENDENT HISTONE DEACETYLASE HST4	492	101	>16
UKP01092	PTHR10663	GUANYL-NUCLEOTIDE EXCHANGE FACTOR	211	18.8	>16
UKP01093	PTHR44163	U3 SMALL NUCLEOLAR RNA-ASSOCIATED PROTEIN 4 HOMOLOG	22	2.6	>2-4
UKP01094	PTHR13848	PROTEIN YIPPEE-LIKE CG15309-RELATED	10	0.8	>0-1
UKP01095	PTHR15711	RAP GTPASE-ACTIVATING PROTEIN	41	11.6	>8-16
UKP01096	PTHR31434	S PHASE CYCLIN A-ASSOCIATED PROTEIN IN THE ENDOPLASMIC RETICULUM	5	3.7	>2-4
UKP01098	PTHR21583	ELYS PROTEIN	15	2.9	>2-4
UKP01099	PTHR10270	SOX TRANSCRIPTION FACTOR	374	55.2	>16
UKP01100	PTHR11920	GUANYLYL CYCLASE	168	17.5	>16
UKP01101	PTHR12560	LONGEVITY ASSURANCE FACTOR 1 LAG1	81	10	>8-16
UKP01103	PTHR10585	ER LUMEN PROTEIN RETAINING RECEPTOR	22	4.1	>4-8
UKP01104	PTHR10395	URICASE AND TRANSTHYRETIN-RELATED	138	14.1	>8-16
UKP01105	PTHR31716	PROTEIN FMC1 HOMOLOG	2	2.1	>2-4
UKP01106	PTHR11441	THYMIDINE KINASE	24	5.5	>4-8
UKP01107	PTHR24399	ZINC FINGER AND BTB DOMAIN-CONTAINING	155	43.8	>16
UKP01108	PTHR10954	RIBONUCLEASE H2 SUBUNIT A	19	4.7	>4-8
UKP01109	PTHR21838	UNCHARACTERIZED	3	0	0
UKP01110	PTHR43344	PHOSPHOSERINE PHOSPHATASE	43	6.4	>4-8
UKP01111	PTHR12592	ATP-DEPENDENT (S)-NAD(P)H-HYDRATE DEHYDRATASE FAMILY MEMBER	11	3.2	>2-4
UKP01112	PTHR13803	SEC24-RELATED PROTEIN	63	15.1	>8-16
UKP01113	PTHR46075	CHIMERIN FAMILY MEMBER	10	5.5	>4-8
UKP01114	PTHR14388	T CELL-SPECIFIC ADAPTER PROTEIN TSAD	13	3.2	>2-4
UKP01115	PTHR45364	HISTONE DEACETYLASE 9-RELATED	116	33.6	>16
UKP01116	PTHR10314	CYSTATHIONINE BETA-SYNTHASE	191	20.9	>16
UKP01117	PTHR23293	FAD SYNTHETASE-RELATED FMN ADENYLYLTRANSFERASE	11	2.7	>2-4
UKP01118	PTHR12786	SPLICING FACTOR SF3A-RELATED	32	4.2	>4-8
UKP01119	PTHR10117	TRANSIENT RECEPTOR POTENTIAL CHANNEL	122	18	>16
UKP01120	PTHR11807	ATPASES OF THE PP SUPERFAMILY-RELATED	15	7.7	>4-8
UKP01121	PTHR10344	THYMIDYLATE KINASE	26	8	>4-8
UKP01122	PTHR15036	PIKACHURIN-LIKE PROTEIN	302	61.4	>16
UKP01123	PTHR12878	NADH-UBIQUINONE OXIDOREDUCTASE B8 SUBUNIT	12	4.2	>4-8
UKP01124	PTHR24410	HL07962P-RELATED	31	4.8	>4-8
UKP01125	PTHR11353	CHAPERONIN	83	10.1	>8-16
UKP01126	PTHR23048	MYOSIN LIGHT CHAIN 1, 3	65	9.5	>8-16
UKP01127	PTHR24261	PLASMINOGEN-RELATED	101	21.5	>16
UKP01129	PTHR45943	E3 UBIQUITIN-PROTEIN LIGASE MYCBP2	58	24.9	>16
UKP01130	PTHR10909	ELECTRON TRANSPORT OXIDOREDUCTASE	54	15.4	>8-16
UKP01132	PTHR10924	MAJOR FACILITATOR SUPERFAMILY PROTEIN-RELATED	18	10.5	>8-16
UKP01134	PTHR12174	SIGNAL PEPTIDE PEPTIDASE	47	6.3	>4-8
UKP01135	PTHR46208	MITOCHONDRIAL IMPORT RECEPTOR SUBUNIT TOM70	42	7.9	>4-8
UKP01136	PTHR45671	SOLUTE CARRIER FAMILY 25 (MITOCHONDRIAL CARRIER PHOSPHATE CARRIER), MEMBER 3, LIKE-RELATED-RELATED	29	4	>2-4
UKP01137	PTHR46025	XYLOSYLTRANSFERASE OXT	25	7.4	>4-8
UKP01138	PTHR45828	CYTOCHROME B561/FERRIC REDUCTASE TRANSMEMBRANE	4	2.4	>2-4
UKP01139	PTHR46809	STROMAL CELL-DERIVED FACTOR 2-LIKE PROTEIN	6	2.4	>2-4
UKP01140	PTHR24210	LIM DOMAIN-CONTAINING PROTEIN	25	17.2	>16
UKP01141	PTHR10480	PROTEIN UNC-13 HOMOLOG	66	20.1	>16
UKP01142	PTHR11814	SULFATE TRANSPORTER	177	23.9	>16
UKP01143	PTHR15858	UNCHARACTERIZED	10	4.5	>4-8
UKP01144	PTHR16127	TAXILIN	14	2.6	>2-4
UKP01145	PTHR14222	CONDENSIN	45	10.3	>8-16
UKP01147	PTHR14399	P53-INDUCED PROTEIN RELATED	17	5.5	>4-8
UKP01148	PTHR24253	TRANSMEMBRANE PROTEASE SERINE	208	15.3	>8-16
UKP01152	PTHR12258	JANUS-A/JANUS-B	13	8	>4-8
UKP01153	PTHR14205	WD-REPEAT PROTEIN	6	3.1	>2-4
UKP01155	PTHR13738	TROPONIN I	58	13.4	>8-16
UKP01157	PTHR13568	FAM11A, B PROTEIN	2	1.6	>1-2
UKP01158	PTHR23306	TUMOR SUSCEPTIBILITY GENE 101 PROTEIN-RELATED	90	20.7	>16
UKP01159	PTHR31873	L-ASPARTATE DEHYDROGENASE-RELATED	1	0	0
UKP01160	PTHR12315	BICOID-INTERACTING PROTEIN RELATED	22	8.2	>8-16
UKP01161	PTHR11537	VOLTAGE-GATED POTASSIUM CHANNEL	681	54	>16
UKP01162	PTHR21068	SPARTIN	17	7.6	>4-8
UKP01163	PTHR15924	CLE	9	5.7	>4-8
UKP01164	PTHR15746	RAB11-RELATED	29	6.6	>4-8
UKP01166	PTHR16133	SOLUTE CARRIER FAMILY 39 ZINC TRANSPORTER , MEMBER 9-RELATED	1	1	>0-1
UKP01167	PTHR12483	SOLUTE CARRIER FAMILY 31 COPPER TRANSPORTERS	62	5.2	>4-8
UKP01168	PTHR43213	BIFUNCTIONAL DTTP/UTP PYROPHOSPHATASE/METHYLTRANSFERASE PROTEIN-RELATED	10	4	>2-4
UKP01169	PTHR10358	ENDOSULFINE	28	8	>4-8
UKP01170	PTHR33618	39S RIBOSOMAL PROTEIN L53, MITOCHONDRIAL	6	2.2	>2-4
UKP01172	PTHR15742	UNCHARACTERIZED	4	4	>2-4
UKP01173	PTHR22881	BROMODOMAIN CONTAINING PROTEIN	34	18.6	>16
UKP01174	PTHR12675	MUSCLEBLIND-LIKE PROTEIN	36	8.6	>8-16
UKP01175	PTHR11476	HISTIDYL-TRNA SYNTHETASE	25	6	>4-8
UKP01176	PTHR45836	SLIT HOMOLOG	252	139.4	>16
UKP01177	PTHR15741	BASIC HELIX-LOOP-HELIX ZIP TRANSCRIPTION FACTOR	21	17.1	>16
UKP01178	PTHR11850	HOMEOBOX PROTEIN TRANSCRIPTION FACTORS	263	27.7	>16
UKP01179	PTHR10867	NNMT/PNMT/TEMT FAMILY MEMBER	51	21	>16
UKP01180	PTHR23220	INTEGRIN ALPHA	407	37.5	>16
UKP01181	PTHR23328	UNCHARACTERIZED	22	15.8	>8-16
UKP01183	PTHR21420	GDP-FUCOSE PROTEIN O-FUCOSYLTRANSFERASE 1	19	7.5	>4-8
UKP01184	PTHR23291	BAX INHIBITOR-RELATED	63	13.1	>8-16
UKP01185	PTHR12265	UNCHARACTERIZED	4	2	>1-2
UKP01186	PTHR21501	UNCHARACTERIZED	11	3.7	>2-4
UKP01187	PTHR45820	FI23527P1	43	10.9	>8-16
UKP01188	PTHR21405	CDNA SEQUENCE BC021608	5	6.9	>4-8
UKP01189	PTHR10367	MRNA-CAPPING ENZYME	29	7.3	>4-8
UKP01190	PTHR10556	3-OXO-5-ALPHA-STEROID 4-DEHYDROGENASE	108	34.2	>16
UKP01192	PTHR19850	GUANINE NUCLEOTIDE-BINDING PROTEIN BETA G PROTEIN BETA	157	17.9	>16
UKP01193	PTHR24178	MOLTING PROTEIN MLT-4	46	35.1	>16
UKP01194	PTHR13385	AUTOPHAGY PROTEIN 12	75	9.3	>8-16
UKP01195	PTHR43782	ARGINASE	100	32.6	>16
UKP01196	PTHR11915	SPECTRIN/FILAMIN RELATED CYTOSKELETAL PROTEIN	281	22.4	>16
UKP01197	PTHR12610	SINGLE STRANDED DNA BINDING PROTEIN	10	11	>8-16
UKP01198	PTHR20922	UNCHARACTERIZED	14	4.8	>4-8
UKP01199	PTHR11101	PHOSPHATE TRANSPORTER	50	5.6	>4-8
UKP01200	PTHR20932	LYSM AND PUTATIVE PEPTIDOGLYCAN-BINDING DOMAIN-CONTAINING PROTEIN	2	0.8	>0-1
UKP01201	PTHR44167	OVARIAN-SPECIFIC SERINE/THREONINE-PROTEIN KINASE LOK-RELATED	125	21.1	>16
UKP01202	PTHR13402	RGPR-RELATED	33	8	>4-8
UKP01203	PTHR19375	HEAT SHOCK PROTEIN 70KDA	659	54.8	>16
UKP01204	PTHR23405	MAINTENANCE OF KILLER 16 MAK16 PROTEIN-RELATED	23	3.4	>2-4
UKP01205	PTHR11778	SERYL-TRNA SYNTHETASE	44	9.6	>8-16
UKP01206	PTHR23151	DIHYDROLIPOAMIDE ACETYL/SUCCINYL-TRANSFERASE-RELATED	51	3.8	>2-4
UKP01207	PTHR46010	PROTEIN IWS1 HOMOLOG	14	4	>2-4
UKP01208	PTHR45696	60S ACIDIC RIBOSOMAL PROTEIN P1	26	5.2	>4-8
UKP01209	PTHR15653	STRIATIN	23	7.2	>4-8
UKP01210	PTHR43658	SHORT-CHAIN DEHYDROGENASE/REDUCTASE	55	19.5	>16
UKP01211	PTHR11388	ORGANIC ANION TRANSPORTER	74	11.5	>8-16
UKP01212	PTHR10680	PEPTIDYL-GLYCINE ALPHA-AMIDATING MONOOXYGENASE	38	25.5	>16
UKP01213	PTHR14154	UPF0041 BRAIN PROTEIN 44-RELATED	79	9.6	>8-16
UKP01214	PTHR12403	TRAFFICKING PROTEIN PARTICLE COMPLEX SUBUNIT 2	35	5.9	>4-8
UKP01215	PTHR13058	THREE PRIME REPAIR EXONUCLEASE 1, 2	41	58.5	>16
UKP01216	PTHR12192	CATION TRANSPORT PROTEIN CHAC-RELATED	15	5.3	>4-8
UKP01217	PTHR12326	PLECKSTRIN HOMOLOGY DOMAIN CONTAINING PROTEIN	14	3.4	>2-4
UKP01218	PTHR10878	SEGMENT POLARITY PROTEIN DISHEVELLED	169	32.3	>16
UKP01219	PTHR11711	ADP RIBOSYLATION FACTOR-RELATED	270	21.3	>16
UKP01220	PTHR10265	CYCLIN-DEPENDENT KINASE INHIBITOR 1	75	31.8	>16
UKP01221	PTHR24002	SOLUTE CARRIER FAMILY 22 MEMBER 18	10	3.9	>2-4
UKP01222	PTHR21600	MITOCHONDRIAL RNA PSEUDOURIDINE SYNTHASE	43	8	>4-8
UKP01223	PTHR22791	UNCHARACTERIZED	8	5.6	>4-8
UKP01224	PTHR32122	TATA BOX-BINDING PROTEIN ASSOCIATED FACTOR RNA POLYMERASE I SUBUNIT A	7	1.8	>1-2
UKP01225	PTHR48026	HOMOLOGOUS TO DROSOPHILA SQD (SQUID) PROTEIN	74	22.2	>16
UKP01226	PTHR47385	CALPONIN	38	8.2	>8-16
UKP01227	PTHR42951	METALLO-BETA-LACTAMASE DOMAIN-CONTAINING	12	1.6	>1-2
UKP01229	PTHR12322	DOUBLESEX AND MAB-3 RELATED TRANSCRIPTION FACTOR DMRT	83	23.5	>16
UKP01230	PTHR11183	GLYCOGENIN SUBFAMILY MEMBER	43	6.9	>4-8
UKP01231	PTHR14611	TECTONIC FAMILY MEMBER	13	7.2	>4-8
UKP01232	PTHR16156	AFTIPHILIN A-RELATED	3	1.8	>1-2
UKP01234	PTHR10502	ANNEXIN	226	42	>16
UKP01235	PTHR12356	NUCLEAR MOVEMENT PROTEIN NUDC	29	9.3	>8-16
UKP01237	PTHR13742	RETINOBLASTOMA-ASSOCIATED PROTEIN RB -RELATED	233	50.7	>16
UKP01238	PTHR15495	NEGATIVE REGULATOR OF VESICLE FORMATION-RELATED	11	6.5	>4-8
UKP01239	PTHR45711	CHLORIDE CHANNEL PROTEIN	78	12.2	>8-16
UKP01240	PTHR11799	PARAOXONASE	35	10.5	>8-16
UKP01241	PTHR43511	UTP--GLUCOSE-1-PHOSPHATE URIDYLYLTRANSFERASE	49	6	>4-8
UKP01242	PTHR19338	TRANSLOCASE OF INNER MITOCHONDRIAL MEMBRANE 13 HOMOLOG	39	3.7	>2-4
UKP01244	PTHR24330	HOMEOBOX PROTEIN BARH-LIKE	28	10.5	>8-16
UKP01245	PTHR11702	DEVELOPMENTALLY REGULATED GTP-BINDING PROTEIN-RELATED	49	8	>4-8
UKP01246	PTHR12746	NONSENSE-MEDIATED MRNA DECAY PROTEIN 3	15	4.8	>4-8
UKP01248	PTHR19411	PROTEIN BUD31-RELATED	14	3.2	>2-4
UKP01249	PTHR19384	NITRIC OXIDE SYNTHASE-RELATED	372	66.9	>16
UKP01250	PTHR43968	GLUTATHIONE-DEPENDENT DEHYDROASCORBATE REDUCTASE	27	9.7	>8-16
UKP01251	PTHR43475	METHYLTHIORIBOSE-1-PHOSPHATE ISOMERASE	19	1.8	>1-2
UKP01252	PTHR43107	LONG-CHAIN FATTY ACID TRANSPORT PROTEIN	112	21.7	>16
UKP01253	PTHR13192	MY011 PROTEIN	10	0.8	>0-1
UKP01254	PTHR13128	VACUOLAR PROTEIN-SORTING-ASSOCIATED PROTEIN 36	33	6.9	>4-8
UKP01255	PTHR12250	PHOSPHATIDYLINOSITOL GLYCAN, CLASS N	16	2.4	>2-4
UKP01256	PTHR21191	AQUAPORIN	23	13.9	>8-16
UKP01257	PTHR21641	TRANSLATION INITIATION FACTOR-RELATED	6	0.6	>0-1
UKP01258	PTHR16288	WD40 REPEAT PROTEIN 4	22	1.6	>1-2
UKP01260	PTHR11088	TRNA DIMETHYLALLYLTRANSFERASE	43	5.1	>4-8
UKP01263	PTHR45948	DUAL SPECIFICITY PROTEIN PHOSPHATASE DDB_G0269404-RELATED	17	11.4	>8-16
UKP01264	PTHR12695	GENERAL TRANSCRIPTION FACTOR IIH SUBUNIT 2	29	6.7	>4-8
UKP01265	PTHR12616	VACUOLAR PROTEIN SORTING VPS41	59	10.7	>8-16
UKP01266	PTHR11365	5-OXOPROLINASE RELATED	14	2.1	>2-4
UKP01267	PTHR10806	SIGNAL PEPTIDASE COMPLEX CATALYTIC SUBUNIT SEC11	28	2.4	>2-4
UKP01268	PTHR23238	RNA BINDING PROTEIN	71	11.8	>8-16
UKP01269	PTHR24039	FIBRILLIN-RELATED	168	18.2	>16
UKP01270	PTHR10836	GLYCERALDEHYDE 3-PHOSPHATE DEHYDROGENASE	142	19.8	>16
UKP01271	PTHR15090	SEQUESTOSOME 1-RELATED	121	25.4	>16
UKP01272	PTHR46669	LEUCINE-RICH PPR MOTIF-CONTAINING PROTEIN, MITOCHONDRIAL	24	7.2	>4-8
UKP01273	PTHR22973	LD35087P	14	0.8	>0-1
UKP01274	PTHR13326	TRNA PSEUDOURIDINE SYNTHASE D	29	6.1	>4-8
UKP01275	PTHR45633	60 KDA HEAT SHOCK PROTEIN, MITOCHONDRIAL	205	36.2	>16
UKP01276	PTHR12435	UNCHARACTERIZED	22	6.4	>4-8
UKP01277	PTHR13411	PLASMINOGEN RECEPTOR (KT)	4	0.8	>0-1
UKP01278	PTHR12268	E3 UBIQUITIN-PROTEIN LIGASE KCMF1	139	35.5	>16
UKP01279	PTHR24098	OUTER SEGMENT 5	21	17.2	>16
UKP01280	PTHR23231	GERM CELL-LESS PROTEIN	8	7.4	>4-8
UKP01281	PTHR43429	PYRIDINE NUCLEOTIDE-DISULFIDE OXIDOREDUCTASE DOMAIN-CONTAINING	11	0.8	>0-1
UKP01282	PTHR23188	RNA POLYMERASE II-ASSOCIATED FACTOR 1 HOMOLOG	52	23.4	>16
UKP01283	PTHR13278	UNCHARACTERIZED	7	8.8	>8-16
UKP01284	PTHR23274	DNA HELICASE-RELATED	88	14.8	>8-16
UKP01285	PTHR45080	CONTACTIN 5	108	22	>16
UKP01286	PTHR13350	UNCHARACTERIZED	7	2.9	>2-4
UKP01287	PTHR12561	LIPOATE-PROTEIN LIGASE	14	4.6	>4-8
UKP01288	PTHR13697	PHOSPHOFRUCTOKINASE	100	14.6	>8-16
UKP01289	PTHR15371	TIM23	54	7.7	>4-8
UKP01290	PTHR12241	TUBULIN POLYGLUTAMYLASE	41	9	>8-16
UKP01291	PTHR28524	SUCCINATE DEHYDROGENASE ASSEMBLY FACTOR 4, MITOCHONDRIAL	8	4.8	>4-8
UKP01292	PTHR10880	MORTALITY FACTOR 4-LIKE PROTEIN	61	13.6	>8-16
UKP01294	PTHR17408	HISTONE RNA HAIRPIN-BINDING PROTEIN	31	6	>4-8
UKP01295	PTHR13624	RE42071P	3	4	>2-4
UKP01296	PTHR10830	DOLICHYL-DIPHOSPHOOLIGOSACCHARIDE--PROTEIN GLYCOSYLTRANSFERASE 48 KDA SUBUNIT	45	5	>4-8
UKP01297	PTHR19877	EUKARYOTIC TRANSLATION INITIATION FACTOR 3 SUBUNIT I	53	8.7	>8-16
UKP01299	PTHR24343	SERINE/THREONINE KINASE	720	44.4	>16
UKP01300	PTHR24023	COLLAGEN ALPHA	696	34.2	>16
UKP01301	PTHR21737	POLYGLUTAMINE BINDING PROTEIN 1/MARVEL MEMBRANE-ASSOCIATING DOMAIN CONTAINING 3	32	11.6	>8-16
UKP01302	PTHR21706	TRANSMEMBRANE PROTEIN 65	5	2.4	>2-4
UKP01303	PTHR22929	RNA POLYMERASE III TRANSCRIPTION INITIATION FACTOR B	18	5.8	>4-8
UKP01304	PTHR13232	NAD(P)H-HYDRATE EPIMERASE	18	5.3	>4-8
UKP01306	PTHR42943	GLUTATHIONE S-TRANSFERASE KAPPA	14	2.9	>2-4
UKP01307	PTHR10705	DOLICHYL-DIPHOSPHOOLIGOSACCHARIDE--PROTEIN GLYCOSYLTRANSFERASE SUBUNIT DAD1	27	4.8	>4-8
UKP01308	PTHR21040	UNCHARACTERIZED	6	3.2	>2-4
UKP01309	PTHR13621	PROLINE-RICH PROTEIN PRCC	3	0.8	>0-1
UKP01310	PTHR10102	DNA-DIRECTED RNA POLYMERASE, MITOCHONDRIAL	26	4.5	>4-8
UKP01311	PTHR12515	STERILE ALPHA MOTIF DOMAIN CONTAINING PROTEIN 4-RELATED	28	7.9	>4-8
UKP01313	PTHR10383	SERINE INCORPORATOR	12	5.7	>4-8
UKP01315	PTHR22776	MARVEL-CONTAINING POTENTIAL LIPID RAFT-ASSOCIATED PROTEIN	38	7	>4-8
UKP01316	PTHR24121	NO MECHANORECEPTOR POTENTIAL C, ISOFORM D-RELATED	1	12.1	>8-16
UKP01317	PTHR46116	(E3-INDEPENDENT) E2 UBIQUITIN-CONJUGATING ENZYME	32	9.4	>8-16
UKP01318	PTHR32170	PROTEASOME ACTIVATOR COMPLEX SUBUNIT 4	18	8.8	>8-16
UKP01319	PTHR10457	MEVALONATE KINASE/GALACTOKINASE	49	5.5	>4-8
UKP01320	PTHR15688	KINETOCHORE-ASSOCIATED PROTEIN 1	9	10.5	>8-16
UKP01321	PTHR48032	RNA-BINDING PROTEIN MUSASHI HOMOLOG RBP6	23	9.8	>8-16
UKP01322	PTHR12480	ARGININE DEMETHYLASE AND LYSYL-HYDROXYLASE JMJD	37	21.8	>16
UKP01324	PTHR12146	40S RIBOSOMAL PROTEIN S10	32	4.8	>4-8
UKP01325	PTHR14920	OSMOTIC AVOIDANCE ABNORMAL PROTEIN 1/WD REPEAT MEMBRANE PROTEIN	18	13.2	>8-16
UKP01326	PTHR21500	TUBULIN-SPECIFIC CHAPERONE A	13	3.3	>2-4
UKP01327	PTHR13246	ENDO BETA N-ACETYLGLUCOSAMINIDASE	7	2.9	>2-4
UKP01328	PTHR45688	ALANINE--GLYOXYLATE AMINOTRANSFERASE 2, MITOCHONDRIAL	23	4	>2-4
UKP01329	PTHR13768	SOLUBLE NSF ATTACHMENT PROTEIN SNAP	57	11	>8-16
UKP01330	PTHR15286	RAS-ASSOCIATING DOMAIN CONTAINING PROTEIN	10	3.6	>2-4
UKP01331	PTHR24056	CELL DIVISION PROTEIN KINASE	1043	65.8	>16
UKP01332	PTHR31017	LATE SECRETORY PATHWAY PROTEIN AVL9-RELATED	8	0.8	>0-1
UKP01333	PTHR13002	C3ORF1 PROTEIN-RELATED	6	0	0
UKP01334	PTHR12154	GLYCOSYL TRANSFERASE-RELATED	11	1.6	>1-2
UKP01335	PTHR16502	UNCHARACTERIZED	1	0	0
UKP01336	PTHR45875	METHYLTRANSFERASE N6AMT1	24	10.9	>8-16
UKP01337	PTHR11202	SPROUTY-RELATED, EVH1 DOMAIN-CONTAINING PROTEIN FAMILY MEMBER	123	20	>16
UKP01338	PTHR45793	HOMEOBOX PROTEIN	83	28.9	>16
UKP01339	PTHR45997	DNA LIGASE 4	72	26.6	>16
UKP01340	PTHR10657	PEPTIDYL-PROLYL CIS-TRANS ISOMERASE	64	26.8	>16
UKP01341	PTHR12764	WD REPEAT DOMAIN-RELATED	34	18.9	>16
UKP01342	PTHR10574	NETRIN/LAMININ-RELATED	206	21.2	>16
UKP01343	PTHR10841	SYNAPSIN	54	8.2	>8-16
UKP01344	PTHR22730	PROMININ PROM PROTEIN	29	7.4	>4-8
UKP01346	PTHR12358	SPHINGOSINE KINASE	132	36.8	>16
UKP01347	PTHR13900	TRANSCRIPTION INITIATION FACTOR TFIID	65	36.7	>16
UKP01348	PTHR11132	SOLUTE CARRIER FAMILY 35	107	14.1	>8-16
UKP01349	PTHR43939	COILED-COIL DOMAIN-CONTAINING PROTEIN 158	39	9.2	>8-16
UKP01350	PTHR45639	HSC70CB, ISOFORM G-RELATED	85	10.3	>8-16
UKP01351	PTHR21351	BARDET-BIEDL SYNDROME PROTEIN 5	22	8.2	>8-16
UKP01353	PTHR10202	PRESENILIN	281	84.1	>16
UKP01354	PTHR13174	D-GLUCURONYL C5-EPIMERASE	21	4.8	>4-8
UKP01355	PTHR21394	UNCHARACTERIZED	18	3.4	>2-4
UKP01356	PTHR10328	PROTEIN MAX MYC-ASSOCIATED FACTOR X	54	17.7	>16
UKP01357	PTHR46607	SEC14 DOMAIN AND SPECTRIN REPEAT-CONTAINING PROTEIN 1	2	6.4	>4-8
UKP01358	PTHR45760	FI19922P1-RELATED	19	3.7	>2-4
UKP01359	PTHR19325	COMPLEMENT COMPONENT-RELATED SUSHI DOMAIN-CONTAINING	258	19.2	>16
UKP01360	PTHR22997	UNCHARACTERIZED	35	19.9	>16
UKP01361	PTHR46406	NITRIC OXIDE-ASSOCIATED PROTEIN 1	5	2.9	>2-4
UKP01362	PTHR15321	TUMOR SUPPRESSOR P53-BINDING PROTEIN 1	84	11.8	>8-16
UKP01364	PTHR23026	NADPH NITROREDUCTASE	35	5.3	>4-8
UKP01365	PTHR46685	28S RIBOSOMAL PROTEIN S15, MITOCHONDRIAL	12	1.8	>1-2
UKP01366	PTHR16525	UNCHARACTERIZED	4	0.8	>0-1
UKP01367	PTHR28498	ZINC FINGER SWIM DOMAIN-CONTAINING PROTEIN 7	3	2.4	>2-4
UKP01368	PTHR22851	U3 SMALL NUCLEOLAR RNA U3 SNORNA ASSOCIATED PROTEIN	17	1.8	>1-2
UKP01370	PTHR14679	GEM-ASSOCIATED PROTEIN 7	7	1.7	>1-2
UKP01371	PTHR46568	ALKYLDIHYDROXYACETONEPHOSPHATE SYNTHASE, PEROXISOMAL	20	4.5	>4-8
UKP01372	PTHR23019	NUCLEAR PORE MEMBRANE GLYCOPROTEIN GP210-RELATED	20	1.6	>1-2
UKP01373	PTHR13328	NEGATIVE ELONGATION FACTOR A NELF-A	23	2.9	>2-4
UKP01374	PTHR24123	ANKYRIN REPEAT-CONTAINING	83	22.2	>16
UKP01375	PTHR45777	METHIONINE AMINOPEPTIDASE 2	38	4.5	>4-8
UKP01376	PTHR13906	PORCUPINE	88	15.6	>8-16
UKP01377	PTHR43184	MAJOR FACILITATOR SUPERFAMILY TRANSPORTER 16, ISOFORM B	12	3.5	>2-4
UKP01378	PTHR13213	MYB-BINDING PROTEIN 1A FAMILY MEMBER	31	11.9	>8-16
UKP01379	PTHR43464	METHYLTRANSFERASE	59	5.2	>4-8
UKP01380	PTHR11953	EXOSOME COMPLEX COMPONENT	76	13.4	>8-16
UKP01382	PTHR23105	RIBOSOMAL PROTEIN L7AE FAMILY MEMBER	116	9.4	>8-16
UKP01383	PTHR48103	MIDASIN-RELATED	26	4	>2-4
UKP01384	PTHR21290	SPHINGOMYELIN SYNTHETASE	35	5.8	>4-8
UKP01385	PTHR13291	JOSEPHIN 1, 2	6	2.6	>2-4
UKP01387	PTHR11905	ADAM A DISINTEGRIN AND METALLOPROTEASE DOMAIN	141	29.1	>16
UKP01388	PTHR12709	DNA-DIRECTED RNA POLYMERASE II, III	64	7.2	>4-8
UKP01389	PTHR11038	MITOCHONDRIAL IMPORT INNER MEMBRANE TRANSLOCASE SUBUNIT TIM10	36	5.9	>4-8
UKP01390	PTHR23122	MEMBRANE-ASSOCIATED GUANYLATE KINASE MAGUK	148	17.7	>16
UKP01391	PTHR23326	CCR4 NOT-RELATED	50	6	>4-8
UKP01392	PTHR10631	N 2 ,N 2 -DIMETHYLGUANOSINE TRNA METHYLTRANSFERASE	17	2.6	>2-4
UKP01395	PTHR19308	PHOSPHATIDYLCHOLINE TRANSFER PROTEIN	16	14.9	>8-16
UKP01397	PTHR18952	CARBONIC ANHYDRASE	193	18.8	>16
UKP01399	PTHR43721	ELONGATION FACTOR TU-RELATED	100	6.1	>4-8
UKP01402	PTHR11999	GROUP II PYRIDOXAL-5-PHOSPHATE DECARBOXYLASE	56	16.3	>16
UKP01403	PTHR15960	LD44032P	8	4.6	>4-8
UKP01404	PTHR43775	FATTY ACID SYNTHASE	214	10.3	>8-16
UKP01405	PTHR12814	RNA-BINDING PROTEIN NOB1	17	4.8	>4-8
UKP01406	PTHR24055	MITOGEN-ACTIVATED PROTEIN KINASE	1115	54.2	>16
UKP01407	PTHR11255	DIACYLGLYCEROL KINASE	104	23	>16
UKP01408	PTHR24139	CALCIUM-INDEPENDENT PHOSPHOLIPASE A2	37	21.9	>16
UKP01409	PTHR12461	HYPOXIA-INDUCIBLE FACTOR 1 ALPHA INHIBITOR-RELATED	59	19.7	>16
UKP01410	PTHR45684	RE74312P	52	13.4	>8-16
UKP01411	PTHR10724	30S RIBOSOMAL PROTEIN S1	52	8.2	>8-16
UKP01414	PTHR10615	HISTONE ACETYLTRANSFERASE	260	38	>16
UKP01415	PTHR23300	METHANETHIOL OXIDASE	27	3.2	>2-4
UKP01416	PTHR10915	SYNDECAN	70	14.9	>8-16
UKP01417	PTHR11309	FRIZZLED	447	69.7	>16
UKP01418	PTHR47399	TRANSMEMBRANE PROTEIN 121B	1	0	0
UKP01420	PTHR18806	RBM25 PROTEIN	8	2.4	>2-4
UKP01421	PTHR12894	CNH DOMAIN CONTAINING	54	8.2	>8-16
UKP01422	PTHR19969	SH2-SH3 ADAPTOR PROTEIN-RELATED	129	42.2	>16
UKP01423	PTHR24012	RNA BINDING PROTEIN	286	23.8	>16
UKP01424	PTHR10696	GAMMA-BUTYROBETAINE HYDROXYLASE-RELATED	30	3.2	>2-4
UKP01425	PTHR15854	THAP4 PROTEIN	9	4.8	>4-8
UKP01426	PTHR23198	NUCLEOPORIN	125	15.7	>8-16
UKP01427	PTHR24270	LOW-DENSITY LIPOPROTEIN RECEPTOR-RELATED	298	46.5	>16
UKP01428	PTHR10083	KUNITZ-TYPE PROTEASE INHIBITOR-RELATED	19	4.7	>4-8
UKP01429	PTHR19845	KATANIN P80 SUBUNIT	21	5.9	>4-8
UKP01430	PTHR19854	TRANSDUCIN BETA-LIKE 3	44	10.4	>8-16
UKP01431	PTHR31220	HYCCIN RELATED	8	2.1	>2-4
UKP01432	PTHR11444	ASPARTATEAMMONIA/ARGININOSUCCINATE/ADENYLOSUCCINATE LYASE	62	7.8	>4-8
UKP01433	PTHR46024	HISTONE-LYSINE N-METHYLTRANSFERASE EGGLESS	55	10.8	>8-16
UKP01434	PTHR14191	PDZ DOMAIN CONTAINING PROTEIN	106	40.2	>16
UKP01435	PTHR10553	SMALL NUCLEAR RIBONUCLEOPROTEIN	77	5.6	>4-8
UKP01436	PTHR12949	RNA POLYMERASE III DNA DIRECTED -RELATED	16	4.2	>4-8
UKP01437	PTHR13976	HETEROGENEOUS NUCLEAR RIBONUCLEOPROTEIN-RELATED	46	6.6	>4-8
UKP01438	PTHR24095	ACETYL-COENZYME A SYNTHETASE	51	5.3	>4-8
UKP01439	PTHR12197	HISTONE-LYSINE N-METHYLTRANSFERASE SMYD	46	10.6	>8-16
UKP01440	PTHR19143	FIBRINOGEN/TENASCIN/ANGIOPOEITIN	270	35	>16
UKP01442	PTHR10827	RETICULOCALBIN	38	6.5	>4-8
UKP01443	PTHR10671	EPITHELIAL MEMBRANE PROTEIN-RELATED	114	44.9	>16
UKP01444	PTHR10537	DNA PRIMASE LARGE SUBUNIT	35	4.8	>4-8
UKP01445	PTHR13011	TFIIF-ALPHA	39	10.2	>8-16
UKP01447	PTHR11986	AMINOTRANSFERASE CLASS III	63	8.8	>8-16
UKP01449	PTHR21818	BC025462 PROTEIN	16	2.6	>2-4
UKP01451	PTHR13622	THIAMIN PYROPHOSPHOKINASE	25	4.5	>4-8
UKP01452	PTHR12378	DESUMOYLATING ISOPEPTIDASE	10	4.4	>4-8
UKP01453	PTHR24189	MYOTROPHIN	17	10.4	>8-16
UKP01454	PTHR12039	NICOTINAMIDE MONONUCLEOTIDE ADENYLYLTRANSFERASE	54	6.5	>4-8
UKP01455	PTHR44144	DNAJ HOMOLOG SUBFAMILY C MEMBER 9	4	4	>2-4
UKP01456	PTHR22842	WD40 REPEAT PROTEIN	9	5	>4-8
UKP01459	PTHR16557	ALKYLATED DNA REPAIR PROTEIN ALKB-RELATED	26	18.1	>16
UKP01460	PTHR24180	CYCLIN-DEPENDENT KINASE INHIBITOR 2C-RELATED	63	18	>16
UKP01461	PTHR14234	RIM BINDING PROTEIN-RELATED	11	2.4	>2-4
UKP01462	PTHR32463	L-FUCOSE KINASE	5	2.4	>2-4
UKP01463	PTHR21181	NADH DEHYDROGENASE (UBIQUINONE) COMPLEX I, ASSEMBLY FACTOR 6	18	11.1	>8-16
UKP01464	PTHR14309	EXPRESSED PROTEIN	9	2.1	>2-4
UKP01465	PTHR10901	TROPOMODULIN	33	8.1	>8-16
UKP01466	PTHR13989	REPLICATION PROTEIN A-RELATED	97	14.6	>8-16
UKP01467	PTHR21236	GOLGI MEMBRANE PROTEIN YIP1	32	7.2	>4-8
UKP01468	PTHR13817	TITIN	153	27.4	>16
UKP01469	PTHR12072	CWF19, CELL CYCLE CONTROL PROTEIN	9	2.4	>2-4
UKP01470	PTHR45700	UBIQUITIN-PROTEIN LIGASE E3C	30	5.6	>4-8
UKP01471	PTHR13954	IRE1-RELATED	91	25.7	>16
UKP01472	PTHR11709	MULTI-COPPER OXIDASE	148	11.5	>8-16
UKP01473	PTHR11722	60S RIBOSOMAL PROTEIN L13	32	3.5	>2-4
UKP01475	PTHR43866	MALONATE-SEMIALDEHYDE DEHYDROGENASE	22	7.4	>4-8
UKP01476	PTHR23429	GLUCOSE-6-PHOSPHATE 1-DEHYDROGENASE G6PD	113	21	>16
UKP01477	PTHR11069	GLUCOSYLCERAMIDASE	87	46.7	>16
UKP01479	PTHR12747	ELONGATOR COMPLEX PROTEIN 1	44	12.7	>8-16
UKP01481	PTHR24342	SERINE/THREONINE-PROTEIN KINASE 17	88	19.9	>16
UKP01482	PTHR12507	REDUCED GROWTH PHENOTYPE 1 RGP1, YEAST -RELATED	7	4	>2-4
UKP01483	PTHR24035	MULTIPLE EPIDERMAL GROWTH FACTOR-LIKE DOMAINS PROTEIN	105	14.5	>8-16
UKP01484	PTHR11950	RUNT RELATED	166	45	>16
UKP01485	PTHR10252	HISTONE-LIKE TRANSCRIPTION FACTOR CCAAT-RELATED	93	8.7	>8-16
UKP01487	PTHR46199	RAC GTPASE-ACTIVATING PROTEIN 1	31	13.8	>8-16
UKP01488	PTHR23102	CLEAVAGE AND POLYADENYLATION SPECIFICITY FACTOR SUBUNIT 4-RELATED	20	3.4	>2-4
UKP01489	PTHR12897	COLON CANCER-ASSOCIATED PROTEIN MIC1	4	1.3	>1-2
UKP01490	PTHR31344	NUCLEAR PORE COMPLEX PROTEIN NUP205	28	7.4	>4-8
UKP01491	PTHR31057	E3 UFM1-PROTEIN LIGASE 1	23	15.5	>8-16
UKP01492	PTHR10877	POLYCYSTIN FAMILY MEMBER	170	55.5	>16
UKP01493	PTHR12393	SPHINGOMYELIN PHOSPHODIESTERASE RELATED	17	6.6	>4-8
UKP01494	PTHR23334	CCAAT/ENHANCER BINDING PROTEIN	232	47.1	>16
UKP01495	PTHR42753	MITOCHONDRIAL RIBOSOME PROTEIN L39/PROLYL-TRNA LIGASE FAMILY MEMBER	34	2.9	>2-4
UKP01497	PTHR12889	GAMMA-SECRETASE SUBUNIT APH-1	27	9.8	>8-16
UKP01498	PTHR19237	NUCLEOBINDIN	35	13.3	>8-16
UKP01499	PTHR10026	CYCLIN	183	12.3	>8-16
UKP01501	PTHR45799	RETICULON-LIKE PROTEIN	75	32.7	>16
UKP01502	PTHR20208	STRUCTURE-SPECIFIC ENDONUCLEASE SUBUNIT SLX1	18	8	>4-8
UKP01503	PTHR13041	JTB PROTEIN-RELATED	4	3.6	>2-4
UKP01504	PTHR10398	AFADIN	30	18.4	>16
UKP01505	PTHR16119	TRANSMEMBRANE PROTEIN 144	1	0	0
UKP01506	PTHR13774	PHENAZINE BIOSYNTHESIS PROTEIN	8	3.7	>2-4
UKP01507	PTHR24345	SERINE/THREONINE-PROTEIN KINASE PLK	274	38.4	>16
UKP01508	PTHR23118	ATP-CITRATE SYNTHASE	25	7.2	>4-8
UKP01509	PTHR10161	TARTRATE-RESISTANT ACID PHOSPHATASE TYPE 5	14	16.1	>16
UKP01510	PTHR22850	WD40 REPEAT FAMILY	195	17.3	>16
UKP01511	PTHR12334	BAG FAMILY MOLECULAR CHAPERONE REGULATOR 2	14	10	>8-16
UKP01513	PTHR19423	SH3 DOMAIN-BINDING PROTEIN 5	7	7.4	>4-8
UKP01514	PTHR43108	N-ACETYLGLUCOSAMINE-6-SULFATASE FAMILY MEMBER	34	19	>16
UKP01515	PTHR10094	STEROL CARRIER PROTEIN 2 SCP-2 FAMILY PROTEIN	8	5.6	>4-8
UKP01516	PTHR10856	CORONIN	74	31.5	>16
UKP01517	PTHR13282	UNCHARACTERIZED	4	0.5	>0-1
UKP01518	PTHR23356	DPY30-RELATED	11	4.5	>4-8
UKP01520	PTHR43561	HYDROXYACYL-COENZYME A DEHYDROGENASE, MITOCHONDRIAL	14	7.6	>4-8
UKP01521	PTHR10361	SODIUM-BILE ACID COTRANSPORTER	38	8.8	>8-16
UKP01522	PTHR14995	AMNIONLESS	17	5.3	>4-8
UKP01523	PTHR43329	EPOXIDE HYDROLASE	66	12.7	>8-16
UKP01524	PTHR11740	CASEIN KINASE II SUBUNIT BETA	81	14.4	>8-16
UKP01525	PTHR46395	ADP-RIBOSYLATION FACTOR GTPASE-ACTIVATING PROTEIN 1	9	3.4	>2-4
UKP01526	PTHR21402	UNCHARACTERIZED	10	2.4	>2-4
UKP01527	PTHR11409	ADENOSINE DEAMINASE	114	53	>16
UKP01528	PTHR46466	GLYOXALASE DOMAIN-CONTAINING PROTEIN 4	7	1.6	>1-2
UKP01530	PTHR13449	INTEGRAL MEMBRANE PROTEIN GPR177	38	11.7	>8-16
UKP01531	PTHR11375	ACIDIC LEUCINE-RICH NUCLEAR PHOSPHOPROTEIN 32	65	8.7	>8-16
UKP01532	PTHR10670	DNA POLYMERASE EPSILON CATALYTIC SUBUNIT A	59	15.1	>8-16
UKP01533	PTHR12231	CTX-RELATED TYPE I TRANSMEMBRANE PROTEIN	144	24.7	>16
UKP01534	PTHR11699	ALDEHYDE DEHYDROGENASE-RELATED	221	32.6	>16
UKP01535	PTHR34491	A-TYPE INCLUSION PROTEIN, PUTATIVE-RELATED	63	8.2	>8-16
UKP01536	PTHR48160	60S RIBOSOMAL PROTEIN L37A	8	2.4	>2-4
UKP01537	PTHR33966	PROTEIN ODR-4 HOMOLOG	7	4.8	>4-8
UKP01538	PTHR10534	PYRIDOXAL KINASE	38	10.9	>8-16
UKP01539	PTHR13129	VPRBP PROTEIN-RELATED	31	5.5	>4-8
UKP01540	PTHR23509	PA-PL1 PHOSPHOLIPASE FAMILY	35	9.8	>8-16
UKP01541	PTHR10139	DOUBLE-STRAND BREAK REPAIR PROTEIN MRE11	102	26.2	>16
UKP01542	PTHR11043	ZETA-COAT PROTEIN	16	3.4	>2-4
UKP01543	PTHR46664	ATM INTERACTOR	5	7.1	>4-8
UKP01544	PTHR43330	METHIONINE AMINOPEPTIDASE	59	5.5	>4-8
UKP01545	PTHR11177	CHITINASE	88	11.7	>8-16
UKP01547	PTHR45706	TYROSINE-PROTEIN PHOSPHATASE	26	9	>8-16
UKP01548	PTHR11954	D-DOPACHROME DECARBOXYLASE	76	43.5	>16
UKP01549	PTHR15460	PEROXISOMAL MEMBRANE PROTEIN 4	5	0	0
UKP01550	PTHR12064	METAL TRANSPORTER CNNM	24	6.1	>4-8
UKP01551	PTHR46002	EG:114D9.1 PROTEIN-RELATED	34	20.7	>16
UKP01552	PTHR15186	RE48077P	32	31	>16
UKP01553	PTHR11835	DECARBOXYLATING DEHYDROGENASES-ISOCITRATE, ISOPROPYLMALATE, TARTRATE	62	5.3	>4-8
UKP01554	PTHR14083	YIP1 INTERACTING FACTOR HOMOLOG YIF1 PROTEIN	17	3.2	>2-4
UKP01555	PTHR13452	THUMP DOMAIN CONTAINING PROTEIN 1-RELATED	7	1.6	>1-2
UKP01556	PTHR45829	MITOCHONDRIAL CARRIER PROTEIN RIM2	13	11.7	>8-16
UKP01557	PTHR12587	LAR INTERACTING PROTEIN LIP -RELATED PROTEIN	36	14.1	>8-16
UKP01558	PTHR46103	RRNA METHYLTRANSFERASE 1, MITOCHONDRIAL	12	2.7	>2-4
UKP01559	PTHR20913	TBC1 DOMAIN FAMILY MEMBER 20/GTPASE	11	11.7	>8-16
UKP01560	PTHR19858	WD40 REPEAT PROTEIN	22	6.3	>4-8
UKP01561	PTHR12040	ANTI-SILENCING PROTEIN 1	105	14.8	>8-16
UKP01562	PTHR31058	ZINC FINGER C4H2 DOMAIN-CONTAINING PROTEIN	6	5.2	>4-8
UKP01563	PTHR10157	DOPAMINE BETA HYDROXYLASE RELATED	81	27.3	>16
UKP01564	PTHR11822	NADP-SPECIFIC ISOCITRATE DEHYDROGENASE	67	9.8	>8-16
UKP01565	PTHR45922	CLEAVAGE AND POLYADENYLATION SPECIFICITY FACTOR SUBUNIT 2	28	4.2	>4-8
UKP01566	PTHR11562	CATION EFFLUX PROTEIN/ ZINC TRANSPORTER	55	9.4	>8-16
UKP01567	PTHR11256	BCL-2 RELATED	465	131	>16
UKP01569	PTHR46378	STEROL REGULATORY ELEMENT-BINDING PROTEIN CLEAVAGE-ACTIVATING PROTEIN	25	9.8	>8-16
UKP01570	PTHR12734	METHYLTRANSFERASE-RELATED	22	5	>4-8
UKP01571	PTHR46690	CYTOCHROME C OXIDASE ASSEMBLY FACTOR 6 HOMOLOG	10	3.2	>2-4
UKP01572	PTHR23113	GUANINE NUCLEOTIDE EXCHANGE FACTOR	319	33	>16
UKP01574	PTHR12468	GPI MANNOSYLTRANSFERASE 2	10	4.4	>4-8
UKP01575	PTHR10185	PHOSPHOLIPASE D - RELATED	26	4.9	>4-8
UKP01576	PTHR45619	SERINE/THREONINE-PROTEIN PHOSPHATASE PP2A-RELATED	210	35.4	>16
UKP01577	PTHR22588	UNCHARACTERIZED	12	12.9	>8-16
UKP01579	PTHR46054	MATERNAL EFFECT PROTEIN STAUFEN	58	17.3	>16
UKP01580	PTHR13477	MITOCHONDRIAL 39S RIBOSOMAL PROTEIN L49	14	1.8	>1-2
UKP01581	PTHR23323	VACUOLAR PROTEIN SORTING-ASSOCIATED PROTEIN	78	20.2	>16
UKP01582	PTHR23142	UNCHARACTERIZED	20	1.8	>1-2
UKP01583	PTHR12632	TRANSCRIPTION FACTOR NF-Y ALPHA-RELATED	50	9.4	>8-16
UKP01586	PTHR28525	REACTIVE OXYGEN SPECIES MODULATOR 1	17	10	>8-16
UKP01587	PTHR31531	E3 UBIQUITIN-PROTEIN LIGASE E3D FAMILY MEMBER	3	7.3	>4-8
UKP01590	PTHR18905	NINEIN	34	8.2	>8-16
UKP01591	PTHR22762	ALPHA-GLUCOSIDASE	129	14.2	>8-16
UKP01592	PTHR45615	MYOSIN HEAVY CHAIN, NON-MUSCLE	439	34.8	>16
UKP01593	PTHR12490	UNCHARACTERIZED	7	6.9	>4-8
UKP01594	PTHR22763	RING ZINC FINGER PROTEIN	78	11.8	>8-16
UKP01595	PTHR13274	MITOCHONDRIAL RIBOSOMAL PROTEIN S25	13	1.6	>1-2
UKP01596	PTHR10993	OCTANOYLTRANSFERASE	37	6.4	>4-8
UKP01597	PTHR16517	TUBBY-RELATED	84	20.1	>16
UKP01598	PTHR21451	HISTONE H3 METHYLTRANSFERASE	30	12.2	>8-16
UKP01599	PTHR10540	EUKARYOTIC TRANSLATION INITIATION FACTOR 3 SUBUNIT F-RELATED	99	6.4	>4-8
UKP01600	PTHR43612	TRIFUNCTIONAL ENZYME SUBUNIT ALPHA	32	9	>8-16
UKP01604	PTHR43381	TRANSLATION INITIATION FACTOR IF-2-RELATED	51	9.3	>8-16
UKP01605	PTHR43718	LON PROTEASE	55	14.7	>8-16
UKP01606	PTHR10707	CYTOCHROME C OXIDASE SUBUNIT IV	54	3.3	>2-4
UKP01607	PTHR10937	GLUCOSAMINE--FRUCTOSE-6-PHOSPHATE AMINOTRANSFERASE, ISOMERIZING	39	10.3	>8-16
UKP01608	PTHR45727	NPC INTRACELLULAR CHOLESTEROL TRANSPORTER 1	93	16.9	>16
UKP01609	PTHR15591	RUN AND SH3 DOMAIN CONTAINING	9	3.2	>2-4
UKP01610	PTHR11143	60S RIBOSOMAL PROTEIN L26 FAMILY MEMBER	27	10.2	>8-16
UKP01611	PTHR14456	INOSITOL POLYPHOSPHATE KINASE 1	25	8.2	>8-16
UKP01612	PTHR45728	ACETYL-COA CARBOXYLASE, ISOFORM A	85	14.9	>8-16
UKP01614	PTHR13141	TRANSMEMBRANE PROTEIN 242	1	0.8	>0-1
UKP01616	PTHR42679	S-METHYL-5'-THIOADENOSINE PHOSPHORYLASE	24	3.2	>2-4
UKP01617	PTHR14396	CLASPIN	43	11.9	>8-16
UKP01618	PTHR22619	ZINC FINGER SWIM DOMAIN CONTAINING PROTEIN 4, 5, 6	8	7.3	>4-8
UKP01619	PTHR13316	ZINC FINGER, CCHC DOMAIN CONTAINING 8	8	3.1	>2-4
UKP01620	PTHR10896	GALACTOSYLGALACTOSYLXYLOSYLPROTEIN 3-BETA-GLUCURONOSYLTRANSFERASE BETA-1,3-GLUCURONYLTRANSFERASE	45	10.6	>8-16
UKP01621	PTHR12289	METAXIN RELATED	43	3.7	>2-4
UKP01622	PTHR45782	MITOCHONDRIAL RIBOSOME-ASSOCIATED GTPASE 1	20	3.4	>2-4
UKP01624	PTHR13844	SWI/SNF-RELATED MATRIX-ASSOCIATED ACTIN-DEPENDENT REGULATOR OF CHROMATIN SUBFAMILY D	99	20.1	>16
UKP01625	PTHR23023	DIMETHYLANILINE MONOOXYGENASE	70	7.2	>4-8
UKP01626	PTHR20935	PHOSPHOGLYCERATE MUTASE-RELATED	12	8	>4-8
UKP01627	PTHR12086	EF-HAND DOMAIN C-TERMINAL CONTAINING PROTEIN	18	5	>4-8
UKP01628	PTHR11932	CULLIN	362	27.8	>16
UKP01629	PTHR10676	DYNEIN HEAVY CHAIN FAMILY PROTEIN	172	36	>16
UKP01630	PTHR13333	M-AAA PROTEASE-INTERACTING PROTEIN 1, MITOCHONDRIAL	14	3.9	>2-4
UKP01631	PTHR12844	CONNECTOR ENCHANCER OF KINASE SUPPRESSOR OF RAS	18	14.4	>8-16
UKP01632	PTHR15698	PROTEIN CBG15099	4	1.6	>1-2
UKP01633	PTHR20900	NADH:UBIQUINONE OXIDOREDUCTASE B18-LIKE SUBUNIT	11	4	>2-4
UKP01634	PTHR15921	PRE-MRNA CLEAVAGE COMPLEX II	22	7.7	>4-8
UKP01635	PTHR12733	MITOCHONDRIAL ATP SYNTHASE B CHAIN	22	3.4	>2-4
UKP01636	PTHR10520	TRIFUNCTIONAL PURINE BIOSYNTHETIC PROTEIN ADENOSINE-3-RELATED	26	12.7	>8-16
UKP01637	PTHR23240	DNA CROSS-LINK REPAIR PROTEIN PSO2/SNM1-RELATED	62	9.7	>8-16
UKP01638	PTHR11728	GLYCEROL-3-PHOSPHATE DEHYDROGENASE	58	8.9	>8-16
UKP01639	PTHR11652	30S RIBOSOMAL PROTEIN S12 FAMILY MEMBER	76	7.4	>4-8
UKP01640	PTHR13483	UNCHARACTERIZED	16	6.1	>4-8
UKP01641	PTHR11715	GLYCINE CLEAVAGE SYSTEM H PROTEIN	34	3.1	>2-4
UKP01643	PTHR15416	CAMP-DEPENDENT PROTEIN KINASE INHIBITOR/PKI	6	6.1	>4-8
UKP01645	PTHR21512	TRAFFICKING PROTEIN PARTICLE COMPLEX SUBUNIT 9	22	6.8	>4-8
UKP01646	PTHR22589	CARNITINE O-ACYLTRANSFERASE	147	20.3	>16
UKP01647	PTHR16206	DEP DOMAIN-CONTAINING	10	1.6	>1-2
UKP01648	PTHR21237	GRPE PROTEIN	61	15.1	>8-16
UKP01649	PTHR15967	UNCHARACTERIZED	2	2.4	>2-4
UKP01650	PTHR46280	PLECKSTRIN HOMOLOGY DOMAIN-CONTAINING FAMILY F MEMBER 2-RELATED	7	7.1	>4-8
UKP01651	PTHR13952	U1 SMALL NUCLEAR RIBONUCLEOPROTEIN 70 KD	64	7	>4-8
UKP01652	PTHR46109	PROTEIN LIN-28	68	19.6	>16
UKP01653	PTHR15889	MITOCHONDRIAL RIBOSOMAL PROTEIN L37	8	2.2	>2-4
UKP01655	PTHR14027	RNA POLYMERASE-ASSOCIATED PROTEIN CTR9	49	18.3	>16
UKP01656	PTHR13031	RIBONUCLEASE P SUBUNIT P30	22	6.1	>4-8
UKP01657	PTHR16083	LEUCINE RICH REPEAT CONTAINING PROTEIN	28	8	>4-8
UKP01658	PTHR31809	BUD13 HOMOLOG	15	2.6	>2-4
UKP01659	PTHR11240	RIBONUCLEASE T2	24	4.2	>4-8
UKP01660	PTHR10030	ALPHA-L-FUCOSIDASE	18	4.9	>4-8
UKP01662	PTHR12143	PEPTIDE N-GLYCANASE PNGASE -RELATED	26	6.6	>4-8
UKP01663	PTHR12722	XAP-5 PROTEIN-RELATED	11	5.3	>4-8
UKP01664	PTHR13551	BRAIN PROTEIN I3	5	0.8	>0-1
UKP01666	PTHR23248	PHOSPHOLIPID SCRAMBLASE-RELATED	61	23.4	>16
UKP01667	PTHR42884	PROPROTEIN CONVERTASE SUBTILISIN/KEXIN-RELATED	174	27.4	>16
UKP01668	PTHR23346	TRANSLATIONAL ACTIVATOR GCN1-RELATED	43	13.3	>8-16
UKP01670	PTHR15672	CAMP-REGULATED PHOSPHOPROTEIN 21 RELATED R3H DOMAIN CONTAINING PROTEIN	20	6.8	>4-8
UKP01671	PTHR15067	E3 UBIQUITIN-PROTEIN LIGASE RNF8	91	19.3	>16
UKP01672	PTHR13710	DNA HELICASE RECQ FAMILY MEMBER	209	37.9	>16
UKP01673	PTHR43448	PROTOHEME IX FARNESYLTRANSFERASE, MITOCHONDRIAL	20	6	>4-8
UKP01677	PTHR13723	ADAMTS A DISINTEGRIN AND METALLOPROTEASE WITH THROMBOSPONDIN MOTIFS PROTEASE	165	12.4	>8-16
UKP01680	PTHR10217	VOLTAGE AND LIGAND GATED POTASSIUM CHANNEL	106	26.7	>16
UKP01681	PTHR14911	THUMP DOMAIN-CONTAINING	7	2.6	>2-4
UKP01682	PTHR10949	LIPOYL SYNTHASE	32	4.8	>4-8
UKP01685	PTHR12603	CCR4-NOT TRANSCRIPTION COMPLEX RELATED	21	6.3	>4-8
UKP01687	PTHR12944	SOLUBLE LIVER ANTIGEN/LIVER PANCREAS ANTIGEN	7	1.8	>1-2
UKP01688	PTHR19297	GLYCOSYLTRANSFERASE 14 FAMILY MEMBER	28	11.6	>8-16
UKP01691	PTHR45759	NUCLEOLAR GTP-BINDING PROTEIN 1	26	8.5	>8-16
UKP01692	PTHR21340	DIADENOSINE 5,5-P1,P4-TETRAPHOSPHATE PYROPHOSPHOHYDROLASE MUTT	9	6.5	>4-8
UKP01693	PTHR23164	EARLY ENDOSOME ANTIGEN 1	47	7.8	>4-8
UKP01694	PTHR45827	SORTING NEXIN	41	14.9	>8-16
UKP01695	PTHR45833	METHIONINE SYNTHASE	28	9.4	>8-16
UKP01696	PTHR45780	ETHANOLAMINE-PHOSPHATE CYTIDYLYLTRANSFERASE	21	2.5	>2-4
UKP01697	PTHR15337	ANTERIOR GRADIENT PROTEIN-RELATED	26	9.5	>8-16
UKP01698	PTHR21573	UNCHARACTERIZED	17	2.4	>2-4
UKP01699	PTHR43294	SODIUM/POTASSIUM-TRANSPORTING ATPASE SUBUNIT ALPHA	157	32.9	>16
UKP01700	PTHR23280	4.1 G PROTEIN	78	24.8	>16
UKP01701	PTHR21321	PNAS-3 RELATED	63	13.1	>8-16
UKP01702	PTHR45630	CATION-TRANSPORTING ATPASE-RELATED	73	33.7	>16
UKP01704	PTHR10509	O-METHYLTRANSFERASE-RELATED	26	6.1	>4-8
UKP01705	PTHR21506	COMPONENT OF OLIGOMERIC GOLGI COMPLEX 6	15	2.9	>2-4
UKP01706	PTHR12474	P53 REGULATED PA26 NUCLEAR PROTEIN SESTRIN	25	22.5	>16
UKP01707	PTHR48030	SPLICING FACTOR 3B SUBUNIT 4	20	5.8	>4-8
UKP01709	PTHR12774	PEROXISOMAL BIOGENESIS FACTOR 19	45	10.9	>8-16
UKP01710	PTHR11477	TRANSCRIPTION FACTOR S-II ZINC FINGER DOMAIN-CONTAINING PROTEIN	43	10.9	>8-16
UKP01711	PTHR44227	PROTEIN O-MANNOSYL-TRANSFERASE TMTC4	2	4.7	>4-8
UKP01714	PTHR11644	CYTIDINE DEAMINASE	44	8.5	>8-16
UKP01715	PTHR11525	FARNESYL-PYROPHOSPHATE SYNTHETASE	31	10.2	>8-16
UKP01716	PTHR12858	RIBOSOME BIOGENESIS PROTEIN	25	7.8	>4-8
UKP01717	PTHR13121	GPI TRANSAMIDASE COMPONENT PIG-U	9	2.9	>2-4
UKP01718	PTHR46780	PROTEIN EVA-1	7	2.4	>2-4
UKP01719	PTHR22988	MYOTONIC DYSTROPHY S/T KINASE-RELATED	159	49.2	>16
UKP01720	PTHR23148	SERINE/ARGININE REGULATED NUCLEAR MATRIX PROTEIN	19	6.3	>4-8
UKP01721	PTHR21220	UNCHARACTERIZED	18	10.1	>8-16
UKP01722	PTHR21324	FASTING-INDUCIBLE INTEGRAL MEMBRANE PROTEIN TM6P1-RELATED	16	3.2	>2-4
UKP01723	PTHR21250	UNCHARACTERIZED	6	0.8	>0-1
UKP01724	PTHR21355	UNCHARACTERIZED	4	3.2	>2-4
UKP01725	PTHR46569	E3 UBIQUITIN-PROTEIN LIGASE TRAIP	26	8.8	>8-16
UKP01726	PTHR11731	PROTEASE FAMILY S9B,C DIPEPTIDYL-PEPTIDASE IV-RELATED	143	20.2	>16
UKP01727	PTHR15454	NISCHARIN RELATED	46	6.2	>4-8
UKP01728	PTHR23166	FILAMIN/GPBP-INTERACTING PROTEIN	17	4	>2-4
UKP01729	PTHR21568	UNCHARACTERIZED	7	4	>2-4
UKP01730	PTHR11706	SOLUTE CARRIER PROTEIN FAMILY 11 MEMBER	147	32	>16
UKP01731	PTHR10768	60S RIBOSOMAL PROTEIN L37	18	5.6	>4-8
UKP01732	PTHR11732	ALDO/KETO REDUCTASE	197	39.7	>16
UKP01733	PTHR43078	UDP-GLUCURONIC ACID DECARBOXYLASE-RELATED	20	6.9	>4-8
UKP01734	PTHR43591	METHYLTRANSFERASE	81	4.5	>4-8
UKP01735	PTHR31441	FOLLICULIN FAMILY MEMBER	59	38.6	>16
UKP01736	PTHR12439	PLACENTAL PROTEIN 11-RELATED	9	5.5	>4-8
UKP01737	PTHR43520	ATP7, ISOFORM B	286	50.2	>16
UKP01739	PTHR12424	TWEETY-RELATED	13	5.5	>4-8
UKP01740	PTHR18978	GRIP-1 ASSOCIATED PROTEIN 1	4	3.7	>2-4
UKP01741	PTHR13247	TETRATRICOPEPTIDE REPEAT PROTEIN 11 TPR REPEAT PROTEIN 11	66	20.5	>16
UKP01742	PTHR46722	MITOCHONDRIAL IMPORT RECEPTOR SUBUNIT TOM7 HOMOLOG	6	5.2	>4-8
UKP01743	PTHR11469	GLUCOSE-6-PHOSPHATE ISOMERASE	87	15.7	>8-16
UKP01744	PTHR12223	VESICULAR MANNOSE-BINDING LECTIN	44	5.8	>4-8
UKP01745	PTHR45837	VESICLE-TRAFFICKING PROTEIN SEC22B	32	5.8	>4-8
UKP01746	PTHR10404	N-ACETYLATED-ALPHA-LINKED ACIDIC DIPEPTIDASE	121	23.4	>16
UKP01747	PTHR19923	WD40 REPEAT PROTEINPRL1/PRL2-RELATED	33	9.3	>8-16
UKP01748	PTHR42886	RE40534P-RELATED	42	6.6	>4-8
UKP01749	PTHR23222	PROHIBITIN	115	33.2	>16
UKP01750	PTHR46510	BROMODOMAIN ADJACENT TO ZINC FINGER DOMAIN PROTEIN 1A	10	9.3	>8-16
UKP01751	PTHR10780	MITOCHONDRIAL CARRIER HOMOLOG	14	13.6	>8-16
UKP01752	PTHR13544	SELENOPROTEIN T	10	6	>4-8
UKP01753	PTHR19327	GOLGIN	16	4.3	>4-8
UKP01755	PTHR13161	SPLICING FACTOR SUPPRESSOR OF WHITE APRICOT	3	2.1	>2-4
UKP01756	PTHR13847	SARCOSINE DEHYDROGENASE-RELATED	74	6	>4-8
UKP01757	PTHR13044	ACTIVATING TRANSCRIPTION FACTOR ATF 4/5	130	42.2	>16
UKP01758	PTHR15749	FANCONI-ASSOCIATED NUCLEASE 1	16	7.3	>4-8
UKP01759	PTHR44147	DEHYDROGENASE/REDUCTASE SDR FAMILY MEMBER 1	3	1.6	>1-2
UKP01760	PTHR15925	MITOCHONDRIAL RIBOSOMAL PROTEIN S23	10	1.8	>1-2
UKP01761	PTHR22961	SER/THR PROTEIN KINASE-TRB	48	14.6	>8-16
UKP01762	PTHR15952	EXPORTIN-T/LOS1	31	4.2	>4-8
UKP01763	PTHR23147	SERINE/ARGININE RICH SPLICING FACTOR	231	18.7	>16
UKP01764	PTHR22906	PROPERDIN	14	4.8	>4-8
UKP01765	PTHR15561	CALCITONIN GENE-RELATED PEPTIDE-RECEPTOR COMPONENT PROTEIN	18	3.3	>2-4
UKP01767	PTHR17600	MESODERM DEVELOPMENT CANDIDATE 2	15	5.9	>4-8
UKP01769	PTHR13034	DYNACTIN P62 SUBUNIT	8	0.8	>0-1
UKP01770	PTHR44117	INTRAFLAGELLAR TRANSPORT PROTEIN 88 HOMOLOG	70	42	>16
UKP01771	PTHR11544	COLD SHOCK DOMAIN CONTAINING PROTEINS	108	19.5	>16
UKP01772	PTHR46708	TENASCIN	115	42	>16
UKP01773	PTHR12581	HIV-1 REV BINDING PROTEIN 2, 3	19	3.4	>2-4
UKP01774	PTHR45858	FERM DOMAIN CONTAINING PROTEIN	25	7.4	>4-8
UKP01776	PTHR15081	NUCLEAR AUTOANTIGENIC SPERM PROTEIN NASP -RELATED	15	6	>4-8
UKP01777	PTHR13373	FROUNT PROTEIN-RELATED	42	6.9	>4-8
UKP01778	PTHR10569	GLYCOGEN DEBRANCHING ENZYME	15	7.6	>4-8
UKP01779	PTHR11242	ARYL HYDROCARBON RECEPTOR INTERACTING PROTEIN RELATED	30	5.4	>4-8
UKP01780	PTHR45994	FI21225P1	35	5.8	>4-8
UKP01782	PTHR11246	PRE-MRNA SPLICING FACTOR	72	9	>8-16
UKP01783	PTHR10426	STRICTOSIDINE SYNTHASE-RELATED	22	4.8	>4-8
UKP01784	PTHR13460	UNCHARACTERIZED	4	2.1	>2-4
UKP01785	PTHR46094	INTEGRATOR COMPLEX SUBUNIT 9	8	2.3	>2-4
UKP01786	PTHR23139	RNA-BINDING PROTEIN	47	6.6	>4-8
UKP01788	PTHR12710	NUCLEAR PROTEIN LOCALIZATION 4	52	12.9	>8-16
UKP01789	PTHR23427	SURFEIT LOCUS PROTEIN	58	5.3	>4-8
UKP01790	PTHR24171	ANKYRIN REPEAT DOMAIN-CONTAINING PROTEIN 39-RELATED	33	23.1	>16
UKP01791	PTHR11830	40S RIBOSOMAL PROTEIN S3A	88	24.1	>16
UKP01792	PTHR10844	CAVEOLIN	238	96.1	>16
UKP01793	PTHR23308	NUCLEAR INHIBITOR OF PROTEIN PHOSPHATASE-1	58	4.8	>4-8
UKP01794	PTHR12607	ADENOMATOUS POLYPOSIS COLI PROTEIN FAMILY	151	72.8	>16
UKP01795	PTHR33904	ESSENTIAL MCU REGULATOR, MITOCHONDRIAL	12	2.4	>2-4
UKP01796	PTHR11846	ADENYLOSUCCINATE SYNTHETASE	50	11.6	>8-16
UKP01797	PTHR11654	OLIGOPEPTIDE TRANSPORTER-RELATED	149	13.6	>8-16
UKP01798	PTHR15929	UNCHARACTERIZED	2	0.8	>0-1
UKP01800	PTHR43016	PRESEQUENCE PROTEASE	29	5.5	>4-8
UKP01801	PTHR43684	ENOYL-COA DELTA ISOMERASE 2	40	7.2	>4-8
UKP01802	PTHR46143	CALPAIN-7	17	4.2	>4-8
UKP01803	PTHR13634	RIBOSOME BIOGENESIS PROTEIN BRIX	11	4.5	>4-8
UKP01804	PTHR12181	LIPIN	47	18.3	>16
UKP01805	PTHR23350	PEROXISOME ASSEMBLY PROTEIN 10	27	6.8	>4-8
UKP01806	PTHR14146	EXOCYST COMPLEX COMPONENT 4	58	12.1	>8-16
UKP01807	PTHR16719	CYTOCHROME C OXIDASE COPPER CHAPERONE	18	6.7	>4-8
UKP01808	PTHR14043	CCAAT DISPLACEMENT PROTEIN-RELATED	33	17.3	>16
UKP01809	PTHR23169	ENVOPLAKIN	128	41.3	>16
UKP01810	PTHR15597	ATAXIN 2-BINDING PROTEIN 1-RELATED	57	10.6	>8-16
UKP01811	PTHR12170	MACROPHAGE ERYTHROBLAST ATTACHER-RELATED	24	4.7	>4-8
UKP01812	PTHR22984	SERINE/THREONINE-PROTEIN KINASE PIM	47	14.1	>8-16
UKP01813	PTHR45635	ADP,ATP CARRIER PROTEIN 1-RELATED-RELATED	110	14.6	>8-16
UKP01814	PTHR11465	CATALASE	118	32.7	>16
UKP01815	PTHR16852	GTP CYCLOHYDROLASE 1 FEEDBACK REGULATORY PROTEIN	7	7	>4-8
UKP01816	PTHR23359	NUCLEOTIDE KINASE	149	13.3	>8-16
UKP01818	PTHR10887	DNA2/NAM7 HELICASE FAMILY	238	19.8	>16
UKP01819	PTHR19849	PHOSPHOLIPASE A-2-ACTIVATING PROTEIN	74	26.3	>16
UKP01820	PTHR12755	CLEAVAGE/POLYADENYLATION FACTOR IA SUBUNIT CLP1P	38	8.1	>8-16
UKP01821	PTHR46479	BIOGENESIS OF LYSOSOME-RELATED ORGANELLES COMPLEX 1 SUBUNIT 2	17	12.4	>8-16
UKP01822	PTHR14119	HYDROLASE	5	0.8	>0-1
UKP01823	PTHR23253	EUKARYOTIC TRANSLATION INITIATION FACTOR 4 GAMMA	93	25.2	>16
UKP01824	PTHR43286	ENDONUCLEASE III-LIKE PROTEIN 1	60	9.3	>8-16
UKP01826	PTHR10142	DNA REPAIR PROTEIN COMPLEMENTING XP-A CELLS	39	12.7	>8-16
UKP01827	PTHR46115	THIOREDOXIN-LIKE PROTEIN 1	7	3.2	>2-4
UKP01828	PTHR12446	TESMIN/TSO1-RELATED	24	5.5	>4-8
UKP01829	PTHR43601	THIOREDOXIN, MITOCHONDRIAL	35	7.7	>4-8
UKP01830	PTHR10091	ALDOSE-1-EPIMERASE	11	4	>2-4
UKP01831	PTHR12386	ATP SYNTHASE SUBUNIT	14	2.4	>2-4
UKP01832	PTHR13612	UNCHARACTERIZED	29	3.2	>2-4
UKP01833	PTHR10829	CORTACTIN AND DREBRIN	108	28.7	>16
UKP01834	PTHR21043	IOJAP SUPERFAMILY ORTHOLOG	13	3.1	>2-4
UKP01836	PTHR10412	MANNOSYL-OLIGOSACCHARIDE GLUCOSIDASE	29	3.7	>2-4
UKP01837	PTHR15735	FCH AND DOUBLE SH3 DOMAINS PROTEIN	126	11.7	>8-16
UKP01838	PTHR43161	SORBITOL DEHYDROGENASE	70	10.4	>8-16
UKP01839	PTHR11817	PYRUVATE KINASE	118	16.6	>16
UKP01840	PTHR24028	CADHERIN-87A	110	14.8	>8-16
UKP01841	PTHR11615	NITRATE, FORMATE, IRON DEHYDROGENASE	47	9.5	>8-16
UKP01842	PTHR11224	MAKORIN-RELATED	40	6.8	>4-8
UKP01843	PTHR23189	RNA RECOGNITION MOTIF-CONTAINING	145	13.8	>8-16
UKP01844	PTHR12867	GLYCOSYL TRANSFERASE-RELATED	8	2.4	>2-4
UKP01845	PTHR15362	PHOSPHATIDYLINOSITOL SYNTHASE	38	8.5	>8-16
UKP01846	PTHR43550	3-KETODIHYDROSPHINGOSINE REDUCTASE	18	4.7	>4-8
UKP01847	PTHR11922	GMP SYNTHASE-RELATED	26	5.6	>4-8
UKP01848	PTHR23317	DEDICATOR OF CYTOKINESIS DOCK	45	9.3	>8-16
UKP01849	PTHR13415	NUCLEAR FACTOR-RELATED	6	2.3	>2-4
UKP01850	PTHR10153	SMALL CONDUCTANCE CALCIUM-ACTIVATED POTASSIUM CHANNEL	54	11.1	>8-16
UKP01851	PTHR10504	BACTERICIDAL PERMEABILITY-INCREASING BPI PROTEIN-RELATED	54	21.3	>16
UKP01852	PTHR15111	RNA POLYMERASE II SUBUNIT 5-MEDIATING PROTEIN NNX3	14	11.1	>8-16
UKP01853	PTHR11716	PHOSPHOLIPASE A2 FAMILY MEMBER	131	25.4	>16
UKP01854	PTHR11404	SUPEROXIDE DISMUTASE 2	120	48.4	>16
UKP01856	PTHR13490	MITOCHONDRIAL 28S RIBOSOMAL PROTEIN S28	18	1.8	>1-2
UKP01857	PTHR13589	CREB-REGULATED TRANSCRIPTION COACTIVATOR	45	6.8	>4-8
UKP01859	PTHR45766	DNA ANNEALING HELICASE AND ENDONUCLEASE ZRANB3 FAMILY MEMBER	19	8	>4-8
UKP01860	PTHR12436	80 KDA MCM3-ASSOCIATED PROTEIN	53	8.2	>8-16
UKP01861	PTHR13218	TRANSCRIPTION INITIATION FACTOR TFIID SUBUNIT 11-RELATED	26	11	>8-16
UKP01862	PTHR10826	COMPLEMENT COMPONENT 1	64	20.5	>16
UKP01864	PTHR13859	ATROPHIN-RELATED	44	15.7	>8-16
UKP01865	PTHR24204	INSULIN GENE ENHANCER PROTEIN	75	58.6	>16
UKP01867	PTHR13234	GAMMA-INTERFERON INDUCIBLE LYSOSOMAL THIOL REDUCTASE GILT	16	5.1	>4-8
UKP01868	PTHR19842	G BETA-LIKE PROTEIN GBL	52	16.4	>16
UKP01869	PTHR23202	WASP INTERACTING PROTEIN-RELATED	64	17.8	>16
UKP01870	PTHR10623	MICROTUBULE-ASSOCIATED PROTEIN RP/EB FAMILY MEMBER	99	15.5	>8-16
UKP01871	PTHR31938	NUCLEAR SPECKLE SPLICING REGULATORY PROTEIN 1	5	2.4	>2-4
UKP01872	PTHR10801	24-DEHYDROCHOLESTEROL REDUCTASE	27	14	>8-16
UKP01873	PTHR12317	DIACYLGLYCEROL O-ACYLTRANSFERASE	68	15.5	>8-16
UKP01874	PTHR10984	ENDOPLASMIC RETICULUM-GOLGI INTERMEDIATE COMPARTMENT PROTEIN	25	2.9	>2-4
UKP01875	PTHR23123	PHD/F-BOX CONTAINING PROTEIN	55	17.6	>16
UKP01876	PTHR11349	NUCLEOSIDE DIPHOSPHATE KINASE	135	21.7	>16
UKP01878	PTHR46246	GUANOSINE-3',5'-BIS(DIPHOSPHATE) 3'-PYROPHOSPHOHYDROLASE MESH1	1	2.4	>2-4
UKP01879	PTHR31395	SHISA	7	2.1	>2-4
UKP01880	PTHR17616	YES-ASSOCIATED PROTEIN YAP1 FAMILY MEMBER	119	53.2	>16
UKP01881	PTHR23106	ANGIOGENIC FACTOR WITH G PATCH AND FHA DOMAINS 1	3	4	>2-4
UKP01882	PTHR15346	DYNACTIN SUBUNIT	31	9	>8-16
UKP01883	PTHR12447	ANKYRIN REPEAT DOMAIN-CONTAINING PROTEIN 13	4	3.2	>2-4
UKP01884	PTHR43178	DIHYDROLIPOAMIDE ACETYLTRANSFERASE COMPONENT OF PYRUVATE DEHYDROGENASE COMPLEX	34	4.7	>4-8
UKP01885	PTHR14042	DOPEY-RELATED	21	5.8	>4-8
UKP01887	PTHR10362	HISTIDINE AMMONIA-LYASE	20	6.9	>4-8
UKP01888	PTHR12013	SIGNAL RECOGNITION PARTICLE 14 KD PROTEIN	18	3.1	>2-4
UKP01890	PTHR14052	ORIGIN RECOGNITION COMPLEX SUBUNIT 2	59	6.6	>4-8
UKP01891	PTHR11098	NICOTINATE PHOSPHORIBOSYLTRANSFERASE	29	3.7	>2-4
UKP01892	PTHR45963	RE52028P	26	14.7	>8-16
UKP01893	PTHR12705	ORIGIN RECOGNITION COMPLEX SUBUNIT 5	30	5	>4-8
UKP01894	PTHR12765	RED PROTEIN IK FACTOR CYTOKINE IK	14	6.1	>4-8
UKP01895	PTHR45901	PROTEIN CBG12474	2	0.8	>0-1
UKP01896	PTHR11516	PYRUVATE DEHYDROGENASE E1 COMPONENT, ALPHA SUBUNIT BACTERIAL AND ORGANELLAR	73	3.4	>2-4
UKP01897	PTHR11679	VESICLE PROTEIN SORTING-ASSOCIATED	211	25.3	>16
UKP01898	PTHR18861	ELKS/RAB6-INTERACTING/CAST PROTEIN	28	8.5	>8-16
UKP01899	PTHR22847	WD40 REPEAT PROTEIN	127	14.9	>8-16
UKP01900	PTHR43880	ALCOHOL DEHYDROGENASE	112	14.5	>8-16
UKP01901	PTHR12430	MITOCHONDRIAL IMPORT RECEPTOR SUBUNIT TOM20	41	5.2	>4-8
UKP01902	PTHR42799	MITOCHONDRIAL PEPTIDE METHIONINE SULFOXIDE REDUCTASE	43	5.1	>4-8
UKP01903	PTHR13600	LEUCINE CARBOXYL METHYLTRANSFERASE	11	8	>4-8
UKP01904	PTHR43826	GLUCOSE-6-PHOSPHATE EXCHANGER SLC37A4	47	15.1	>8-16
UKP01905	PTHR14490	ZINC FINGER, ZZ TYPE	9	2.1	>2-4
UKP01906	PTHR45710	C-TYPE LECTIN DOMAIN-CONTAINING PROTEIN 180	31	7.6	>4-8
UKP01907	PTHR43731	RHOMBOID PROTEASE	36	8.3	>8-16
UKP01908	PTHR31148	U1 SMALL NUCLEAR RIBONUCLEOPROTEIN C	34	5	>4-8
UKP01909	PTHR11993	NADH-UBIQUINONE OXIDOREDUCTASE 49 KDA SUBUNIT	46	10.1	>8-16
UKP01911	PTHR15605	KINESIN-ASSOCIATED PROTEINS	9	12.4	>8-16
UKP01913	PTHR46621	SNRNA-ACTIVATING PROTEIN COMPLEX SUBUNIT 4	7	7.4	>4-8
UKP01914	PTHR24248	ADRENERGIC RECEPTOR-RELATED G-PROTEIN COUPLED RECEPTOR	506	77.9	>16
UKP01915	PTHR31019	UNCHARACTERIZED	2	0.8	>0-1
UKP01916	PTHR46536	ARL14 EFFECTOR PROTEIN	1	0	0
UKP01917	PTHR24246	OLFACTORY RECEPTOR AND ADENOSINE RECEPTOR	86	45.8	>16
UKP01918	PTHR11127	60S RIBOSOMAL PROTEIN L14	24	4.3	>4-8
UKP01919	PTHR23114	M7GPPPN-MRNA HYDROLASE	72	9.3	>8-16
UKP01920	PTHR44500	DNAJ HOMOLOG SUBFAMILY C MEMBER 12	3	1.5	>1-2
UKP01921	PTHR14430	RABIN3-RELATED	29	6.3	>4-8
UKP01922	PTHR20982	RIBOSOME RECYCLING FACTOR	14	4.2	>4-8
UKP01923	PTHR21680	UNCHARACTERIZED	6	3.2	>2-4
UKP01924	PTHR11880	RIBOSOMAL PROTEIN S19P FAMILY MEMBER	47	8.7	>8-16
UKP01925	PTHR11058	NADH-UBIQUINONE OXIDOREDUCTASE CHAIN 3	30	4.5	>4-8
UKP01926	PTHR24349	SERINE/THREONINE-PROTEIN KINASE	266	17.3	>16
UKP01927	PTHR11203	CLEAVAGE AND POLYADENYLATION SPECIFICITY FACTOR FAMILY MEMBER	44	7.6	>4-8
UKP01928	PTHR21393	MITOCHONDRIAL 28S RIBOSOMAL PROTEIN S27	10	5	>4-8
UKP01929	PTHR14139	CALSYNTENIN	13	8.4	>8-16
UKP01930	PTHR15722	IFT140/172-RELATED	60	24.4	>16
UKP01931	PTHR23065	PROLINE-SERINE-THREONINE PHOSPHATASE INTERACTING PROTEIN 1	136	16.5	>16
UKP01932	PTHR31658	CONSERVED OLIGOMERIC GOLGI COMPLEX SUBUNIT 1	9	4	>2-4
UKP01933	PTHR12888	PEROXISOME ASSEMBLY PROTEIN 12 PEROXIN-12	31	4.8	>4-8
UKP01934	PTHR22739	STRIATED MUSCLE ACTIVATOR OF RHO-DEPENDENT SIGNALING-RELATED	8	5.6	>4-8
UKP01935	PTHR46574	43 KDA RECEPTOR-ASSOCIATED PROTEIN OF THE SYNAPSE	18	4.9	>4-8
UKP01936	PTHR10853	PELOTA	28	11.8	>8-16
UKP01937	PTHR11629	VACUOLAR PROTON ATPASES	115	33	>16
UKP01938	PTHR13321	MEDIATOR OF RNA POLYMERASE II TRANSCRIPTION, SUBUNIT 18	38	17	>16
UKP01939	PTHR24335	MOTOR NEURON AND PANCREAS HOMEOBOX PROTEIN	9	12.2	>8-16
UKP01940	PTHR24353	CYCLIC NUCLEOTIDE-DEPENDENT PROTEIN KINASE	280	28	>16
UKP01941	PTHR11843	40S RIBOSOMAL PROTEIN S12	16	3.2	>2-4
UKP01942	PTHR12920	RYBP AND YAF2-RELATED	28	5.6	>4-8
UKP01943	PTHR46439	CYSTEINE-RICH MOTOR NEURON 1 PROTEIN	10	4.2	>4-8
UKP01944	PTHR14369	SURFEIT LOCUS PROTEIN 6	11	4	>2-4
UKP01947	PTHR13421	SNRNA-ACTIVATING PROTEIN COMPLEX SUBUNIT 3	14	10.8	>8-16
UKP01950	PTHR10122	CYTOCHROME C OXIDASE SUBUNIT 5B, MITOCHONDRIAL	37	3.3	>2-4
UKP01951	PTHR12297	HYPOXIA-INDUCBILE GENE 1 HIG1 -RELATED	20	4.2	>4-8
UKP01952	PTHR24086	NUCLEAR RECEPTOR SUBFAMILY 5 GROUP A	111	23.4	>16
UKP01953	PTHR10485	MITOCHONDRIAL IMPORT INNER MEMBRANE TRANSLOCASE SUBUNIT TIM-17	29	3.6	>2-4
UKP01954	PTHR11946	VALYL-TRNA SYNTHETASES	33	4.8	>4-8
UKP01955	PTHR43247	PHOSPHOSERINE AMINOTRANSFERASE	31	4	>2-4
UKP01956	PTHR23329	TUFTELIN-INTERACTING PROTEIN 11-RELATED	29	6.9	>4-8
UKP01957	PTHR15601	STRESS ASSOCIATED ENDOPLASMIC RETICULUM PROTEIN SERP1/RAMP4	9	9.3	>8-16
UKP01959	PTHR10126	TATA-BOX BINDING PROTEIN	158	16.1	>16
UKP01960	PTHR31525	HEME TRANSPORTER HRG1	3	2.6	>2-4
UKP01961	PTHR21660	THIOESTERASE SUPERFAMILY MEMBER-RELATED	16	2.5	>2-4
UKP01962	PTHR11384	ATP-BINDING CASSETTE, SUB-FAMILY D MEMBER	141	22.8	>16
UKP01965	PTHR22100	WINGS APART-LIKE PROTEIN HOMOLOG	23	6.9	>4-8
UKP01966	PTHR45774	BTB/POZ DOMAIN-CONTAINING	11	2.7	>2-4
UKP01967	PTHR17271	PLECKSTRIN HOMOLOGY PH DOMAIN-CONTAINING PROTEIN	18	5.3	>4-8
UKP01968	PTHR22663	UNCHARACTERIZED	23	6.8	>4-8
UKP01969	PTHR44176	DNAJ HOMOLOG SUBFAMILY C MEMBER 25	8	0.8	>0-1
UKP01970	PTHR12266	NA+/CA2+ K+ INDEPENDENT EXCHANGER	21	12.5	>8-16
UKP01971	PTHR22966	UNCHARACTERIZED	15	3.7	>2-4
UKP01973	PTHR12308	ANOCTAMIN	96	26.6	>16
UKP01974	PTHR19211	ATP-BINDING TRANSPORT PROTEIN-RELATED	67	6.7	>4-8
UKP01975	PTHR46026	RHO-TYPE GUANINE NUCLEOTIDE EXCHANGE FACTOR, ISOFORM F	32	10.6	>8-16
UKP01976	PTHR11452	ALPHA-GALACTOSIDASE/ALPHA-N-ACETYLGALACTOSAMINIDASE	75	8.5	>8-16
UKP01977	PTHR22760	GLYCOSYLTRANSFERASE	39	5.3	>4-8
UKP01978	PTHR15398	BROMODOMAIN-CONTAINING PROTEIN 8	10	10.8	>8-16
UKP01979	PTHR23137	UNCHARACTERIZED	9	1	>0-1
UKP01980	PTHR12866	UBIQUITIN-LIKE-CONJUGATING ENZYME ATG3	60	8.6	>8-16
UKP01981	PTHR24241	NEUROPEPTIDE RECEPTOR-RELATED G-PROTEIN COUPLED RECEPTOR	203	32.3	>16
UKP01982	PTHR10261	COATOMER SUBUNIT GAMMA	30	9.5	>8-16
UKP01983	PTHR13457	BAP28	19	6.3	>4-8
UKP01984	PTHR12655	ACYL-COA THIOESTERASE	7	4.8	>4-8
UKP01985	PTHR10606	6-PHOSPHOFRUCTO-2-KINASE/FRUCTOSE-2,6-BISPHOSPHATASE	41	11.7	>8-16
UKP01986	PTHR12981	ZINC FINGER PROTEIN-LIKE 1	3	1.8	>1-2
UKP01987	PTHR13856	VHS DOMAIN CONTAINING PROTEIN FAMILY	13	6.3	>4-8
UKP01988	PTHR10182	CALCIUM-BINDING PROTEIN 39-RELATED	20	10.2	>8-16
UKP01989	PTHR12046	HISTONE ACETYLTRANSFERASE TYPE B CATALYTIC SUBUNIT	34	5.9	>4-8
UKP01990	PTHR16023	TAX1 BINDING PROTEIN-RELATED	22	7.3	>4-8
UKP01991	PTHR12682	ARCHEASE	3	2.1	>2-4
UKP01992	PTHR13271	UNCHARACTERIZED PUTATIVE METHYLTRANSFERASE	45	10.7	>8-16
UKP01993	PTHR23216	NUCLEOLAR AND COILED-BODY PHOSPHOPROTEIN 1	28	13.6	>8-16
UKP01994	PTHR10605	HEPARAN SULFATE SULFOTRANSFERASE	69	19	>16
UKP01996	PTHR10742	FLAVIN MONOAMINE OXIDASE	151	35.7	>16
UKP01997	PTHR10024	SYNAPTOTAGMIN	211	30.1	>16
UKP01998	PTHR15192	PROTEIN CBG05349	3	4	>2-4
UKP02000	PTHR10746	50S RIBOSOMAL PROTEIN L4	60	9.5	>8-16
UKP02001	PTHR23036	CYTOKINE RECEPTOR	355	41.7	>16
UKP02002	PTHR24185	CALCIUM-INDEPENDENT PHOSPHOLIPASE A2-GAMMA	15	10.7	>8-16
UKP02003	PTHR23083	TETRATRICOPEPTIDE REPEAT PROTEIN, TPR	22	3.2	>2-4
UKP02005	PTHR11139	ATAXIA TELANGIECTASIA MUTATED ATM -RELATED	759	85.1	>16
UKP02006	PTHR13023	APYRASE	17	9.3	>8-16
UKP02007	PTHR45991	PACHYTENE CHECKPOINT PROTEIN 2	22	8.7	>8-16
UKP02008	PTHR12941	ER MEMBRANE PROTEIN COMPLEX	12	1.6	>1-2
UKP02009	PTHR11502	40S RIBOSOMAL PROTEIN S6	50	13.9	>8-16
UKP02010	PTHR38537	JITTERBUG, ISOFORM N	130	39.5	>16
UKP02011	PTHR43899	RH59310P	27	24.2	>16
UKP02013	PTHR45848	DUAL SPECIFICITY PROTEIN PHOSPHATASE 12 FAMILY MEMBER	18	6.6	>4-8
UKP02014	PTHR22767	N-TERMINAL ACETYLTRANSFERASE-RELATED	49	7.7	>4-8
UKP02015	PTHR19918	CELL DIVISION CYCLE 20 CDC20 FIZZY -RELATED	136	11.8	>8-16
UKP02016	PTHR11753	ADAPTOR COMPLEXES SMALL SUBUNIT FAMILY	67	9	>8-16
UKP02018	PTHR48024	GEO13361P1-RELATED	101	19.7	>16
UKP02019	PTHR10133	DNA POLYMERASE I	67	11.1	>8-16
UKP02020	PTHR24089	SOLUTE CARRIER FAMILY 25	80	8.8	>8-16
UKP02021	PTHR10466	PHOSPHOMANNOMUTASE	37	4.2	>4-8
UKP02022	PTHR15469	NADH-UBIQUINONE OXIDOREDUCTASE B15 SUBUNIT	10	4.8	>4-8
UKP02023	PTHR12928	FRG1 PROTEIN	12	2.4	>2-4
UKP02024	PTHR10838	SYNAPTOGYRIN	25	3.9	>2-4
UKP02025	PTHR46229	BOLA TRANSCRIPTION REGULATOR	17	4.6	>4-8
UKP02027	PTHR13220	TIMELESS INTERACTING-RELATED	38	13.7	>8-16
UKP02028	PTHR14571	UNCHARACTERIZED	6	3.8	>2-4
UKP02029	PTHR19300	BETA-1,4-GALACTOSYLTRANSFERASE	77	23.7	>16
UKP02030	PTHR24164	RELA-ASSOCIATED INHIBITOR	10	8.7	>8-16
UKP02031	PTHR24350	SERINE/THREONINE-PROTEIN KINASE IAL-RELATED	245	29.5	>16
UKP02032	PTHR15726	RAB11-FAMILY INTERACTING PROTEIN	25	5.7	>4-8
UKP02033	PTHR13946	DNA-DIRECTED RNA POLYMERASE I,II,III	42	8	>4-8
UKP02036	PTHR20648	ELONGIN-C	46	5.3	>4-8
UKP02037	PTHR33689	FAS-BINDING FACTOR 1	8	2.4	>2-4
UKP02038	PTHR12183	MITOCHONDRIAL UBIQUITIN LIGASE ACTIVATOR OF NFKB 1	29	19.7	>16
UKP02039	PTHR11241	DEOXYURIDINE 5'-TRIPHOSPHATE NUCLEOTIDOHYDROLASE	47	9	>8-16
UKP02040	PTHR23042	CIRCADIAN PROTEIN CLOCK/ARNT/BMAL/PAS	212	31.8	>16
UKP02041	PTHR34256	UPF0561 PROTEIN C2ORF68	1	0	0
UKP02042	PTHR12847	ATP-BINDING CASSETTE ABC TRANSPORTER-RELATED	13	4.5	>4-8
UKP02043	PTHR16074	BARDET-BIEDL SYNDROME 7 PROTEIN	30	8.9	>8-16
UKP02044	PTHR12731	TRANSLOCON-ASSOCIATED PROTEIN, DELTA SUBUNIT	7	0.8	>0-1
UKP02045	PTHR11721	60S RIBOSOMAL PROTEIN L27A	20	4	>2-4
UKP02046	PTHR45620	PDF RECEPTOR-LIKE PROTEIN-RELATED	276	30.1	>16
UKP02047	PTHR15712	ARMADILLO REPEAT CONTAINING PROTEIN	9	4	>2-4
UKP02048	PTHR11223	EXPORTIN 1/5	115	9.8	>8-16
UKP02049	PTHR23277	NECTIN-RELATED	88	13.6	>8-16
UKP02050	PTHR45739	MATRIX PROTEIN, PUTATIVE-RELATED	28	5.8	>4-8
UKP02051	PTHR11117	SUCCINYL-COA LIGASE SUBUNIT ALPHA	49	5.6	>4-8
UKP02052	PTHR23415	CYCLIN-DEPENDENT KINASES REGULATORY SUBUNIT/60S RIBOSOME SUBUNIT BIOGENESIS PROTEIN NIP7	41	8.9	>8-16
UKP02053	PTHR11473	AROMATIC AMINO ACID HYDROXYLASE	235	55.3	>16
UKP02054	PTHR11548	THYMIDYLATE SYNTHASE 1	63	23.3	>16
UKP02055	PTHR15382	CTG4A-RELATED	8	2.1	>2-4
UKP02056	PTHR10621	UV EXCISION REPAIR PROTEIN RAD23	70	9.6	>8-16
UKP02057	PTHR22807	NOP2 YEAST -RELATED NOL1/NOP2/FMU SUN DOMAIN-CONTAINING	52	8.7	>8-16
UKP02058	PTHR15508	RIBOSOMAL PROTEIN S6 KINASE	5	1.8	>1-2
UKP02059	PTHR10804	PROTEASE FAMILY M24 METHIONYL AMINOPEPTIDASE, AMINOPEPTIDASE P	30	4.2	>4-8
UKP02060	PTHR45783	KINESIN LIGHT CHAIN	32	7.7	>4-8
UKP02061	PTHR10366	NAD DEPENDENT EPIMERASE/DEHYDRATASE	194	47.4	>16
UKP02062	PTHR13280	PHOSPHOFURIN ACIDIC CLUSTER SORTING PROTEIN	14	4.5	>4-8
UKP02063	PTHR46079	FERM DOMAIN-CONTAINING PROTEIN 4	5	2.9	>2-4
UKP02064	PTHR21231	XPA-BINDING PROTEIN 1-RELATED	22	4.5	>4-8
UKP02065	PTHR24373	SLIT RELATED LEUCINE-RICH REPEAT NEURONAL PROTEIN	218	23.2	>16
UKP02066	PTHR46275	HEPATOCYTE GROWTH FACTOR-REGULATED TYROSINE KINASE SUBSTRATE	56	18.2	>16
UKP02067	PTHR12932	P25 ALPHA-RELATED	35	11.8	>8-16
UKP02068	PTHR21027	TRNA-SPLICING ENDONUCLEASE SUBUNIT SEN54	13	1.3	>1-2
UKP02069	PTHR24228	B2 BRADYKININ RECEPTOR/ANGIOTENSIN II RECEPTOR	210	35.3	>16
UKP02070	PTHR22504	REPRESSOR OF RNA POLYMERASE III TRANSCRIPTION MAF1	24	4.5	>4-8
UKP02071	PTHR21713	NASCENT POLYPEPTIDE ASSOCIATED COMPLEX ALPHA SUBUNIT-RELATED	28	6.5	>4-8
UKP02072	PTHR23324	SEC14 RELATED PROTEIN	15	5.6	>4-8
UKP02074	PTHR23250	DYSFERLIN-RELATED	5	4	>2-4
UKP02075	PTHR15284	NUCLEAR FACTOR INTERLEUKIN-3-REGULATED PROTEIN	30	11	>8-16
UKP02076	PTHR12369	CHONDROITIN SYNTHASE	39	10.5	>8-16
UKP02078	PTHR11521	TROPONIN T	59	16.9	>16
UKP02079	PTHR31548	CLARIN	15	6.4	>4-8
UKP02080	PTHR10744	40S RIBOSOMAL PROTEIN S11 FAMILY MEMBER	59	5	>4-8
UKP02081	PTHR12843	PROTEIN-LYSINE N-METHYLTRANSFERASE METTL10	9	4.3	>4-8
UKP02082	PTHR10762	DIPHTHAMIDE BIOSYNTHESIS PROTEIN	29	2.9	>2-4
UKP02083	PTHR10722	60S RIBOSOMAL PROTEIN L19	27	3.9	>2-4
UKP02084	PTHR43201	ACYL-COA SYNTHETASE	51	5	>4-8
UKP02085	PTHR45806	SYNAPTOBREVIN HOMOLOG YKT6	20	9.6	>8-16
UKP02086	PTHR43398	DOLICHOL-PHOSPHATE MANNOSYLTRANSFERASE SUBUNIT 1	37	6	>4-8
UKP02089	PTHR15853	THIOREDOXIN-RELATED	4	2.4	>2-4
UKP02090	PTHR10747	TRANSCRIPTION FACTOR COE FAMILY MEMBER	49	17.9	>16
UKP02091	PTHR45720	CHLORIDE CHANNEL PROTEIN 2	81	9.9	>8-16
UKP02092	PTHR10934	60S RIBOSOMAL PROTEIN L18	31	3	>2-4
UKP02093	PTHR23273	REPLICATION FACTOR A 1, RFA1	89	16.9	>16
UKP02094	PTHR11831	30S 40S RIBOSOMAL PROTEIN	103	7.9	>4-8
UKP02095	PTHR16121	UNCHARACTERIZED	8	3.4	>2-4
UKP02096	PTHR21052	SPERMATOGENESIS ASSOCIATED 11-RELATED	8	3.2	>2-4
UKP02097	PTHR13555	C2H2 ZINC FINGER CGI-62-RELATED	2	0	0
UKP02098	PTHR46076	E3 UBIQUITIN-PROTEIN LIGASE RING1 / RING 2 FAMILY MEMBER	65	10.5	>8-16
UKP02099	PTHR20383	RNA POLYMERASE II SUBUNIT A C-TERMINAL DOMAIN PHOSPHATASE	25	12.8	>8-16
UKP02100	PTHR43173	ABC1 FAMILY PROTEIN	27	4	>2-4
UKP02101	PTHR31094	RIKEN CDNA 2310061I04 GENE	1	1.5	>1-2
UKP02102	PTHR46042	DIPHTHINE METHYLTRANSFERASE	11	3.2	>2-4
UKP02103	PTHR10869	PROLYL 4-HYDROXYLASE ALPHA SUBUNIT	39	7.7	>4-8
UKP02105	PTHR11707	L-ASPARAGINASE	11	4.8	>4-8
UKP02106	PTHR13398	GDP-FUCOSE PROTEIN O-FUCOSYLTRANSFERASE 2	11	6	>4-8
UKP02107	PTHR42854	EUKARYOTIC TRANSLATION INITIATION FACTOR 2 SUBUNIT 3 FAMILY MEMBER	38	5.6	>4-8
UKP02108	PTHR10279	ORNITHINE DECARBOXYLASE ANTIZYME	30	5.1	>4-8
UKP02109	PTHR12713	VACUOLAR ATP SYNTHASE SUBUNIT G	45	4.6	>4-8
UKP02110	PTHR23421	BETA-GALACTOSIDASE RELATED	67	5.5	>4-8
UKP02111	PTHR16469	UBIQUITIN-ASSOCIATED AND SH3 DOMAIN-CONTAINING BA-RELATED	34	13.8	>8-16
UKP02112	PTHR43539	FLAVIN-BINDING MONOOXYGENASE-LIKE PROTEIN (AFU_ORTHOLOGUE AFUA_4G09220)	49	5.5	>4-8
UKP02113	PTHR13259	BLADDER CANCER 10 KD PROTEIN HOMOLOG	4	0.8	>0-1
UKP02114	PTHR13146	UNCHARACTERIZED	7	1.8	>1-2
UKP02116	PTHR11089	GTP-BINDING PROTEIN-RELATED	51	6.6	>4-8
UKP02117	PTHR22761	CHARGED MULTIVESICULAR BODY PROTEIN	118	26.4	>16
UKP02118	PTHR33668	PROTEIN BRICK1	20	8	>4-8
UKP02119	PTHR14728	UNCHARACTERIZED	6	3.7	>2-4
UKP02120	PTHR13586	SCD6 PROTEIN-RELATED	25	7.3	>4-8
UKP02121	PTHR24020	COLLAGEN ALPHA	112	5.8	>4-8
UKP02122	PTHR46139	ALKALINE CERAMIDASE	18	13.7	>8-16
UKP02123	PTHR12782	MICROSOMAL PROSTAGLANDIN E SYNTHASE-2	17	4.9	>4-8
UKP02124	PTHR23215	ZINC FINGER PROTEIN 207	19	6.6	>4-8
UKP02125	PTHR43795	BIFUNCTIONAL ASPARTATE AMINOTRANSFERASE AND GLUTAMATE/ASPARTATE-PREPHENATE AMINOTRANSFERASE-RELATED	74	23.4	>16
UKP02127	PTHR14149	RAS GTPASE-ACTIVATING PROTEIN WITH IQ MOTIF	90	22.3	>16
UKP02128	PTHR12263	VACUOLAR ATP SYNTHASE SUBUNIT H	20	7.6	>4-8
UKP02129	PTHR13370	RNA METHYLASE-RELATED	10	3	>2-4
UKP02130	PTHR10529	AP COMPLEX SUBUNIT MU	152	10.6	>8-16
UKP02131	PTHR11693	ATP SYNTHASE GAMMA CHAIN	66	3	>2-4
UKP02132	PTHR23417	3-DEOXY-D-MANNO-OCTULOSONIC-ACID TRANSFERASE/TRNA GUANINE-N 7 - -METHYLTRANSFERASE	18	3.5	>2-4
UKP02133	PTHR45776	MIP04163P	100	23.7	>16
UKP02134	PTHR23325	SERUM RESPONSE FACTOR-BINDING	12	1.6	>1-2
UKP02135	PTHR12469	PROTEIN EMI5 HOMOLOG, MITOCHONDRIAL	16	6	>4-8
UKP02136	PTHR11489	40S RIBOSOMAL PROTEIN SA	64	6.5	>4-8
UKP02137	PTHR13063	ENOS INTERACTING PROTEIN	9	2.5	>2-4
UKP02138	PTHR34093	CHLORIDE CHANNEL CLIC-LIKE PROTEIN 1	6	3.7	>2-4
UKP02139	PTHR13245	RRP15-LIKE PROTEIN	6	2.6	>2-4
UKP02140	PTHR23120	MAESTRO-RELATED HEAT DOMAIN-CONTAINING	7	2.4	>2-4
UKP02141	PTHR12149	FRUCTOSAMINE 3 KINASE-RELATED PROTEIN	14	4.9	>4-8
UKP02142	PTHR46783	CYTOGLOBIN	8	8	>4-8
UKP02143	PTHR46164	ATF6, ISOFORM C	41	18	>16
UKP02144	PTHR11787	RAB GDP-DISSOCIATION INHIBITOR	82	9	>8-16
UKP02146	PTHR11959	4-HYDROXYPHENYLPYRUVATE DIOXYGENASE	18	3.2	>2-4
UKP02147	PTHR11955	FATTY ACID BINDING PROTEIN	162	13.2	>8-16
UKP02148	PTHR46065	E3 UBIQUITIN-PROTEIN LIGASE MARCH 2/3 FAMILY MEMBER	11	4.7	>4-8
UKP02149	PTHR10013	GENERAL VESICULAR TRANSPORT FACTOR P115	27	6.3	>4-8
UKP02150	PTHR11712	POLYKETIDE SYNTHASE-RELATED	78	4.1	>4-8
UKP02151	PTHR10807	MYOTUBULARIN-RELATED	106	15.4	>8-16
UKP02152	PTHR10060	TATD FAMILY DEOXYRIBONUCLEASE	13	5.6	>4-8
UKP02153	PTHR10527	IMPORTIN BETA	148	12.4	>8-16
UKP02154	PTHR43986	ELONGATION FACTOR 1-GAMMA	45	6.4	>4-8
UKP02155	PTHR19932	WD REPEAT AND HMG-BOX DNA BINDING PROTEIN	29	7.9	>4-8
UKP02156	PTHR10870	CELL CYCLE CHECKPOINT PROTEIN RAD1	43	5.5	>4-8
UKP02157	PTHR11079	CYTOSINE DEAMINASE FAMILY MEMBER	37	5.3	>4-8
UKP02158	PTHR22940	TIMEOUT/TIMELESS-2	64	19.6	>16
UKP02159	PTHR13186	MEDIATOR OF RNA POLYMERASE II TRANSCRIPTION SUBUNIT 31	28	6.1	>4-8
UKP02160	PTHR15140	TUBULIN-SPECIFIC CHAPERONE E	22	9.4	>8-16
UKP02161	PTHR13050	USE1-LIKE PROTEIN	18	3.4	>2-4
UKP02162	PTHR31233	BICAUDAL D FAMILY MEMBER	49	15.9	>8-16
UKP02163	PTHR44196	DEHYDROGENASE/REDUCTASE SDR FAMILY MEMBER 7B	7	10.5	>8-16
UKP02164	PTHR23355	RIBONUCLEASE	101	15.7	>8-16
UKP02166	PTHR45874	HOMEOBOX PROTEIN ABDOMINAL-B	45	23.7	>16
UKP02167	PTHR33968	PROTEIN PET100 HOMOLOG, MITOCHONDRIAL	8	1.6	>1-2
UKP02169	PTHR45794	LEUCYL-TRNA SYNTHETASE	20	10.7	>8-16
UKP02170	PTHR10343	5'-AMP-ACTIVATED PROTEIN KINASE , BETA SUBUNIT	51	6.9	>4-8
UKP02172	PTHR11878	SODIUM/CALCIUM EXCHANGER	90	37.4	>16
UKP02173	PTHR23115	TRANSLATION FACTOR	166	12.2	>8-16
UKP02174	PTHR45797	RAD54-LIKE	17	8	>4-8
UKP02175	PTHR11073	CALRETICULIN AND CALNEXIN	196	30.8	>16
UKP02176	PTHR13059	HMG-BOX TRANSCRIPTION FACTOR BBX	28	14.6	>8-16
UKP02177	PTHR16088	YY1 ASSOCIATED PROTEIN-RELATED	10	3.4	>2-4
UKP02178	PTHR11595	EF-HAND AND COILED-COIL DOMAIN-CONTAINING FAMILY MEMBER	37	6.7	>4-8
UKP02179	PTHR10632	SULFIDE:QUINONE OXIDOREDUCTASE	8	6.9	>4-8
UKP02180	PTHR11360	MONOCARBOXYLATE TRANSPORTER	118	10.7	>8-16
UKP02181	PTHR10281	MEMBRANE-ASSOCIATED PROGESTERONE RECEPTOR COMPONENT-RELATED	78	9.6	>8-16
UKP02182	PTHR14614	HEPATOCELLULAR CARCINOMA-ASSOCIATED ANTIGEN	37	6.3	>4-8
UKP02183	PTHR14387	THADA/DEATH RECEPTOR INTERACTING PROTEIN	9	4.5	>4-8
UKP02184	PTHR24075	SEC63 DOMAIN-CONTAINING	93	5.8	>4-8
UKP02185	PTHR13022	EUKARYOTIC TRANSLATION INITIATION FACTOR 3 SUBUNIT 11	13	1.8	>1-2
UKP02186	PTHR43450	ASPARTYL-TRNA SYNTHETASE	31	3.7	>2-4
UKP02187	PTHR12864	RAN BINDING PROTEIN 9-RELATED	56	7.4	>4-8
UKP02189	PTHR11573	RIBONUCLEOSIDE-DIPHOSPHATE REDUCTASE LARGE CHAIN	67	12.3	>8-16
UKP02190	PTHR43097	GLUTAMINE-TRNA LIGASE	41	8.1	>8-16
UKP02191	PTHR13390	LIPASE	11	3.7	>2-4
UKP02192	PTHR10150	DNA REPAIR ENDONUCLEASE XPF	81	18.6	>16
UKP02193	PTHR12185	SID1 TRANSMEMBRANE FAMILY MEMEBER	28	10.1	>8-16
UKP02194	PTHR43416	DIHYDROLIPOYLLYSINE-RESIDUE SUCCINYLTRANSFERASE COMPONENT OF 2-OXOGLUTARATE DEHYDROGENASE COMPLEX, MITOCHONDRIAL-RELATED	58	6	>4-8
UKP02195	PTHR19865	U3 SMALL NUCLEOLAR RNA INTERACTING PROTEIN 2	27	4.7	>4-8
UKP02196	PTHR12425	SYNEMBRYN	28	9.7	>8-16
UKP02197	PTHR43243	INNER MEMBRANE TRANSPORTER YGJI-RELATED	61	11.9	>8-16
UKP02198	PTHR12978	HISTIDINE TRIAD HIT PROTEIN MEMBER	33	14.4	>8-16
UKP02199	PTHR22958	GLYCEROPHOSPHORYL DIESTER PHOSPHODIESTERASE	13	3	>2-4
UKP02200	PTHR31792	VACUOLAR ATPASE ASSEMBLY INTEGRAL MEMBRANE PROTEIN VMA21	18	1.4	>1-2
UKP02201	PTHR18884	SEPTIN	221	13.7	>8-16
UKP02203	PTHR12829	N6-ADENOSINE-METHYLTRANSFERASE	63	21.4	>16
UKP02204	PTHR12195	CYTOPLASMIC FMR1-INTERACTING PROTEIN-RELATED	60	18.1	>16
UKP02205	PTHR13009	HEAT SHOCK PROTEIN 90 HSP90 CO-CHAPERONE AHA-1	18	3.7	>2-4
UKP02206	PTHR31184	HUNTINGTIN-INTERACTING PROTEIN K FAMILY MEMBER	6	2.4	>2-4
UKP02207	PTHR12373	ENHANCER OF RUDIMENTARY ERH	17	4.4	>4-8
UKP02208	PTHR10981	BATTENIN	67	46.1	>16
UKP02209	PTHR12993	N-ACETYLGLUCOSAMINYL-PHOSPHATIDYLINOSITOL DE-N-ACETYLASE-RELATED	23	2.4	>2-4
UKP02210	PTHR15135	STAC	19	6.1	>4-8
UKP02211	PTHR21661	EPOXIDE HYDROLASE 1-RELATED	17	7.9	>4-8
UKP02212	PTHR11040	ZINC/IRON TRANSPORTER	61	6.6	>4-8
UKP02213	PTHR11800	DNA-DIRECTED RNA POLYMERASE	51	8.8	>8-16
UKP02214	PTHR45981	LD02310P	14	6.3	>4-8
UKP02215	PTHR12629	DIPHOSPHOINOSITOL POLYPHOSPHATE PHOSPHOHYDROLASE	29	10.6	>8-16
UKP02218	PTHR31761	GROWTH ARREST AND DNA DAMAGE-INDUCIBLE PROTEINS-INTERACTING PROTEIN 1 GADD45GIP1	11	2.4	>2-4
UKP02219	PTHR46473	GH08155P	11	10.3	>8-16
UKP02220	PTHR24355	G PROTEIN-COUPLED RECEPTOR KINASE/RIBOSOMAL PROTEIN S6 KINASE	168	44	>16
UKP02221	PTHR43671	SERINE/THREONINE-PROTEIN KINASE NEK	83	12.8	>8-16
UKP02222	PTHR10797	CCR4-NOT TRANSCRIPTION COMPLEX SUBUNIT	57	16	>16
UKP02223	PTHR13375	FMS INTERACTING PROTEIN	27	9.7	>8-16
UKP02224	PTHR15172	GALACTOCEREBROSIDASE	18	2.5	>2-4
UKP02225	PTHR10906	SECY/SEC61-ALPHA FAMILY MEMBER	75	8.9	>8-16
UKP02226	PTHR28489	RENTINAL DEGENERATION 3-LIKE	11	2.9	>2-4
UKP02227	PTHR12707	PINN	22	2.5	>2-4
UKP02228	PTHR24364	LP06937P	13	9.3	>8-16
UKP02229	PTHR10501	U1 SMALL NUCLEAR RIBONUCLEOPROTEIN A/U2 SMALL NUCLEAR RIBONUCLEOPROTEIN B	94	10.4	>8-16
UKP02230	PTHR45627	ADENYLATE CYCLASE TYPE 1	200	27.3	>16
UKP02231	PTHR24153	ESPIN	24	6.1	>4-8
UKP02232	PTHR21311	CONSERVED OLIGOMERIC GOLGI COMPLEX COMPONENT 8	13	3.7	>2-4
UKP02233	PTHR43290	MEVALONATE KINASE	49	10.6	>8-16
UKP02234	PTHR11908	XANTHINE DEHYDROGENASE	130	30.1	>16
UKP02235	PTHR10472	D-TYROSYL-TRNA TYR DEACYLASE	23	4.8	>4-8
UKP02236	PTHR20917	PNAS-RELATED	12	4.5	>4-8
UKP02237	PTHR13046	PROTEASE U48 CAAX PRENYL PROTEASE RCE1	15	5.5	>4-8
UKP02238	PTHR10805	COATOMER SUBUNIT EPSILON	14	4.7	>4-8
UKP02239	PTHR10920	RIBOSOMAL RNA METHYLTRANSFERASE	41	5.7	>4-8
UKP02240	PTHR10194	RAS GTPASE-ACTIVATING PROTEINS	234	90.6	>16
UKP02241	PTHR42714	TRNA MODIFICATION GTPASE GTPBP3	28	9	>8-16
UKP02242	PTHR23339	TYROSINE SPECIFIC PROTEIN PHOSPHATASE AND DUAL SPECIFICITY PROTEIN PHOSPHATASE	140	15.6	>8-16
UKP02243	PTHR10283	SOLUTE CARRIER FAMILY 13 MEMBER	48	11.3	>8-16
UKP02244	PTHR15237	DNA REPAIR PROTEIN RAD9	44	8.7	>8-16
UKP02245	PTHR24203	ANKYRIN REPEAT FAMILY PROTEIN	26	12.2	>8-16
UKP02246	PTHR18911	CTCL TUMOR ANTIGEN HD-CL-01	3	3.7	>2-4
UKP02247	PTHR44329	SERINE/THREONINE-PROTEIN KINASE TNNI3K-RELATED	399	42.6	>16
UKP02248	PTHR15829	PROTEIN KINASE PKN/PRK1, EFFECTOR	10	16	>16
UKP02249	PTHR12704	TRANS-GOLGI PROTEIN GMX33	31	16.5	>16
UKP02250	PTHR46030	ALPHA-KETOGLUTARATE-DEPENDENT DIOXYGENASE ALKB HOMOLOG 6	4	1.6	>1-2
UKP02251	PTHR23403	TREHALASE	44	5.2	>4-8
UKP02252	PTHR12582	NETRIN RECEPTOR UNC5	76	14.4	>8-16
UKP02253	PTHR10715	60S RIBOSOMAL PROTEIN L6	34	4.8	>4-8
UKP02254	PTHR10721	MITOCHONDRIAL IMPORT INNER MEMBRANE TRANSLOCASE SUBUNIT TIM44	26	3.7	>2-4
UKP02255	PTHR43602	ENOYL-COA HYDRATASE DOMAIN-CONTAINING PROTEIN 3, MITOCHONDRIAL	4	2.6	>2-4
UKP02256	PTHR24126	ANKYRIN REPEAT, PH AND SEC7 DOMAIN CONTAINING PROTEIN SECG-RELATED	76	23.3	>16
UKP02257	PTHR45726	LEUKOTRIENE A-4 HYDROLASE	43	8.5	>8-16
UKP02258	PTHR21610	VON WILLEBRAND FACTOR A DOMAIN-CONTAINING PROTEIN 8	3	0.8	>0-1
UKP02259	PTHR12750	DIPHOSPHOINOSITOL PENTAKISPHOSPHATE KINASE	24	10.6	>8-16
UKP02260	PTHR46095	ZINC FINGER PROTEIN 593	9	2.4	>2-4
UKP02261	PTHR28680	CENTROMERE PROTEIN X	15	4.1	>4-8
UKP02262	PTHR11686	GAMMA GLUTAMYL TRANSPEPTIDASE	71	16.8	>16
UKP02263	PTHR13351	RENIN RECEPTOR	21	13	>8-16
UKP02264	PTHR12965	VACUOLAR PROTEIN SORTING 54	37	7.6	>4-8
UKP02265	PTHR19443	HEXOKINASE	219	27.5	>16
UKP02266	PTHR11635	CAMP-DEPENDENT PROTEIN KINASE REGULATORY CHAIN	136	13.6	>8-16
UKP02267	PTHR32315	ADENINE PHOSPHORIBOSYLTRANSFERASE	27	7.9	>4-8
UKP02268	PTHR22536	LUNG CANCER METASTASIS-RELATED LCMR1 PROTEIN	6	3.5	>2-4
UKP02269	PTHR11759	40S RIBOSOMAL PROTEIN S14/30S RIBOSOMAL PROTEIN S11	70	8.1	>8-16
UKP02270	PTHR12300	HVA22-LIKE PROTEINS	52	6.4	>4-8
UKP02271	PTHR43372	FATTY-ACID AMIDE HYDROLASE	3	1.8	>1-2
UKP02272	PTHR46771	DETERIN	48	28.3	>16
UKP02273	PTHR21013	ATP SYNTHASE MITOCHONDRIAL F1 COMPLEX ASSEMBLY FACTOR 2/ATP12 PROTEIN, MITOCHONDRIAL PRECURSOR	12	1.6	>1-2
UKP02274	PTHR11808	TRANS-SULFURATION ENZYME FAMILY MEMBER	71	13.9	>8-16
UKP02275	PTHR14094	SIGNAL RECOGNITION PARTICLE 72	22	2.9	>2-4
UKP02276	PTHR22227	UNCHARACTERIZED	2	3.2	>2-4
UKP02277	PTHR43530	QUEUINE TRNA-RIBOSYLTRANSFERASE CATALYTIC SUBUNIT 1	8	4.1	>4-8
UKP02278	PTHR12621	CYSTEINE AND HISTIDINE-RICH DOMAIN CHORD -CONTAINING PROTEIN	12	6.6	>4-8
UKP02279	PTHR34179	TUMOR PROTEIN P53-INDUCIBLE PROTEIN 13	2	3.2	>2-4
UKP02280	PTHR13454	PROTEIN MCM10 HOMOLOG	36	7.1	>4-8
UKP02281	PTHR10868	SIGMA 1-TYPE OPIOID RECEPTOR-RELATED	51	3.6	>2-4
UKP02282	PTHR14881	LISH DOMAIN-CONTAINING PROTEIN ARMC9	5	1.3	>1-2
UKP02283	PTHR11607	ALPHA-MANNOSIDASE	50	12.1	>8-16
UKP02284	PTHR13215	RNA POLYMERASE II TRANSCRIPTIONAL COACTIVATOR	31	9.8	>8-16
UKP02285	PTHR12085	SERINE/THREONINE-PROTEIN PHOSPHATASE 2A REGULATORY SUBUNIT B'' SUBUNIT GAMMA	13	7.4	>4-8
UKP02286	PTHR23049	MYOSIN REGULATORY LIGHT CHAIN 2	114	17.2	>16
UKP02287	PTHR22848	WD40 REPEAT PROTEIN	15	8.2	>8-16
UKP02288	PTHR45877	E3 UBIQUITIN-PROTEIN LIGASE SIAH2	83	14.3	>8-16
UKP02289	PTHR19278	OROTATE PHOSPHORIBOSYLTRANSFERASE	20	13.6	>8-16
UKP02290	PTHR47978	OS09G0527600 PROTEIN	61	7.4	>4-8
UKP02291	PTHR13134	UNCHARACTERIZED	3	3	>2-4
UKP02292	PTHR11593	60S RIBOSOMAL PROTEIN L17	24	4.2	>4-8
UKP02293	PTHR13102	NUCLEOLAR PROTEIN 9	13	5	>4-8
UKP02294	PTHR43157	PHOSPHATIDYLINOSITOL-GLYCAN BIOSYNTHESIS CLASS F PROTEIN-RELATED	16	3.4	>2-4
UKP02297	PTHR43766	TRYPTOPHAN--TRNA LIGASE, MITOCHONDRIAL	18	2.8	>2-4
UKP02299	PTHR12636	NEP1/MRA1	22	9.1	>8-16
UKP02300	PTHR15825	UBIQUITIN-FOLD MODIFIER 1	19	6.1	>4-8
UKP02301	PTHR12022	UBIQUINOL-CYTOCHROME C REDUCTASE COMPLEX 14 KD PROTEIN	45	3.3	>2-4
UKP02302	PTHR11934	RIBOSE-5-PHOSPHATE ISOMERASE	21	5.8	>4-8
UKP02304	PTHR12760	TETRATRICOPEPTIDE REPEAT PROTEIN	18	2.4	>2-4
UKP02305	PTHR15680	RIBOSOMAL PROTEIN L19	45	3.4	>2-4
UKP02307	PTHR21723	RESISTANCE TO INHIBITORS OF CHOLINESTERASE PROTEIN 3 RIC3	17	4.4	>4-8
UKP02308	PTHR45843	PEPTIDYL-PROLYL CIS-TRANS ISOMERASE-LIKE 4	13	11.7	>8-16
UKP02309	PTHR12484	B-LYMPHOCYTE ANTIGEN-RELATED	6	3.4	>2-4
UKP02310	PTHR21422	RAB3 GTPASE-ACTIVATING PROTEIN CATALYTIC SUBUNIT	18	14.3	>8-16
UKP02311	PTHR12673	FACIOGENITAL DYSPLASIA PROTEIN	31	8	>4-8
UKP02312	PTHR11304	EPHRIN	107	19.1	>16
UKP02313	PTHR13408	DNA-DIRECTED RNA POLYMERASE III	13	3.2	>2-4
UKP02314	PTHR23303	CARBOXYPEPTIDASE REGULATORY REGION-CONTAINING	9	1.6	>1-2
UKP02317	PTHR12789	DENSITY-REGULATED PROTEIN HOMOLOG	11	5	>4-8
UKP02318	PTHR44321	TRANSDUCIN BETA-LIKE PROTEIN 2	1	4.8	>4-8
UKP02319	PTHR22996	MAHOGUNIN	23	5.5	>4-8
UKP02320	PTHR22912	DISULFIDE OXIDOREDUCTASE	111	11.1	>8-16
UKP02321	PTHR22928	TELOMERE-ASSOCIATED PROTEIN RIF1	46	9	>8-16
UKP02322	PTHR12745	SUPPRESSION OF TUMORIGENICITY 7	4	1.2	>1-2
UKP02323	PTHR10672	ADDUCIN	23	15.3	>8-16
UKP02324	PTHR12964	NADH-UBIQUINONE OXIDOREDUCTASE B14 SUBUNIT	14	5.1	>4-8
UKP02325	PTHR46424	UBX DOMAIN-CONTAINING PROTEIN 4	10	2.1	>2-4
UKP02326	PTHR13479	30S RIBOSOMAL PROTEIN S18	38	3.4	>2-4
UKP02327	PTHR17985	SER/THR-RICH PROTEIN T10 IN DGCR REGION	12	1.6	>1-2
UKP02328	PTHR48082	ATP SYNTHASE SUBUNIT ALPHA, MITOCHONDRIAL	83	12.5	>8-16
UKP02329	PTHR12419	OTU DOMAIN CONTAINING PROTEIN	38	10.8	>8-16
UKP02330	PTHR15959	SYNTAXIN-18	12	4.4	>4-8
UKP02331	PTHR16311	THROMBOSPONDIN TYPE I DOMAIN-CONTAINING 1	4	2.4	>2-4
UKP02334	PTHR15608	SPLICING FACTOR U2AF-ASSOCIATED PROTEIN 2	23	4.7	>4-8
UKP02335	PTHR13315	METALLO PHOSPHOESTERASE RELATED	14	2.8	>2-4
UKP02336	PTHR11751	ALANINE AMINOTRANSFERASE	37	4.7	>4-8
UKP02337	PTHR15642	CYTOCHROME C OXIDASE ASSEMBLY FACTOR 3, MITOCHONDRIAL	13	2.6	>2-4
UKP02338	PTHR12905	METALLOPHOSPHOESTERASE	16	3.2	>2-4
UKP02339	PTHR14202	60 KDA RIBONUCLEOPROTEIN SSA/RO	12	6.3	>4-8
UKP02340	PTHR45625	PEPTIDYL-PROLYL CIS-TRANS ISOMERASE-RELATED	49	12.8	>8-16
UKP02341	PTHR13120	PHD FINGER-LIKE DOMAIN-CONTAINING PROTEIN 5A	22	3.9	>2-4
UKP02342	PTHR15435	KICSTOR COMPLEX PROTEIN KAPTIN	4	4	>2-4
UKP02343	PTHR23407	ATPASE INHIBITOR/5-FORMYLTETRAHYDROFOLATE CYCLO-LIGASE	40	16.6	>16
UKP02344	PTHR10582	TRANSIENT RECEPTOR POTENTIAL ION CHANNEL PROTEIN	182	43	>16
UKP02345	PTHR12452	42-9-9 PROTEIN-RELATED	9	2.4	>2-4
UKP02346	PTHR44216	PROTEIN O-MANNOSYL-TRANSFERASE TMTC2	2	2.4	>2-4
UKP02347	PTHR21035	28S RIBOSOMAL PROTEIN S26, MITOCHONDRIAL	7	1.8	>1-2
UKP02348	PTHR12233	VACUOLAR PROTEIN SORTING 26 RELATED	44	3.7	>2-4
UKP02350	PTHR12147	METALLOPEPTIDASE M28 FAMILY MEMBER	20	2.3	>2-4
UKP02351	PTHR18034	CELL CYCLE CONTROL PROTEIN CWF22-RELATED	33	3.9	>2-4
UKP02353	PTHR23276	UNCHARACTERIZED	3	3.2	>2-4
UKP02354	PTHR19871	BETA TRANSDUCIN-RELATED PROTEIN	3	1	>0-1
UKP02355	PTHR15440	XRP2 PROTEIN	30	7.4	>4-8
UKP02356	PTHR23082	TRANSCRIPTION INITIATION FACTOR IIIC TFIIIC , POLYPEPTIDE 3-RELATED	21	3.3	>2-4
UKP02357	PTHR23099	TRANSCRIPTIONAL REGULATOR	10	4	>2-4
UKP02358	PTHR12822	UNCHARACTERIZED	8	1	>0-1
UKP02359	PTHR45893	POLYCOMB GROUP RING FINGER PROTEIN	12	6.6	>4-8
UKP02360	PTHR23088	NITRILASE-RELATED	37	3.6	>2-4
UKP02361	PTHR15644	OSTEOPETROSIS ASSOCIATED TRANSMEMBRANE PROTEIN 1	6	1.3	>1-2
UKP02362	PTHR12187	AGAP000124-PA	13	7.9	>4-8
UKP02363	PTHR13283	KREV INTERACTION TRAPPED 1-RELATED	35	11.9	>8-16
UKP02364	PTHR14790	RECQ-MEDIATED GENOME INSTABILITY PROTEIN 1 RMI1	13	7.7	>4-8
UKP02365	PTHR15351	ERLIN (ER LIPID RAFT ASSOCIATED PROTEIN) HOMOLOG	19	5.3	>4-8
UKP02366	PTHR45871	N-ACETYLGLUCOSAMINYL-PHOSPHATIDYLINOSITOL BIOSYNTHETIC PROTEIN	26	2.8	>2-4
UKP02367	PTHR14152	SQUAMOUS CELL CARCINOMA ANTIGEN RECOGNISED BY CYTOTOXIC T LYMPHOCYTES	27	8.2	>8-16
UKP02368	PTHR21771	MITOCHONDRIA-EATING PROTEIN-RELATED	8	3.2	>2-4
UKP02369	PTHR14592	UNCHARACTERIZED FAM3	13	2.4	>2-4
UKP02370	PTHR23176	RHO/RAC/CDC GTPASE-ACTIVATING PROTEIN	61	9.3	>8-16
UKP02371	PTHR10662	NUCLEAR RNA EXPORT FACTOR	85	10.4	>8-16
UKP02372	PTHR11540	MALATE AND LACTATE DEHYDROGENASE	92	7.9	>4-8
UKP02373	PTHR13243	HSPC111 PROTEIN-RELATED	10	1	>0-1
UKP02374	PTHR13258	UNCHARACTERIZED	10	2.6	>2-4
UKP02375	PTHR20902	41-2 PROTEIN ANTIGEN-RELATED	16	3.8	>2-4
UKP02376	PTHR12395	DOM-3 RELATED	34	10.3	>8-16
UKP02377	PTHR24067	UBIQUITIN-CONJUGATING ENZYME E2	325	24	>16
UKP02378	PTHR10272	PLATELET-ACTIVATING FACTOR ACETYLHYDROLASE	30	10.7	>8-16
UKP02379	PTHR13864	T-CELL ACUTE LYMPHOCYTIC LEUKEMIA/STEM CELL LEUKEMIA-RELATED	92	31.7	>16
UKP02381	PTHR28624	COILED-COIL DOMAIN-CONTAINING PROTEIN 51	2	3.2	>2-4
UKP02382	PTHR43104	L-2-HYDROXYGLUTARATE DEHYDROGENASE, MITOCHONDRIAL	13	3	>2-4
UKP02383	PTHR15606	DNAJ HOMOLOG SUBFAMILY C MEMBER 8/LIPOPOLYSACCHARIDE SPECIFIC RESPONSE-7-RELATED	2	0.8	>0-1
UKP02384	PTHR13808	CBP/P300-RELATED	272	57	>16
UKP02387	PTHR11208	RNA-BINDING PROTEIN RELATED	157	17.4	>16
UKP02388	PTHR43979	PRE-MRNA-PROCESSING FACTOR 17	25	3.4	>2-4
UKP02389	PTHR46295	ENDOPLASMIC RETICULUM RESIDENT PROTEIN 44	9	4.9	>4-8
UKP02390	PTHR45624	MITOCHONDRIAL BASIC AMINO ACIDS TRANSPORTER-RELATED	63	7.8	>4-8
UKP02393	PTHR13389	UNCHARACTERIZED	26	5.3	>4-8
UKP02394	PTHR21148	THIOREDOXIN DOMAIN-CONTAINING PROTEIN 9	12	2.4	>2-4
UKP02395	PTHR12961	CONSERVED OLIGOMERIC GOLGI COMPLEX COMPONENT 2	10	3.2	>2-4
UKP02396	PTHR10099	PHOSPHORIBOSYLFORMYLGLYCINAMIDINE SYNTHASE	27	4.9	>4-8
UKP02397	PTHR12093	NCK-ASSOCIATED PROTEIN 1	55	27.6	>16
UKP02398	PTHR11482	ARGININE/DIAMINOPIMELATE/ORNITHINE DECARBOXYLASE	61	6.6	>4-8
UKP02399	PTHR12988	SPHINGOMYELIN PHOSPHODIESTERASE 4	6	5.5	>4-8
UKP02400	PTHR13407	RNF121 PROTEIN	4	4.2	>4-8
UKP02401	PTHR19444	UNC-93 RELATED	6	2.4	>2-4
UKP02402	PTHR23287	RUBY-EYE2-LIKE PROTEIN	18	5.9	>4-8
UKP02404	PTHR20852	GLUTAMINE SYNTHETASE	97	15.8	>8-16
UKP02405	PTHR13190	AUTOPHAGY-RELATED 2, ISOFORM A	58	9.4	>8-16
UKP02406	PTHR12838	U3 SMALL NUCLEOLAR RNA-ASSOCIATED PROTEIN 11	9	5	>4-8
UKP02407	PTHR43806	PEPTIDASE S8	139	24.6	>16
UKP02408	PTHR24026	FAT ATYPICAL CADHERIN-RELATED	208	39.3	>16
UKP02409	PTHR12460	CYCLIN-DEPENDENT KINASE INHIBITOR-RELATED PROTEIN	19	5.3	>4-8
UKP02410	PTHR33444	SI:DKEY-19B23.12-RELATED	1	1.6	>1-2
UKP02411	PTHR21467	PROTEIN PHOSPHATASE 4 REGULATORY SUBUNIT 4 PPP4R4	2	2.4	>2-4
UKP02412	PTHR13469	HEXAMETHYLENE BISACETAMIDE INDUCIBLE 1	34	10.6	>8-16
UKP02413	PTHR10859	GLYCOSYL TRANSFERASE	13	8	>4-8
UKP02414	PTHR10438	THIOREDOXIN	124	15.7	>8-16
UKP02415	PTHR21304	UNCHARACTERIZED	15	2	>1-2
UKP02416	PTHR18843	TORSIN-1A-INTERACTING PROTEIN	14	4.8	>4-8
UKP02417	PTHR19863	NEMITIN (NEURONAL ENRICHED MAP INTERACTING PROTEIN) HOMOLOG	2	0	0
UKP02418	PTHR24322	PKSB	43	14.5	>8-16
UKP02419	PTHR14463	LIPASE MATURATION FACTOR	12	6.9	>4-8
UKP02420	PTHR10784	EUKARYOTIC TRANSLATION INITIATION FACTOR 6	36	9.3	>8-16
UKP02422	PTHR15141	TRANSCRIPTION ELONGATION FACTOR B POLYPEPTIDE 3	17	4	>2-4
UKP02423	PTHR13383	RIBONUCLEASE H2 SUBUNIT B	8	7.9	>4-8
UKP02424	PTHR11011	MALE STERILITY PROTEIN 2-RELATED	30	5.5	>4-8
UKP02426	PTHR22572	SUGAR-1-PHOSPHATE GUANYL TRANSFERASE	45	9.2	>8-16
UKP02427	PTHR12570	UNCHARACTERIZED	14	2.9	>2-4
UKP02428	PTHR45745	PHOSPHOMANNOMUTASE 45A	21	3.4	>2-4
UKP02429	PTHR13384	G PATCH DOMAIN-CONTAINING PROTEIN 1	13	10.1	>8-16
UKP02430	PTHR28580	GENERAL TRANSCRIPTION FACTOR IIH SUBUNIT 5	21	5	>4-8
UKP02431	PTHR12428	OXA1	98	7.9	>4-8
UKP02432	PTHR11496	ALCOHOL DEHYDROGENASE	63	7.2	>4-8
UKP02433	PTHR17039	U3 SMALL NUCLEOLAR RIBONUCLEOPROTEIN PROTEIN MPP10	24	4.2	>4-8
UKP02435	PTHR45998	SERINE/THREONINE-PROTEIN KINASE 16	14	5	>4-8
UKP02436	PTHR21017	NIPSNAP-RELATED	7	2.1	>2-4
UKP02437	PTHR10913	FOLLISTATIN-RELATED	69	12.5	>8-16
UKP02438	PTHR13248	TRANSCRIPTION ELONGATION FACTOR B POLYPEPTIDE 2	29	5	>4-8
UKP02439	PTHR11921	SUCCINATE DEHYDROGENASE IRON-SULFUR PROTEIN	58	7.9	>4-8
UKP02440	PTHR21294	ELECTRON TRANSFER FLAVOPROTEIN BETA-SUBUNIT	31	3.2	>2-4
[truncated: 5,058 more rows]

## Sheet: Fig2A_knownness_intervals
interval	%_in_2010	%_in_2011	%_in_2012	%_in_2013	%_in_2014	%_in_2015	%_in_2016	%_in_2017	%_in_2018	%_in_2019	%_in_2020	%_in_2021	%_in_2022
0	27.98	25.37	22.91	21.17	19.38	18.13	17.08	15.3	14.28	13.25	12.51	11.65	11.02
>0-1	10.82	9.92	9.15	8.39	7.85	7.23	6.62	6.22	6.06	5.78	5.26	5.05	4.89
>1-2	12.54	11.97	11.33	11	10.16	9.94	9.36	8.33	7.71	7.47	7.14	6.91	6.78
>2-4	20.89	21.05	21.54	21.18	20.95	20.5	20.59	20.38	20.09	20.09	19.56	19.14	18.6
>4-8	15.39	16.63	17.85	19.12	20.49	21.26	21.77	23.02	23.55	23.79	23.88	24.37	24.56
>8-16	8.29	9.8	11.02	12.06	13.09	13.62	14.55	15.8	16.51	17.13	18.34	18.97	19.57
>16	4.09	5.27	6.2	7.1	8.08	9.32	10.04	10.96	11.81	12.5	13.31	13.91	14.59

## Sheet: FIg2B_cites_time_deciles
year	mean_cites_decile_1	mean_cites_decile_2	mean_cites_decile_3	mean_cites_decile_4	mean_cites_decile_5	mean_cites_decile_6	mean_cites_decile_7	mean_cites_decile_8	mean_cites_decile_9	mean_cites_decile_10
2010	0.192	0.108	0.125	0.366	0.488	0.605	0.715	1.07	1.35	3.02
2011	0.198	0.176	0.134	0.298	0.38	0.447	0.599	0.903	1.19	2.45
2012	0.312	0.201	0.156	0.421	0.496	0.639	0.768	0.929	1.22	2.28
2013	0.225	0.157	0.141	0.32	0.374	0.455	0.644	0.788	1.18	2.34
2014	0.185	0.153	0.142	0.272	0.343	0.417	0.505	0.659	0.932	1.86
2015	0.194	0.145	0.0919	0.278	0.279	0.377	0.447	0.49	0.81	1.48
2016	0.234	0.113	0.0945	0.22	0.275	0.312	0.394	0.501	0.755	1.37
2017	0.213	0.112	0.0932	0.256	0.263	0.292	0.364	0.457	0.614	1.4
2018	0.169	0.0799	0.0866	0.16	0.191	0.316	0.3	0.333	0.47	0.863
2019	0.145	0.0866	0.0839	0.104	0.173	0.257	0.256	0.272	0.329	0.682
2020	0.146	0.105	0.0852	0.166	0.181	0.196	0.288	0.266	0.419	0.641
2021	0.0493	0.0293	0.0346	0.0479	0.0718	0.0666	0.0932	0.103	0.157	0.254

## Sheet: Fig4E_survival_in_paraquat
	Time in hours of change in number of viable flies in 96 well plate at indicated levels of paraquat
Survival	2.5 micromolar A	2.5 micromolar B	5.0 micromolar A	5.0 micromolar B	7.5 micromolar A	7.5 micromolar B	10.0 micromolar A	10.0 micromolar B
96	0	0	0	0	0			0
95	64.67	75.33	129.33	110.67	64.67	0	0	69.33
94	68.33	129.33	135.67	134	76.33	1	87	78.67
93	152.33	158	135.67	134.33	93.33	28.33	87	84.67
92	190.33	177.67	139	135.33	101	49	87	84.67
91	193.33	181.33	143.33	138.33	101.67	88.67	91.33	86.33
90	227.67	186	143.33	139.33	104.67	92.67	95.67	89.67
89	234	188.33	143.33	139.67	105.33	96.67	98.33	92
88	234.33	191.67	143.33	140.67	105.33	102.33	103	94
87	235	195.67	144	141.33	107.67	103.67	104	95.67
86	237.33	196.67	144.33	145.33	108	105.67	104.67	103
85	238.33	207.33	144.67	146.67	115	108	106	103.67
84	240	211.67	151	152.67	115.33	108.33	106	103.67
83	241	211.67	152	153.67	117.33	108.67	106	103.67
82	246.33	215.67	159	157	117.67	110.67	108.67	103.67
81	252	216.33	159	157.33	121.33	113	109	103.67
80	263	216.67	159.67	160.33	122.33	115.67	110.33	103.67
79	263	219	159.67	163.33	123	117	110.67	103.67
78	263	219	160.33	165.33	124	117.67	111	103.67
77	263	221	163.67	168	128.33	119.33	111.67	103.67
76	263	227	164.33	169	128.67	122	112	103.67
75	263	229.67	165.33	169.33	130.33	122.67	113.67	106.67
74	263	231	168	170.33	131.33	122.67	114.33	107
73	263	232	170.67	175.67	134	123.67	115.33	109
72	263	232.33	174.67	176.33	134	126.33	115.33	109.33
71	263	232.67	180.33	181	134.33	131	115.33	109.33
70	263	232.67	180.33	182.67	134.33	131	115.67	110.67
69	263	232.67	183.67	185.33	136.67	131.67	117.33	111.33
68	263	233.33	185	186	137	132.67	118	113
67	263	233.33	185	186.67	137	133.33	118.33	113.67
66	263	233.67	185	189.33	137.33	135.33	118.67	116
65	263	234.33	185	190.67	139.33	136	121	116.33
64	263	236	187.67	191.33	140	136.33	121	116.67
63	263	238	189.67	191.67	143.67	137.67	122.67	117.33
62	263	239.67	190.33	191.67	144	137.67	123.67	117.67
61	263	241.33	192	192.67	147	140.67	125	119.33
60	263	244.33	192.67	194	147.67	141	126.67	119.67
59	263	244.33	193.33	197	149	144.33	127	120
58	264	244.67	196	197	150.67	145.33	127	120.33
57	265.33	253.33	197.67	199	153.67	145.67	129	123.33
56	265.67	255.33	198	200	155	146.67	131.33	125.33
55	266	255.67	198.33	204	156	147.33	132.33	125.67
54	268.67	256.67	200.67	204	156.67	148.67	133	127
53	271.33	257	200.67	204	157	149.67	133.33	127.67
52	273.33	257	201.33	205.67	157	153	133.33	129.67
51	274.67	257	202.33	206.33	158.33	154.67	135.33	130.33
50	279.67	258.67	203	207.33	159	156.33	135.67	131
49	281	258.67	204	207.33	160	156.67	135.67	131.67
48	281.67	260	204.67	207.33	163.33	157.67	137	133.33
47	282.67	261	205	207.67	176.33	160	137.67	134
46	283	261	205.67	207.67	176.67	167	138.67	134.33
45	285	261.33	206	208.33	181.33	167	138.67	134.67
44	292.33	261.33	206.33	210	181.67	168.67	139.33	135.67
43	294.67	261.67	207.33	210.33	183	171.33	140.33	136
42	296	264.33	208	210.33	183	174.67	144	136.33
41	296.67	265.67	208.67	211.33	184	175	144.33	136.33
40	297	268.67	208.67	220.33	185.33	176.67	146.33	136.67
39	297	272	210.67	220.67	185.33	178	149	137.33
38	297	275	212.33	223.67	186.33	178.33	149.33	138
37	297	281	213.33	224	187.33	181.33	151.33	144.67
36	298	281.33	213.67	224.33	189.67	182	152.67	145.33
35	298.67	281.67	215.33	225	191.33	184.67	153	148.67
34	298.67	282.33	218	225.33	194	184.67	155.67	154.33
33	299	285	219.33	225.33	194.67	185	156.33	155.33
32	299.33	288.67	221.33	226.33	195.33	185	160	159.67
31	299.33	289	222	226.33	195.33	190.33	161	160.33
30	299.67	289.33	223.33	226.33	198	191.67	164	160.67
29		291.67	223.33	228	198	192.33	171.33	161
28		293.67	224	228.67	199	196	171.67	161
27		296.67	224.33	229.67	199	196	175.67	163.33
26		298.33	224.67	230.33	199.33	196	175.67	164.33
25		299.33	224.67	230.67	199.67	196	177	177.33
24		299.33	226	232	199.67	197.67	181	178.67
23		300.33	226.67	232.33	200	199.67	181.33	180
22			227.67	232.67	202.33	200.33	183	180
21			229.33	233	202.33	201.33	183.33	181
20			229.33	233.67	202.67	203.33	183.67	182.33
19			229.67	233.67	202.67	203.33	183.67	184.33
18			231.33	236.67	204.33	204.33	184.33	186.67
17			231.67	241.33	205.33	205	185.67	188.67
16			231.67	244	207.67	205	186.33	189.33
15			235.33	244.33	213.67	209.67	186.67	196.67
14			242	244.67	218.67	220.33	187.33	196.67
13			242.33	249.67	219	221.67	188.33	198.33
12			243	251.33	220	222	189	200
11			243.67	253.33	221	222.33	189.67	202.33
10			245	256.67	221.33	223	190	202.67
9			245	262	223	223	190.33	204
8			245.33	265	223.67	224	190.67	206.33
7			248.33	270.33	223.67	225.33	192	209.67
6			251.33	272.67	225	225.67	195.67	213
5			251.33	277.67	225.67	226	198	213
4			264.33	289	226	237.33	199	213
3			278.33	292.67	231.67	242.33	199.67	213.67
2			282		241.67	242.67	200.33	215.33
1			290.67		242	242.67	204	217
0					242.67	243	211.67	217.33

## Sheet: Fig6C_fertility_data
JS71
male fertilty quantifications
I crossed 5 WT OrR virgins to 3 JS71 mutant males
As control I used JS71_3.1_WT with no indels
OrR WTx JS71_3.1 (WT control)
	total number of offspring
	cross 1	cross 2	cross 3
vial 1	117	138	148
vial 2	50	102	66
vial 3	66	94	79
SUM	233	334	293
OrR WTx JS71_1.1 (minus 2bp)
	total number of offspring
	cross 1	cross 2	cross 3
vial 1	19	6	13
vial 2	0	0	0
vial 3	0	0	0
SUM	19	6	13
OrR WTx JS71_1.2 (minus 14 bp)
	cross 1	cross 2	cross 3
vial 1	1	15	4
vial 2	3	1	2
vial 3	0	0	0
SUM	4	16	6
OrR WTx JS71_3.1 WT/ Df(3L)BSC374 5 virgins crossed to 3 males
	cross 1	cross 2	cross 3
vial 1	113	89	71
vial 2	147	124	122
vial 3	58	57	79
SUM	318	270	272
OrR WTx JS71_1.1 (-2bp)/Df(3L)BSC374 5 virgins crossed to 3 males
	cross 1	cross 2	cross 3
vial 1	8	2	5
vial 2	0	0	0
vial 3	0	0	0
SUM	8	2	5
OrR WTx JS71_1.2 (-14bp)/ Df(3L)BSC374 5 virgins crossed to 3 males
	cross 1	cross 2	cross 3
vial 1	11	14	13
vial 2	14	17	1
vial 3	0	0	0
SUM	25	31	14

## Sheet: Fig6D_fertility_data
CG6153	new CRISPR alleles
check male fertilty
CG6153_1
minus 6bp control
5OrR WT virgins x 3 CG6153_1 hom males
	total number of offspring
	cross 1	cross 2	cross 3
vial 1	74	45	48
vial 2	90	98	73
vial 3	103	138	79
SUM	267	281	200
CG6153_4
minus 8bp
5OrR WT virgins x 3 CG6153_4 hom males
	total number of offspring
	cross 1	cross 2	cross 3
vial 1	0	0	0
vial 2	0	0	0
vial 3	0	0	0
SUM	0	0	0
CG6153_12
minus 7bp
5OrR WT virgins x 3 CG6153_12 hom males
	total number of offspring
	cross 1	cross 2	cross 3
vial 1	0	0	0
vial 2	0	0	0
vial 3	0	0	0
SUM	0	0	0
check CRISPR alleles over the Df
CG6153_1		Df(2L)BSC290
minus 6bp control
5OrR WT virgins x 3 CG6153_1/Df(2L)BSC290 males
	total number of offspring
	cross 1	cross 2	cross 3
vial 1	77	128	143
vial 2	91	82	69
vial 3	108	109	75
SUM	276	319	287
CG6153_4		Df(2L)BSC290
minus 8bp
5OrR WT virgins x 3 CG6153_4/Df(2L)BSC290 males
	total number of offspring
	cross 1	cross 2	cross 3
vial 1	0	0	0
vial 2	0	0	0
vial 3	0	0	0
SUM	0	0	0
CG6153_12		Df(2L)BSC290
minus 7bp
5OrR WT virgins x 3 CG6153_12/Df(2L)BSC290 males
	total number of offspring
	cross 1	cross 2	cross 3
vial 1	0	0	0
vial 2	0	0	0
vial 3	0	0	0
SUM	0	0	0

## Sheet: FigS1B_DUFs_and_UPFs
cluster_id	panther_id	knownness	quantile	UPF?	DUF?	name
UKP00083	PTHR21032	0	1	n	Y	UNCHARACTERIZED
UKP01529	PTHR23034	0	1	n	Y	UNCHARACTERIZED
UKP02041	PTHR34256	0	1	Y	n	UPF0561 PROTEIN C2ORF68
UKP02101	PTHR31094	0	1	n	Y	RIKEN CDNA 2310061I04 GENE
UKP02502	PTHR46370	0	1	n	Y	GPALPP MOTIFS-CONTAINING PROTEIN 1
UKP02590	PTHR31193	0	1	n	Y	TRANSMEMBRANE PROTEIN C9ORF91
UKP02797	PTHR33963	0	1	n	Y	MKRN2 OPPOSITE STRAND PROTEIN
UKP02902	PTHR31711	0	1	Y	n	ARGININE AND GLUTAMATE-RICH PROTEIN 1
UKP02938	PTHR31449	0	1	Y	Y	UPF0598 PROTEIN C8ORF82
UKP02964	PTHR31596	0	1	n	Y	T-CELL ACTIVATION INHIBITOR, MITOCHONDRIAL
UKP03191	PTHR21096	0	1	n	Y	UNCHARACTERIZED
UKP03339	PTHR28495	0	1	n	Y	HYPOTHETICAL PROTEIN LOC100359752
UKP03364	PTHR31386	0	1	n	Y	UNCHARACTERIZED PROTEIN KIAA2013
UKP03455	PTHR16967	0	1	Y	Y	LEYDIG CELL TUMOR 10 KDA PROTEIN HOMOLOG
UKP03650	PTHR43461	0	1	n	Y	TRANSMEMBRANE PROTEIN 256
UKP04110	PTHR31815	0	1	n	Y	AGAP005329-PA
UKP04136	PTHR31195	0	1	n	Y	UNCHARACTERIZED
UKP04161	PTHR13420	0	1	Y	Y	UNCHARACTERIZED
UKP04216	PTHR13456	0	1	Y	Y	UPF0729 PROTEIN C18ORF32
UKP04290	PTHR14540	0	1	n	Y	UNCHARACTERIZED
UKP04326	PTHR21359	0	1	n	Y	UNCHARACTERIZED
UKP04339	PTHR31475	0	1	Y	n	UPF0462 PROTEIN
UKP04424	PTHR13379	0	1	Y	Y	UNCHARACTERIZED DUF1308
UKP06378	PTHR14319	0	1	n	Y	FIVE-SPAN TRANSMEMBRANE PROTEIN M83
UKP08978	PTHR31833	0	1	Y	Y	UPF0690 PROTEIN C1ORF52
UKP09400	PTHR22876	0	1	n	Y	ZGC:101016
UKP09421	PTHR31366	0	1	Y	Y	UPF0739 PROTEIN C1ORF74
UKP09567	PTHR22146	0	1	Y	Y	CAT EYE SYNDROME CRITICAL REGION PROTEIN 6
UKP09600	PTHR34644	0	1	n	Y	SINGLE-PASS MEMBRANE AND COILED-COIL DOMAIN-CONTAINING PROTEIN 4
UKP09714	PTHR33960	0	1	n	Y	SIMILAR TO KIAA0825 PROTEIN
UKP09859	PTHR17611	0	1	n	Y	UNCHARACTERIZED
UKP10062	PTHR13366	0	1	n	Y	MALARIA ANTIGEN-RELATED
UKP10095	PTHR31703	0	1	Y	n	UPF0669 PROTEIN C6ORF120
UKP10174	PTHR16260	0	1	n	Y	SIMILAR TO 1700123O20RIK PROTEIN
UKP10196	PTHR28348	0	1	Y	n	UPF0193 PROTEIN EVG1
UKP10202	PTHR14409	0	1	Y	n	MANNOSIDASE, BETA A, LYSOSOMAL-LIKE, MANBAL PROTEIN
UKP10208	PTHR31569	0	1	n	Y	SWIM-TYPE DOMAIN-CONTAINING PROTEIN
UKP10209	PTHR34924	0	1	n	Y	UPF0573 PROTEIN C2ORF70
UKP10245	PTHR33588	0	1	n	Y	CILIA- AND FLAGELLA-ASSOCIATED PROTEIN 299
UKP10285	PTHR31101	0	1	Y	n	UPF0547 PROTEIN C16ORF87
UKP10310	PTHR16071	0	1	n	Y	CHROMOSOME 1 OPEN READING FRAME 112
UKP10372	PTHR14274	0	1	n	Y	SMALL INTEGRAL MEMBRANE PROTEIN 8
UKP10387	PTHR34094	0	1	n	Y	PROTEIN FAM185A
UKP10396	PTHR34651	0	1	n	Y	SIMILAR TO ENSANGP00000021391
UKP10446	PTHR13225	0	1	Y	n	MISEXPRESSION SUPPRESSOR OF RAS 6
UKP10475	PTHR17608	0	1	n	Y	GENETIC SUPPRESSOR ELEMENT 1
UKP10594	PTHR38653	0	1	n	Y	GENE 572-RELATED
UKP10611	PTHR22545	0	1	n	Y	UNCHARACTERIZED
UKP10625	PTHR14880	0	1	n	Y	PROLINE AND SERINE-RICH PROTEIN 1
UKP10664	PTHR34766	0	1	Y	n	UPF0449 PROTEIN C19ORF25
UKP10684	PTHR28574	0	1	n	Y	RIKEN CDNA 6820408C15
UKP10701	PTHR34479	0	1	n	Y	COILED-COIL DOMAIN-CONTAINING PROTEIN 30
UKP10786	PTHR22427	0	1	n	Y	UNCHARACTERIZED
UKP10792	PTHR18444	0	1	Y	Y	UPF0538 FAMILY MEMBER
UKP10795	PTHR16247	0	1	n	Y	RIKEN CDNA 9430015G10 GENE
UKP10811	PTHR35674	0	1	n	Y	CDNA SEQUENCE CK137956
UKP10833	PTHR35967	0	1	Y	n	UPF0450 PROTEIN C17ORF58
UKP10845	PTHR46963	0	1	n	Y	SIMILAR TO RIKEN CDNA E130308A19
UKP10871	PTHR34258	0	1	n	Y	ARMADILLO-LIKE HELICAL DOMAIN CONTAINING PROTEIN 1
UKP10970	PTHR35673	0	1	Y	Y	UPF0500 PROTEIN C1ORF216
UKP10973	PTHR32000	0	1	n	Y	SIMILAR TO HYPOTHETICAL PROTEIN
UKP10999	PTHR39233	0	1	n	Y	FIBRONECTIN TYPE III DOMAIN-CONTAINING PROTEIN 10
UKP11003	PTHR46941	0	1	n	Y	COILED-COIL DOMAIN-CONTAINING PROTEIN 126
UKP11004	PTHR31894	0	1	Y	Y	UPF0461 PROTEIN C5ORF24
UKP11016	PTHR16065	0	1	n	Y	COILED-COIL DOMAIN CONTAINING 198
UKP11022	PTHR33663	0	1	n	Y	COILED-COIL DOMAIN-CONTAINING PROTEIN 177
UKP11075	PTHR21590	0	1	Y	Y	UNCHARACTERIZED
UKP11078	PTHR14307	0	1	n	Y	C6ORF47 FAMILY MEMBER
UKP11080	PTHR28336	0	1	n	Y	BA1-643
UKP11110	PTHR31402	0	1	Y	Y	UPF0711 PROTEIN C18ORF21
UKP11149	PTHR34394	0	1	n	Y	SIMILAR TO RIKEN CDNA 2310022B05
UKP11157	PTHR35083	0	1	n	Y	RGD1565685 PROTEIN
UKP11212	PTHR22409	0	1	n	Y	UNCHARACTERIZED
UKP11224	PTHR31977	0	1	Y	Y	UPF0696 PROTEIN C11ORF68
UKP11252	PTHR46785	0	1	n	Y	VON WILLEBRAND FACTOR A DOMAIN-CONTAINING PROTEIN 3B
UKP11265	PTHR36877	0	1	n	Y	SMALL INTEGRAL MEMBRANE PROTEIN 13
UKP11300	PTHR35256	0	1	n	Y	CHROMOSOME 8 OPEN READING FRAME 48
UKP11302	PTHR31919	0	1	n	Y	ZINC FINGERS AND HOMEOBOXES PROTEIN 1, ISOFORM 2
UKP11317	PTHR34446	0	1	n	Y	SMALL INTEGRAL MEMBRANE PROTEIN 10
UKP11323	PTHR36296	0	1	n	Y	GAMMA-CRYSTALLIN A
UKP11351	PTHR38325	0	1	n	Y	MCG55969
UKP11362	PTHR21937	0	2	n	Y	UNCHARACTERIZED
UKP11392	PTHR34833	0	2	n	Y	GENE, 17359-RELATED
UKP11410	PTHR40250	0	2	n	Y	CHROMOSOME 11 OPEN READING FRAME 96
UKP11423	PTHR15705	0	2	n	Y	MCG7194, ISOFORM CRA_A
UKP11425	PTHR31701	0	2	n	Y	ENDOPLASMIC RETICULUM MEMBRANE-ASSOCIATED RNA DEGRADATION PROTEIN
UKP11432	PTHR13602	0	2	Y	Y	UNCHARACTERIZED
UKP11509	PTHR28422	0	2	n	Y	SIMILAR TO HUMAN CHROMOSOME 15 OPEN READING FRAME 39
UKP11517	PTHR28604	0	2	n	Y	RIKEN CDNA 2610028H24 GENE
UKP11526	PTHR46441	0	2	n	Y	TRANSMEMBRANE EPIDIDYMAL FAMILY MEMBER 3
UKP11528	PTHR35658	0	2	n	Y	RCG58666, ISOFORM CRA_A
UKP11546	PTHR35069	0	2	n	Y	PROTEIN C9ORF135
UKP11547	PTHR31144	0	2	Y	Y	UPF0602 PROTEIN C4ORF47
UKP11562	PTHR36290	0	2	n	Y	RIKEN CDNA D630039A03 GENE
UKP11576	PTHR28448	0	2	Y	n	UPF0728 PROTEIN C10ORF53
UKP11673	PTHR14343	0	2	n	Y	VWFA DOMAIN-CONTAINING PROTEIN
UKP11676	PTHR28491	0	2	Y	n	UPF0688 PROTEIN C1ORF174
UKP11684	PTHR46916	0	2	n	Y	TRANSMEMBRANE PROTEIN 205
UKP11693	PTHR14709	0	2	n	Y	UNCHARACTERIZED
UKP11711	PTHR35156	0	2	n	Y	TESTIS-EXPRESSED PROTEIN 52
UKP11717	PTHR38505	0	2	n	Y	HYPOTHETICAL PROTEIN LOC100362176
UKP11736	PTHR15887	0	2	n	Y	TRANSMEMBRANE PROTEIN 69
UKP11756	PTHR34221	0	2	n	Y	HYPOTHETICAL PROTEIN LOC691189
UKP11772	PTHR47743	0	2	n	Y	KIAA1210 / KIAA1211 FAMILY MEMBER
UKP11776	PTHR33690	0	2	n	Y	DUF4605 DOMAIN-CONTAINING PROTEIN
UKP11818	PTHR31393	0	2	n	Y	C5ORF31
UKP11820	PTHR14286	0	2	n	Y	GENE, 49355-RELATED
UKP11878	PTHR14537	0	2	n	Y	FIBRONECTIN TYPE III DOMAIN-CONTAINING PROTEIN 11
UKP11882	PTHR34754	0	2	n	Y	COILED-COIL DOMAIN-CONTAINING PROTEIN 60
UKP11943	PTHR35675	0	2	n	Y	HYPOTHETICAL PROTEIN LOC100362216
UKP11955	PTHR35979	0	2	n	Y	SINGLE-PASS MEMBRANE AND COILED-COIL DOMAIN-CONTAINING PROTEIN 1
UKP11983	PTHR28671	0	2	n	Y	COILED-COIL DOMAIN-CONTAINING PROTEIN 169
UKP12016	PTHR14554	0	2	n	Y	GENE, 49416-RELATED
UKP12030	PTHR47299	0	2	Y	Y	PROTEIN FAM166A
UKP12064	PTHR16007	0	2	n	Y	EPIDIDYMAL MEMBRANE PROTEIN E9-RELATED
UKP12065	PTHR31097	0	2	n	Y	SI:DKEY-276J7.1
UKP12082	PTHR22382	0	2	n	Y	RIKEN CDNA 4921504E06 GENE
UKP12085	PTHR16116	0	2	n	Y	ZINC FINGER PROTEIN 839
UKP12089	PTHR36869	0	2	n	Y	CHROMOSOME 16 OPEN READING FRAME 46
UKP13951	PTHR34444	0	2	n	Y	LOC361192
UKP13954	PTHR31763	0	2	n	Y	HYPOTHETICAL PROTEIN LOC689766
UKP13961	PTHR37867	0	2	n	Y	CHROMOSOME 16 OPEN READING FRAME 86
UKP13965	PTHR37865	0	2	n	Y	SMALL INTEGRAL MEMBRANE PROTEIN 23
UKP13970	PTHR37553	0	2	n	Y	Putative uncharacterized protein FLJ44672
UKP13973	PTHR38004	0	2	n	Y	PROLINE-RICH PROTEIN 33
UKP13982	PTHR31866	0	2	n	Y	GENE 4779-RELATED
UKP13987	PTHR38000	0	2	n	Y	RIKEN CDNA 2900092C05
UKP13991	PTHR15566	0	2	Y	n	POM121-LIKE
UKP13999	PTHR37857	0	2	n	Y	TRANSMEMBRANE PROTEIN 273
UKP14005	PTHR36868	0	2	n	Y	NUTRITIONALLY-REGULATED ADIPOSE AND CARDIAC ENRICHED PROTEIN HOMOLOG
UKP14017	PTHR31813	0	2	n	Y	PROLINE-RICH PROTEIN 23B
UKP14026	PTHR36288	0	2	n	Y	SIMILAR TO RIKEN CDNA A930018P22
UKP14037	PTHR28603	0	2	n	Y	TRANSMEMBRANE PROTEIN 243
UKP14038	PTHR37998	0	2	n	Y	TRANSMEMBRANE PROTEIN 262
UKP14041	PTHR38655	0	2	n	Y	SIMILAR TO RIKEN CDNA 4930524B15
UKP14047	PTHR16445	0	2	n	Y	SIMILAR TO HYPOTHETICAL PROTEIN FLJ20010
UKP14080	PTHR23006	0	2	n	Y	UNCHARACTERIZED
UKP14086	PTHR34928	0	2	n	Y	TRANSMEMBRANE PROTEIN 217
UKP14091	PTHR36878	0	2	n	Y	SMALL INTEGRAL MEMBRANE PROTEIN 30
UKP14094	PTHR37858	0	2	n	Y	HYPOTHETICAL PROTEIN LOC689589
UKP14098	PTHR36462	0	2	n	Y	CHROMOSOME 12 OPEN READING FRAME 71
UKP14100	PTHR40143	0	2	n	Y	Putative uncharacterized protein LOC151760
UKP14103	PTHR37333	0	2	n	Y	LEUCINE-RICH SINGLE-PASS MEMBRANE PROTEIN 2
UKP14105	PTHR37878	0	2	n	Y	HYPOTHETICAL PROTEIN LOC689039
UKP14106	PTHR37153	0	2	n	Y	CHROMOSOME 19 C19ORF81 HOMOLOG
UKP14110	PTHR35442	0	2	n	Y	TRANSMEMBRANE PROTEIN 249
UKP14114	PTHR37882	0	2	n	Y	HYPOTHETICAL PROTEIN LOC690352
UKP14119	PTHR36870	0	2	n	Y	C17ORF78 ISOFORM 2
UKP14128	PTHR35354	0	2	n	Y	RGD1561648
UKP14136	PTHR37365	0	2	n	Y	TESTIS-EXPRESSED PROTEIN 44
UKP14176	PTHR40139	0	2	n	Y	PROTEIN TNT
UKP14179	PTHR37870	0	2	n	Y	CHROMOSOME 1 OPEN READING FRAME 54
UKP14188	PTHR47509	0	2	n	Y	MCG1612
UKP14206	PTHR39410	0	2	n	Y	RIKEN CDNA 4930558K02 GENE
UKP14210	PTHR37344	0	2	n	Y	SMALL INTEGRAL MEMBRANE PROTEIN 5
UKP14212	PTHR36475	0	2	n	Y	LEUCINE-RICH SINGLE-PASS MEMBRANE PROTEIN 1
UKP14219	PTHR47620	0	2	n	Y	CHROMOSOME 2 OPEN READING FRAME 66
UKP14238	PTHR35666	0	2	n	Y	SIMILAR TO RIKEN CDNA 4921536K21
UKP14248	PTHR37336	0	2	n	Y	SIMILAR TO 9930012K11RIK PROTEIN
UKP14260	PTHR31822	0	2	n	Y	SERINE-RICH SINGLE-PASS MEMBRANE PROTEIN 1
UKP14267	PTHR38506	0	2	n	Y	RIKEN CDNA 4930544D05 GENE
UKP14279	PTHR21765	0	2	n	Y	SIMILAR TO CHROMODOMAIN-HELICASE-DNA-BINDING PROTEIN 1 (CHD-1)
UKP14280	PTHR31466	0	2	n	Y	GENE 5591-RELATED
UKP14284	PTHR37353	0	2	n	Y	RIKEN CDNA 4921517D22 GENE
UKP14302	PTHR34531	0	2	n	Y	ZGC:153352
UKP14304	PTHR35679	0	2	n	Y	RIKEN CDNA 4933402J07 GENE
UKP14315	PTHR36134	0	2	n	Y	TRANSMEMBRANE PROTEIN C16ORF54
UKP14317	PTHR37455	0	2	n	Y	GENE, 27021-RELATED
UKP14318	PTHR15578	0	2	n	Y	CHROMOSOME 8 C22ORF31 HOMOLOG
UKP14332	PTHR31254	0	2	n	Y	HYPOTHETICAL PROTEIN LOC690617
UKP14351	PTHR37342	0	2	n	Y	HYPOTHETICAL PROTEIN LOC689959
UKP14361	PTHR16106	0	2	n	Y	CHROMOSOME 4 OPEN READING FRAME 19
UKP14364	PTHR47080	0	2	n	Y	CHROMOSOME 16 OPEN READING FRAME 96
UKP14365	PTHR35158	0	2	n	Y	CDNA SEQUENCE CN725425
UKP14371	PTHR36861	0	2	n	Y	COILED-COIL DOMAIN-CONTAINING PROTEIN 116
UKP14394	PTHR46857	0	2	n	Y	EPITHELIAL CELL-TRANSFORMING SEQUENCE 2 ONCOGENE-LIKE
UKP14409	PTHR22245	0	2	n	Y	UNCHARACTERIZED
UKP14413	PTHR36872	0	2	n	Y	GENE 5901-RELATED
UKP14415	PTHR37343	0	2	n	Y	PROLINE-RICH PROTEIN 32
UKP14417	PTHR34830	0	2	n	Y	SIMILAR TO HYPOTHETICAL PROTEIN MGC34837
UKP14422	PTHR36289	0	2	n	Y	CHROMOSOME 12 OPEN READING FRAME 60
UKP14446	PTHR31554	0	2	n	Y	COILED-COIL DOMAIN-CONTAINING PROTEIN 184
UKP14447	PTHR34438	0	2	n	Y	SI:DKEY-97L20.6
UKP14451	PTHR36873	0	2	n	Y	HYPOTHETICAL GENE SUPPORTED BY BC079057
UKP14453	PTHR38002	0	2	n	Y	C4ORF36 ISOFORM 11
UKP14459	PTHR36130	0	2	n	Y	RIKEN CDNA 4933430I17 GENE
UKP14469	PTHR36879	0	2	n	Y	GLUTAMATE-RICH PROTEIN 4
UKP14476	PTHR47730	0	2	n	Y	SMALL INTEGRAL MEMBRANE PROTEIN 29
UKP14482	PTHR37864	0	2	n	Y	SIMILAR TO AVLV472
UKP14484	PTHR37334	0	2	n	Y	RGD1561796
UKP14494	PTHR35818	0	2	n	Y	C1ORF189
UKP14515	PTHR35972	0	3	n	Y	SINGLE-PASS MEMBRANE AND COILED-COIL DOMAIN-CONTAINING PROTEIN 3
UKP14528	PTHR39412	0	3	n	Y	TESTIS-EXPRESSED PROTEIN 46
UKP14546	PTHR38493	0	3	n	Y	CHROMOSOME 1 OPEN READING FRAME 167
UKP14559	PTHR40708	0	3	n	Y	RIKEN CDNA 1700113H08 GENE
UKP14568	PTHR31831	0	3	n	Y	HYPOTHETICAL PROTEIN LOC689065
UKP14576	PTHR36865	0	3	n	Y	RIKEN CDNA 1700001O22 GENE
UKP14577	PTHR34828	0	3	n	Y	TESTIS-EXPRESSED PROTEIN 45
UKP14578	PTHR39222	0	3	n	Y	MCG9903
UKP14725	PTHR23008	0	3	n	Y	CHROMOSOME 28 C10ORF62 HOMOLOG
UKP15270	PTHR41401	0	3	n	Y	RGD1559909
UKP15274	PTHR22235	0	3	n	Y	PROLINE-RICH PROTEIN 30
UKP00778	PTHR21477	0.5	3	n	Y	ZGC:172139
UKP04243	PTHR20974	0.5	3	Y	Y	UNCHARACTERIZED
UKP11888	PTHR14845	0.5	3	n	Y	COILED-COIL DOMAIN-CONTAINING 166
UKP01277	PTHR13411	0.8	3	n	Y	PLASMINOGEN RECEPTOR (KT)
UKP01366	PTHR16525	0.8	3	n	Y	UNCHARACTERIZED
UKP01614	PTHR13141	0.8	3	n	Y	TRANSMEMBRANE PROTEIN 242
UKP01915	PTHR31019	0.8	3	n	Y	UNCHARACTERIZED
UKP02819	PTHR46815	0.8	3	n	Y	PROTEIN KISH-B
UKP02854	PTHR22894	0.8	3	n	Y	UNCHARACTERIZED
UKP03308	PTHR15885	0.8	3	n	Y	UNCHARACTERIZED
UKP03473	PTHR31383	0.8	3	n	Y	OXIDATIVE STRESS-RESPONSE SERINE-RICH PROTEIN 1
UKP03743	PTHR21192	0.8	3	n	Y	NUCLEAR PROTEIN E3-3
UKP03857	PTHR14553	0.8	3	n	Y	UNCHARACTERIZED PROTEIN C1ORF50
UKP03887	PTHR11215	0.8	3	Y	n	METAL DEPENDENT HYDROLASE - RELATED
UKP03950	PTHR15635	0.8	3	n	Y	COILED-COIL DOMAIN CONTAINING PROTEIN 9
UKP06948	PTHR28052	0.8	3	Y	Y	UPF0545 PROTEIN C22ORF39
UKP08683	PTHR31296	0.8	3	Y	n	UPF0565 PROTEIN C2ORF69
UKP09519	PTHR13615	0.8	3	n	Y	GLYCOSYLTRANSFERASE-LIKE 1
UKP09546	PTHR15654	0.8	3	n	Y	UNCHARACTERIZED
UKP09798	PTHR12842	0.8	3	n	Y	FI01459P
UKP09807	PTHR34923	0.8	3	n	Y	SMALL INTEGRAL MEMBRANE PROTEIN 20
UKP10038	PTHR33539	0.8	3	Y	Y	UPF0764 PROTEIN C16ORF89
UKP10102	PTHR21084	0.8	3	n	Y	UNCHARACTERIZED
UKP10252	PTHR31247	0.8	3	n	Y	TRANSMEMBRANE PROTEIN 198 FAMILY MEMBER
UKP10655	PTHR38503	0.8	3	n	Y	SMALL INTEGRAL MEMBRANE PROTEIN 1
UKP10714	PTHR35544	0.8	3	n	Y	RIBOSOMAL BIOGENESIS FACTOR
UKP10958	PTHR15623	0.8	3	n	Y	SPERMATOGENESIS-ASSOCIATED SERINE-RICH PROTEIN 2-RELATED
UKP10985	PTHR47086	0.8	3	n	Y	BTB DOMAIN-CONTAINING PROTEIN
UKP11114	PTHR14870	0.8	3	n	Y	TUBULIN EPSILON AND DELTA COMPLEX PROTEIN 2
UKP11132	PTHR33775	0.8	3	n	Y	CARDIAC-ENRICHED FHL2-INTERACTING PROTEIN-RELATED
UKP11152	PTHR28366	0.8	3	n	Y	UNCHARACTERIZED
UKP11219	PTHR16095	0.8	3	n	Y	TRANSMEMBRANE PROTEIN 143 FAMILY MEMBER
UKP11330	PTHR16214	0.8	3	n	Y	TRANSMEMBRANE PROTEIN 260
UKP11379	PTHR18871	0.8	3	n	Y	CENTROSOMAL PROTEIN OF 112 KDA
UKP11512	PTHR36469	0.8	3	n	Y	DISTAL MEMBRANE-ARM ASSEMBLY COMPLEX PROTEIN 1
UKP11742	PTHR28607	0.8	3	n	Y	EXPRESSED PROTEIN
UKP11953	PTHR35247	0.8	3	n	Y	TESTIS-EXPRESSED PROTEIN 43
UKP13436	PTHR28656	0.8	3	Y	n	COILED-COIL DOMAIN-CONTAINING PROTEIN 153
UKP13945	PTHR31219	0.8	3	n	Y	CHROMOSOME 28 C12ORF29 HOMOLOG
UKP13996	PTHR39221	0.8	3	n	Y	CHROMOSOME 7 OPEN READING FRAME 61
UKP14042	PTHR28453	0.8	3	n	Y	PROTEIN SNORC
UKP14120	PTHR36680	0.8	3	n	Y	HYPOTHETICAL LOC498675
UKP14208	PTHR14680	0.8	3	n	Y	SI:DKEY-126G1.9-RELATED
UKP14237	PTHR37879	0.8	3	n	Y	CYSTEINE-RICH TAIL PROTEIN 1
UKP14268	PTHR21859	0.8	3	n	Y	ACROSOME-SPECIFIC PROTEIN
UKP14328	PTHR37364	0.8	3	n	Y	COILED-COIL DOMAIN-CONTAINING PROTEIN 182
UKP14389	PTHR37363	0.8	3	n	Y	EKC/KEOPS COMPLEX SUBUNIT GON7
UKP14396	PTHR28494	0.8	3	n	Y	UPF0600 PROTEIN C5ORF51
UKP01007	PTHR13180	1.1	4	Y	n	SMALL MEMBRANE PROTEIN-RELATED
UKP11665	PTHR47110	1.4	4	n	Y	TESTIS-SPECIFIC EXPRESSED PROTEIN 55
UKP01050	PTHR21614	1.6	4	n	Y	SHORT COILED COIL PROTEIN
UKP02415	PTHR21304	1.6	4	n	Y	UNCHARACTERIZED
UKP02834	PTHR13387	1.6	4	n	Y	PROTEIN HGH1 HOMOLOG
UKP06068	PTHR11092	1.6	4	n	Y	SUGAR NUCLEOTIDE EPIMERASE RELATED
UKP06099	PTHR32022	1.6	4	n	Y	D-GLUTAMATE CYCLASE, MITOCHONDRIAL
UKP08514	PTHR15725	1.6	4	n	Y	ZN-FINGER, C-X8-C-X5-C-X3-H TYPE-CONTAINING
UKP08905	PTHR13199	1.6	4	n	Y	GH03947P
UKP09813	PTHR13958	1.6	4	n	Y	CENTROSOME-ASSOCIATED PROTEIN 350
UKP10082	PTHR13349	1.6	4	Y	n	UNCHARACTERIZED
UKP10182	PTHR45935	1.6	4	n	Y	PROTEIN ZBED8-RELATED
UKP10544	PTHR28376	1.6	4	n	Y	RGD1562914
UKP10548	PTHR12153	1.6	4	Y	n	SELENOPROTEIN O
UKP10770	PTHR15917	1.6	4	n	Y	PROTEIN LARGEN
UKP11333	PTHR28535	1.6	4	n	Y	ZINC FINGER GRF-TYPE CONTAINING 1
UKP11357	PTHR31997	1.6	4	n	Y	AGAP003710-PA
UKP11459	PTHR31785	1.6	4	Y	n	UPF0524 PROTEIN C3ORF70
UKP11539	PTHR34761	1.6	4	n	Y	NUCLEOLUS AND NEURAL PROGENITOR PROTEIN
UKP11643	PTHR22106	1.6	4	n	Y	COILED-COIL DOMAIN-CONTAINING PROTEIN 78
UKP12060	PTHR28492	1.6	4	n	Y	HYPOTHETICAL PROTEIN LOC691921
UKP14127	PTHR37367	1.6	4	n	Y	CHROMOSOME 4 OPEN READING FRAME 3
UKP03531	PTHR15276	1.7	4	n	Y	H4 D10S170 PROTEIN-RELATED
UKP02291	PTHR13134	1.8	5	n	Y	UNCHARACTERIZED
UKP03053	PTHR21037	1.8	5	n	Y	39S RIBOSOMAL PROTEIN L14, MITOCHONDRIAL
UKP03932	PTHR13229	1.8	5	n	Y	PROTEIN KISH-A
UKP04315	PTHR17920	1.8	5	n	Y	TRANSMEMBRANE AND COILED-COIL DOMAIN-CONTAINING PROTEIN 4 TMCO4
UKP09598	PTHR46289	1.8	5	n	Y	52 KDA REPRESSOR OF THE INHIBITOR OF THE PROTEIN KINASE-LIKE PROTEIN-RELATED
UKP09974	PTHR34524	1.8	5	n	Y	CALCYPHOSIN
UKP11968	PTHR46584	1.9	5	n	Y	HMG DOMAIN-CONTAINING PROTEIN 4
UKP09509	PTHR21683	2	5	n	Y	UNCHARACTERIZED
UKP11257	PTHR46767	2	5	n	Y	LIM DOMAIN ONLY PROTEIN 7
UKP02055	PTHR15382	2.1	5	n	Y	CTG4A-RELATED
UKP02451	PTHR21357	2.1	5	Y	n	UNCHARACTERIZED
UKP02559	PTHR20921	2.1	5	n	Y	UNCHARACTERIZED
UKP10977	PTHR31817	2.1	5	n	Y	SI:DKEY-222B8.4
UKP11906	PTHR14944	2.1	5	n	Y	RPA-RELATED PROTEIN RADX
UKP03114	PTHR13377	2.2	5	n	Y	PLACENTAL PROTEIN 6
UKP02345	PTHR12452	2.4	5	n	Y	42-9-9 PROTEIN-RELATED
UKP02680	PTHR12869	2.4	5	n	Y	SMALL SEVEN TRANSMEMBRANE DOMAIN-CONTAINING PROTEIN
UKP03347	PTHR14974	2.4	5	n	Y	SIMILAR TO RIKEN CDNA 1700025G04 GENE
UKP03782	PTHR19315	2.4	5	n	Y	ER MEMBRANE PROTEIN COMPLEX SUBUNIT 4
UKP04182	PTHR31624	2.4	5	n	Y	UPF0472 PROTEIN C16ORF72
UKP05696	PTHR22574	2.4	5	n	Y	UNCHARACTERIZED
UKP09611	PTHR15937	2.4	6	n	Y	TRANSMEMBRANE 7 SUPERFAMILY MEMBER 3
UKP10356	PTHR15955	2.4	6	n	Y	RWD DOMAIN CONTAINING PROTEIN 2
UKP10411	PTHR46766	2.4	6	n	Y	GLUTAMINE-RICH PROTEIN 2
UKP10575	PTHR15703	2.4	6	n	Y	RIKEN CDNA 4931406P16 GENE
UKP11952	PTHR16096	2.4	6	n	Y	MICROTUBULE-ASSOCIATED PROTEIN 11
UKP11973	PTHR14375	2.4	6	n	Y	UNCHARACTERIZED
UKP04201	PTHR12227	2.5	6	n	Y	GLYCERATE KINASE
UKP14456	PTHR14652	2.5	6	n	Y	TYPE 2 DNA TOPOISOMERASE 6 SUBUNIT B-LIKE
UKP00538	PTHR12482	2.6	6	n	Y	UNCHARACTERIZED
UKP02374	PTHR13258	2.6	6	n	Y	UNCHARACTERIZED
UKP03403	PTHR47574	2.6	6	n	Y	CANCER-RELATED REGULATOR OF ACTIN DYNAMICS
UKP06274	PTHR15532	2.6	6	n	Y	DERMATAN-SULFATE EPIMERASE
UKP00755	PTHR21716	2.9	6	Y	n	TRANSMEMBRANE PROTEIN
UKP04442	PTHR13204	2.9	6	n	Y	PTD012 PROTEIN
UKP10165	PTHR22118	2.9	6	n	Y	DYNEIN ASSEMBLY FACTOR 3, AXONEMAL
UKP10675	PTHR19433	2.9	6	n	Y	T-CELL RECEPTOR ALPHA CHAIN V REGION-RELATED
UKP00332	PTHR46535	3.2	7	n	Y	NEDD4-BINDING PROTEIN 2
UKP00867	PTHR16021	3.2	7	n	Y	MANSC DOMAIN CONTAINING PROTEIN 1
UKP01185	PTHR12265	3.2	7	n	Y	UNCHARACTERIZED
UKP01526	PTHR21402	3.2	7	Y	n	UNCHARACTERIZED
UKP02338	PTHR12905	3.2	7	Y	n	METALLOPHOSPHOESTERASE
UKP03551	PTHR28670	3.2	7	n	Y	UV-STIMULATED SCAFFOLD PROTEIN A
UKP03954	PTHR12785	3.2	7	n	Y	SPLICING FACTOR 3B
UKP08507	PTHR13353	3.2	7	n	Y	TRANSMEMBRANE PROTEIN 19
UKP10427	PTHR13492	3.2	7	n	Y	RING FINGER PROTEIN 37
UKP11559	PTHR15811	3.2	7	n	Y	MTH938 DOMAIN-CONTAINING PROTEIN
UKP11723	PTHR21604	3.2	7	n	Y	UNCHARACTERIZED
UKP11898	PTHR46946	3.2	7	n	Y	NEURITE EXTENSION AND MIGRATION FACTOR
UKP14062	PTHR38491	3.2	7	n	Y	REGULATOR OF HEMOGLOBINIZATION AND ERYTHROID CELL EXPANSION PROTEIN
UKP14169	PTHR15617	3.2	7	n	Y	UNCHARACTERIZED
UKP14303	PTHR47709	3.2	7	n	Y	SHORT TRANSMEMBRANE MITOCHONDRIAL PROTEIN 1
UKP14398	PTHR37872	3.2	7	n	Y	SIMILAR TO RIKEN CDNA 1700029I15
UKP03143	PTHR12929	3.3	7	n	Y	SOLUTE CARRIER FAMILY 52
UKP03210	PTHR21534	3.3	7	n	Y	UNCHARACTERIZED
UKP04159	PTHR47219	3.3	7	n	Y	RAB GTPASE-ACTIVATING PROTEIN 1-LIKE
UKP08030	PTHR31061	3.3	7	n	Y	LD22376P
UKP00486	PTHR42780	3.3	7	n	Y	SOLEUCYL-TRNA SYNTHETASE
UKP10950	PTHR35668	3.4	7	n	Y	PROTEIN SHORTAGE IN CHIASMATA 1 ORTHOLOG
UKP11186	PTHR46880	3.5	7	n	Y	RAS-ASSOCIATING DOMAIN-CONTAINING PROTEIN
UKP10998	PTHR44791	3.6	7	n	Y	TELOMERASE PROTEIN COMPONENT 1 TEP1
UKP14384	PTHR36863	3.6	8	n	Y	SHIELDIN COMPLEX SUBUNIT 1
UKP04116	PTHR13674	3.7	8	Y	Y	GROWTH AND TRANSFORMATION-DEPENDENT PROTEIN
UKP11161	PTHR32008	3.7	8	n	Y	MATURIN
UKP11845	PTHR13287	3.9	8	n	Y	UNCHARACTERIZED
UKP00584	PTHR43908	4	8	n	Y	AT29763P-RELATED
UKP00639	PTHR13341	4	8	n	Y	MIR-INTERACTING SAPOSIN-LIKE PROTEIN
UKP01172	PTHR15742	4	8	n	Y	UNCHARACTERIZED
UKP02480	PTHR17695	4	8	n	Y	UNCHARACTERIZED
UKP02795	PTHR21184	4	8	n	Y	MENORIN (DENDRITIC BRANCHING PROTEIN)
UKP03229	PTHR21705	4	8	n	Y	RAI16 PROTEIN-RELATED
UKP09938	PTHR10559	4	8	n	Y	TRANSCOBALAMIN-1/GASTRIC INTRINSIC FACTOR
UKP11356	PTHR21831	4	8	n	Y	UNCHARACTERIZED
UKP11413	PTHR36982	4	8	n	Y	CLCA DOMAIN-CONTAINING PROTEIN
UKP11972	PTHR16212	4	8	n	Y	FOCADHESIN FAMILY MEMBER
UKP14461	PTHR38649	4	8	n	Y	SPERMATOGENESIS-ASSOCIATED PROTEIN 33
UKP03098	PTHR45812	4.1	8	n	Y	DNA POLYMERASE ZETA CATALYTIC SUBUNIT
UKP08199	PTHR46550	4.2	9	n	Y	F-BOX ONLY PROTEIN 3
UKP00164	PTHR13507	4.5	9	n	Y	UNCHARACTERIZED
UKP00396	PTHR14735	4.5	9	Y	n	UNCHARACTERIZED
UKP00898	PTHR13019	4.5	9	n	Y	UNCHARACTERIZED
UKP02042	PTHR12847	4.5	9	n	Y	ATP-BINDING CASSETTE ABC TRANSPORTER-RELATED
UKP03548	PTHR21224	4.5	9	n	Y	UNCHARACTERIZED
UKP03742	PTHR11935	4.5	9	n	Y	BETA LACTAMASE DOMAIN
UKP14025	PTHR36292	4.7	9	Y	Y	UPF0575 PROTEIN C19ORF67
UKP00912	PTHR16255	4.8	9	n	Y	REQUIRED FOR MEIOTIC NUCLEAR DIVISION PROTEIN 1 HOMOLOG
UKP01291	PTHR28524	4.8	9	n	Y	SUCCINATE DEHYDROGENASE ASSEMBLY FACTOR 4, MITOCHONDRIAL
UKP02937	PTHR31353	4.8	9	n	Y	FAM98
UKP03948	PTHR13317	4.8	9	n	Y	UNCHARACTERIZED
UKP04009	PTHR12925	4.8	9	n	Y	HIKESHI FAMILY MEMBER
UKP04039	PTHR15551	4.8	9	n	Y	LIM DOMAIN ONLY 7
UKP10976	PTHR46792	4.8	10	n	Y	COILED-COIL DOMAIN-CONTAINING PROTEIN 80
UKP11503	PTHR15294	4.8	10	n	Y	RETINOVIN-RELATED
UKP14569	PTHR15881	4.8	10	n	Y	MARGINAL ZONE B- AND B1-CELL-SPECIFIC PROTEIN
UKP09857	PTHR15856	4.8	10	n	Y	PHD FINGER PROTEIN 20-RELATED
UKP02183	PTHR14387	5	10	n	Y	THADA/DEATH RECEPTOR INTERACTING PROTEIN
UKP02239	PTHR10920	5	10	n	Y	RIBOSOMAL RNA METHYLTRANSFERASE
UKP02776	PTHR16207	5	10	n	Y	UNCHARACTERIZED
UKP01040	PTHR14212	5.1	10	n	Y	U4/U6-ASSOCIATED RNA SPLICING FACTOR-RELATED
UKP00257	PTHR28646	5.2	10	n	Y	TRANSMEMBRANE PROTEIN 201
UKP02409	PTHR12460	5.3	10	Y	n	CYCLIN-DEPENDENT KINASE INHIBITOR-RELATED PROTEIN
UKP03728	PTHR46319	5.3	10	n	Y	ZINC FINGER FYVE DOMAIN-CONTAINING PROTEIN
UKP04460	PTHR16308	5.6	11	n	Y	UBIQUITIN ASSOCIATED PROTEIN 2-LIKE/LINGERER
UKP08960	PTHR15503	5.6	11	n	Y	LDOC1 RELATED
UKP09905	PTHR13463	5.6	11	Y	n	PROTEIN C10
UKP10302	PTHR20899	5.6	11	n	Y	PIERCE HOMOLOG
UKP12041	PTHR31743	5.8	11	n	Y	TRANSIENT RECEPTOR POTENTIAL CHANNEL 4-ASSOCIATED PROTEIN TCPC4AP
UKP09916	PTHR13006	6	11	n	Y	PAPILLOMAVIRUS REGULATORY FACTOR PRF-1
UKP10790	PTHR31547	6	11	n	Y	MULTIVESICULAR BODY SUBUNIT 12B
UKP11061	PTHR46343	6.1	11	n	Y	HYR DOMAIN-CONTAINING PROTEIN
UKP08324	PTHR36498	6.4	12	n	Y	TATA-BINDING PROTEIN-ASSOCIATED FACTOR 172
UKP10103	PTHR45736	6.4	12	n	Y	ZINC FINGER MYM-TYPE PROTEIN
UKP10282	PTHR12757	6.4	12	n	Y	TUMOR NECROSIS FACTOR INDUCED PROTEIN
UKP07157	PTHR15496	6.5	12	n	Y	GENERAL TRANSCRIPTION FACTOR 3C POLYPEPTIDE 4 FAMILY
UKP00336	PTHR10231	6.6	12	n	Y	NUCLEOTIDE-SUGAR TRANSMEMBRANE TRANSPORTER
UKP02950	PTHR14289	6.8	12	n	Y	F-BOX ONLY PROTEIN 3
UKP01593	PTHR12490	6.9	12	Y	n	UNCHARACTERIZED
UKP03040	PTHR13239	6.9	12	n	Y	PROTEIN REQUIRED FOR HYPHAL ANASTOMOSIS HAM-2
UKP00489	PTHR14689	7.2	12	n	Y	UNCHARACTERIZED
UKP11198	PTHR34347	7.2	12	n	Y	DNA REPAIR-SCAFFOLDING PROTEIN SPIDR
UKP00972	PTHR15075	7.3	12	n	Y	ALPHA-MANNOSIDE BETA-1,6-N-ACETYLGLUCOSAMINYLTRANSFERASE
UKP00657	PTHR22957	7.4	13	n	Y	TBC1 DOMAIN FAMILY MEMBER GTPASE-ACTIVATING PROTEIN
UKP14023	PTHR12155	7.4	13	n	Y	SCHLAFEN
UKP04530	PTHR21545	7.5	13	n	Y	TRANSCRIPTION FACTOR MLR1/2
UKP00603	PTHR14499	7.7	13	n	Y	POTASSIUM CHANNEL TETRAMERIZATION DOMAIN-CONTAINING
UKP04069	PTHR13217	7.7	13	n	Y	PLECKSTRIN HOMOLOGY DOMAIN-CONTAINING FAMILY G MEMBER 7
UKP04386	PTHR15876	7.7	13	Y	n	TRANSMEMBRANE PROTEIN ADIPOCYTE-ASSOCIATED 1
UKP01318	PTHR32170	8	13	n	Y	PROTEASOME ACTIVATOR COMPLEX SUBUNIT 4
UKP11370	PTHR28556	8.2	13	n	Y	TRANSMEMBRANE PROTEIN 106B
UKP02814	PTHR13386	8.5	14	n	Y	HISTONE PARYLATION FACTOR 1
UKP02244	PTHR15237	8.7	14	n	Y	DNA REPAIR PROTEIN RAD9
UKP01223	PTHR22791	8.8	14	n	Y	UNCHARACTERIZED
UKP11167	PTHR35085	8.8	14	n	Y	KERATINOCYTE DIFFERENTIATION FACTOR 1
UKP03651	PTHR16771	9.1	14	n	Y	26 PROTEASOME COMPLEX SUBUNIT DSS1
UKP03178	PTHR24214	9.1	14	n	Y	PDZ AND LIM DOMAIN PROTEIN ZASP
UKP10092	PTHR16768	9.4	14	n	Y	DOWN REGULATED IN RENAL CARCINOMA 1/TU3A
UKP10267	PTHR46453	9.5	14	n	Y	PROTEIN KINASE C-BINDING PROTEIN 1
UKP03501	PTHR20837	9.6	15	n	Y	CENTROSOMAL PROTEIN-RELATED
UKP02616	PTHR12654	9.7	15	n	Y	BILE ACID BETA-GLUCOSIDASE-RELATED
UKP10137	PTHR21574	9.8	15	n	Y	UNCHARACTERIZED
UKP03471	PTHR31612	9.9	15	n	Y	MULTIVESICULAR BODY SUBUNIT 12A
UKP01433	PTHR46024	10.1	15	n	Y	HISTONE-LYSINE N-METHYLTRANSFERASE EGGLESS
UKP02429	PTHR13384	10.1	15	n	Y	G PATCH DOMAIN-CONTAINING PROTEIN 1
UKP03334	PTHR24147	10.4	15	n	Y	ANKYRIN REPEAT DOMAIN 36-RELATED
UKP10860	PTHR22380	10.4	15	n	Y	TESTIS-EXPRESSED PROTEIN 15
UKP00457	PTHR24031	10.5	15	n	Y	RNA HELICASE
UKP00294	PTHR11216	11.4	16	n	Y	EH DOMAIN
UKP02736	PTHR24034	11.5	16	n	Y	EGF-LIKE DOMAIN-CONTAINING PROTEIN
UKP00080	PTHR10643	12	16	n	Y	KINETOCHORE PROTEIN NDC80
UKP11249	PTHR22605	12	16	n	Y	UNCHARACTERIZED
UKP00405	PTHR14102	12.7	16	n	Y	PAR-6-RELATED
UKP03266	PTHR21539	12.8	16	n	Y	UNCHARACTERIZED
UKP02201	PTHR18884	13	16	n	Y	SEPTIN
UKP04490	PTHR13162	13.1	16	n	Y	CCR4-NOT TRANSCRIPTION COMPLEX
UKP10147	PTHR13396	13.1	16	n	Y	NEDD4 FAMILY INTERACTING PROTEIN 1/2
UKP02820	PTHR19862	13.4	17	n	Y	WD REPEAT-CONTAINING PROTEIN 48
UKP01173	PTHR22881	14.2	17	n	Y	BROMODOMAIN CONTAINING PROTEIN
UKP02176	PTHR13059	14.6	17	n	Y	HMG-BOX TRANSCRIPTION FACTOR BBX
UKP01532	PTHR10670	15.1	17	n	Y	DNA POLYMERASE EPSILON CATALYTIC SUBUNIT A
UKP01020	PTHR13743	16.4	18	n	Y	BEIGE/BEACH-RELATED
UKP00747	PTHR23101	17.5	18	n	Y	RAB GDP/GTP EXCHANGE FACTOR
UKP03972	PTHR13250	18.2	18	n	Y	TF-1 CELL APOPTOSIS RELATED PROTEIN-15
UKP01092	PTHR10663	18.8	18	n	Y	GUANYL-NUCLEOTIDE EXCHANGE FACTOR
UKP01514	PTHR43108	19	18	n	Y	N-ACETYLGLUCOSAMINE-6-SULFATASE FAMILY MEMBER
UKP01818	PTHR10887	19.8	18	n	Y	DNA2/NAM7 HELICASE FAMILY
UKP02448	PTHR11232	20.6	18	n	Y	PHOSPHOTYROSINE INTERACTION DOMAIN-CONTAINING FAMILY MEMBER
UKP03305	PTHR23214	21.4	19	n	Y	NEUROFILAMENT TRIPLET H PROTEIN
UKP00323	PTHR24006	22.1	19	n	Y	UBIQUITIN CARBOXYL-TERMINAL HYDROLASE
UKP14321	PTHR13769	22.8	19	n	Y	APOLIPOPROTEIN B
UKP02133	PTHR45776	23.7	19	n	Y	MIP04163P
UKP11533	PTHR46092	25	19	n	Y	HOMEOBOX PROTEIN HOX-A11-RELATED
UKP10140	PTHR10684	25.1	19	n	Y	NUCLEAR RECEPTOR COACTIVATOR
UKP00368	PTHR11200	29.1	19	n	Y	INOSITOL 5-PHOSPHATASE
UKP00166	PTHR24115	29.4	19	n	Y	KINESIN-RELATED
UKP09968	PTHR21444	30.1	19	n	Y	COILED-COIL DOMAIN-CONTAINING PROTEIN 180
UKP01516	PTHR10856	31	19	n	Y	CORONIN
UKP00310	PTHR11254	31.9	19	n	Y	HECT DOMAIN UBIQUITIN-PROTEIN LIGASE
UKP02612	PTHR24348	32.1	20	n	Y	SERINE/THREONINE-PROTEIN KINASE UNC-51-RELATED
UKP01300	PTHR24023	35.8	20	n	Y	COLLAGEN ALPHA
UKP01347	PTHR13900	36.7	20	n	Y	TRANSCRIPTION INITIATION FACTOR TFIID
UKP02442	PTHR24388	37.2	20	n	Y	ZINC FINGER PROTEIN
UKP02846	PTHR22722	40.1	20	n	Y	LOW-DENSITY LIPOPROTEIN RECEPTOR-RELATED PROTEIN 2-RELATED
UKP00604	PTHR45623	40.2	20	n	Y	CHROMODOMAIN-HELICASE-DNA-BINDING PROTEIN 3-RELATED-RELATED
UKP04227	PTHR10063	41.9	20	n	Y	TUBERIN
UKP10758	PTHR45664	44.7	20	n	Y	PROTEIN ZERKNUELLT 1-RELATED
UKP00783	PTHR10336	44.7	20	n	Y	PHOSPHOINOSITIDE-SPECIFIC PHOSPHOLIPASE C FAMILY PROTEIN
UKP01427	PTHR24270	46.5	20	n	Y	LOW-DENSITY LIPOPROTEIN RECEPTOR-RELATED
UKP00708	PTHR10288	47.1	20	n	Y	KH DOMAIN CONTAINING RNA BINDING PROTEIN
UKP00626	PTHR10201	48.4	20	n	Y	MATRIX METALLOPROTEINASE
UKP00697	PTHR25462	50.3	20	n	Y	BONUS, ISOFORM C-RELATED
UKP01237	PTHR13742	51.2	20	n	Y	RETINOBLASTOMA-ASSOCIATED PROTEIN RB -RELATED
UKP01161	PTHR11537	54	20	n	Y	VOLTAGE-GATED POTASSIUM CHANNEL
UKP03452	PTHR10170	54	20	n	Y	HUNTINGTON DISEASE PROTEIN
UKP00214	PTHR23235	56.4	20	n	Y	KRUEPPEL-LIKE TRANSCRIPTION FACTOR
UKP11335	PTHR46806	74.3	20	n	Y	F5/8 TYPE C DOMAIN-CONTAINING PROTEIN
UKP02005	PTHR11139	83.3	20	n	Y	ATAXIA TELANGIECTASIA MUTATED ATM -RELATED
UKP02240	PTHR10194	92.4	20	n	Y	RAS GTPASE-ACTIVATING PROTEINS
UKP00013	PTHR24356	95.1	20	n	Y	SERINE/THREONINE-PROTEIN KINASE

## Sheet: FigS2A_knownness_intervals_all
interval	%_in_2010	%_in_2011	%_in_2012	%_in_2013	%_in_2014	%_in_2015	%_in_2016	%_in_2017	%_in_2018	%_in_2019	%_in_2020	%_in_2021	%_in_2022
0	43.22	39.82	37.06	35.21	33.31	31.84	30.25	28.09	26.98	25.85	24.74	23.83	23.37
>0-1	11.47	11.13	10.89	10.48	10	9.58	9.16	8.99	8.78	8.62	8.28	8.15	8.04
>1-2	11.02	10.85	10.74	10.71	10.31	10.13	9.8	9.38	8.94	8.73	8.5	8.39	8.25
>2-4	16.9	18.09	18.85	19.06	19.5	19.68	20.33	20.43	20.49	20.72	20.6	20.48	20.15
>4-8	10.23	11.3	12.37	13.28	14.44	15.2	15.82	17.04	17.72	18.15	18.62	19.08	19.31
>8-16	4.86	5.83	6.57	7.23	7.86	8.26	8.93	9.83	10.3	10.74	11.6	12.05	12.46
>16	2.3	2.97	3.51	4.03	4.59	5.32	5.72	6.23	6.79	7.19	7.66	8.02	8.42

## Sheet: FigS2B_GenRef_citations
year	mean_cites_decile_1	mean_cites_decile_2	mean_cites_decile_3	mean_cites_decile_4	mean_cites_decile_5	mean_cites_decile_6	mean_cites_decile_7	mean_cites_decile_8	mean_cites_decile_9	mean_cites_decile_10
2010	0.724	0.624	0.597	1.43	1.9	2.6	3.64	6.11	10.3	39
2011	0.265	0.306	0.34	0.805	1.25	1.82	2.51	4.29	7.85	31.8
2012	0.457	0.419	0.332	0.918	1.26	1.97	2.55	4.64	8.08	32.1
2013	0.458	0.408	0.317	0.98	1.26	2.03	2.78	4.93	8.59	33.9
2014	0.431	0.412	0.382	1.01	1.39	1.97	2.7	4.93	8.58	34.1
2015	0.479	0.435	0.418	0.965	1.3	2.09	2.81	4.98	8.56	32.8
2016	0.541	0.427	0.399	1.05	1.37	2.04	2.79	5.06	8.03	31.8
2017	0.521	0.461	0.375	0.955	1.3	2.03	2.69	4.81	7.57	29.1
2018	0.469	0.445	0.422	0.952	1.17	1.72	2.33	4.35	6.88	25.1
2019	0.525	0.461	0.383	0.891	1.19	1.91	2.32	4.31	6.61	23.5
2020	0.597	0.547	0.455	1.07	1.44	2.14	2.74	4.95	7.44	25.8
2021	0.395	0.331	0.274	0.578	0.768	1.36	1.58	2.77	4.28	14.4

## Sheet: FigS2C_GO_term_acquisition
year	mean_gain_1	mean_gain_2	mean_gain_3	mean_gain_4	mean_gain_5	mean_gain_6	mean_gain_7	mean_gain_8	mean_gain_9	mean_gain_10
2011	0.4674	0.2397	0.225	0.6418	0.879	1.1212	1.518	2.3981	3.3182	10.2527
2012	0.4261	0.3262	0.3529	0.7284	0.9747	1.1265	1.5087	1.7084	2.7923	5.3723
2013	0.3489	0.3236	0.3369	0.6232	0.875	1.028	1.4101	1.7377	2.6884	5.3205
2014	0.5126	0.3329	0.3688	1.0679	1.4242	1.6059	2.2583	2.743	3.6498	7.9029
2015	0.3768	0.2956	0.2783	0.6378	0.9322	1.024	1.3515	1.9281	3.5326	6.7447
2016	0.4687	0.2011	0.2184	0.5939	0.7354	0.9774	1.3555	1.715	2.6551	4.992
2017	0.5779	0.2916	0.4567	0.6525	0.7686	1.1784	1.3182	1.6778	2.4088	4.9441
2018	0.3862	0.2929	0.225	0.5326	0.6955	0.9361	1.3835	1.5446	2.2557	5.004
2019	0.4035	0.2077	0.1758	0.4541	0.6662	0.6644	0.9028	1.1638	1.5073	3.2234
2020	0.4767	0.2477	0.2357	0.5992	0.6809	0.7923	1.0746	1.3462	1.8096	3.7912
2021	0.3795	0.217	0.1891	0.3968	0.5053	0.5353	0.9401	0.9414	1.6937	3.5691

[truncated: 5 more sheets: FigS2D_species_distribution, FigS2E_species_conservation, FigS3B_fertility_data, FigS3D_fertility_data, FigS4A&B_overview_screens]
