# Supplementary material for: Functional unknomics: Systematic screening of conserved genes of unknown function
Source: PLoS Biol. 2023 Aug 8;21(8):e3002222. doi: 10.1371/journal.pbio.3002222 (PMC10409296; doi:10.1371/journal.pbio.3002222)
Supplement: S3 Data — (XLSX) [file pbio.3002222.s010.xlsx]

## Sheet: Male Fertility 
Stock	Gene	Batch	Brood Size R1	Brood Size R2	Brood Size R3	Brood Size R4	Brood Size R5	Brood Size R6	Brood Size R7	Brood Size R8	Brood Size R9	Brood Size R10	Brood Size R11	Brood Size R12	Brood Size R13	Brood Size R14	Brood Size R15	Brood Size R16	Brood Size R17	Brood Size R18	Brood Size R19	Brood Size R20
JS1	CG3184	5	33	34	69
JS2	CG4662	8	47	41	28	68	44	46	54
JS3	CG12004	1	52	54	21
JS4	CG5850	1	29	77	54
JS5	CG3703	1	35	30	65
JS6	CG13784	1	63	93	64
JS6	CG13784	6	45	26	35	80	43	60	49	30	61	42
JS6	CG13784	8	44	36	50	35	37	37	55	63	27	29
JS7	CG6695	5	85	46	61
JS8	CG4593	1	65	64	36
JS9	CG8486	1	78	55	23
JS10	CG7974	5	52	81	49
JS11	CG9752	1	87	79	39
JS11	CG9752	6	60	48	61	62	75
JS11	CG9752	7	69	73	79	74	55	42	37	70	63	50
JS11	CG9752	8	43	37	47	64	37	56	52	46	36	36
JS12	CG15618	1	82	27	70
JS13	CG10053	5	40	66	43
JS14	CG9154	5	56	75	70
JS15	CG14290	1	76	97	8
JS16	CG4957	1	47	71
JS17	CG4749	1	68	53	70
JS17	CG4749	6	44	48	44	66	69	53	50	37
JS19	CG2006	1	0	41	5
JS19	CG2006	8	43	58	7	32	18	24	21	28
JS20	CG11534	1	27	55	34
JS21	CG14480	1	51	32	21
JS21	CG14480	5	66	85	85
JS21	CG14480	6	61	38	50	56	66	49	54	70	70	37
JS22	CG8245	1	42	60	50
JS23	CG31717	8	52	42	49	50	62	51	53	49	46	58
JS24	CG10470	1	20	46	50
JS25	CG32441	1	35	54	68
JS26	CG4646	1	67	32	18
JS27	CG6153	1	0	0	0
JS27	CG6153	7	0	0	0	0	0	0	0	0	0	0
JS28	CG8135	1	29	9	18
JS28	CG8135	6	40	29	10	24	19	33	18	15	19	16
JS29	CG32333	1	18	45	45
JS30	CG8312	1	41	50	79
JS31	CG16812	1	62	53	39
JS32	CG4953	8	63	9	59	63	51	48	46	54	40
JS33	CG3054	1	54	62	76
JS34	CG6613	5	67	57	53
JS35	CG1695	1	40	34	50
JS36	CG9213	1	46	64	31
JS38	CG1309	1	57	54	66
JS38	CG1309	6	42	46	34	41	43	22	28	38	51	64
JS39	CG31320	1	0	0	0
JS39	CG31320	6	0	0	0	0	0	0	0	0	0	0
JS40	CG8237	5	62	40	47
JS41	CG5323	1	32	46	57
JS42	CG5327	5	42	61	90
JS43	CG12863	5	54	70	57
JS44	CG11210	1	50	12	46
JS45	CG15012	5	52	59	81
JS46	CG10338	1	49	35	77
JS47	CG7183	5	64	52	33
JS48	CG18081	1	50	50	47
JS48	CG18081	6	47	53	56	44	57	39	59	56	48	37
JS49	CG15715	1	52	34	35
JS50	CG31259	5	70	51	40
JS51	CG11737	2	14	29	41
JS52	CG5281	2	51	27	52
JS52	CG5281	5	97	61	62
JS52	CG5281	6	52	51	44	70	62	58	50	42	40	49
JS53	CG6665	2	35	59	45
JS54	CG6454	2	41	44	38
JS56	CG10803	5	49	86	61
JS58	CG11048	2	40	24	22
JS59	CG9328	2	60	30	83
JS60	CG9328	2	41	54	27
JS61	CG17018	2	39	57	24
JS62	CG7785	2	43	36	31
JS63	CG14232	2	64	53	49
JS65	CG3570	2	48	24	26
JS66	CG15523	2	28	56	43
JS67	CG13295	8	72	69	25
JS69	CG13624	2	40	59	48
JS71	CG10064	2	5	29	41
JS71	CG10064	6	2	0	7	0	0	0	0	0	0	5
JS71	CG10064	8	16	10	13	13	21	7	10	0	0	0
JS77	CG5522	2	26	16
JS77	CG5522	6	36	44	55	52
JS77	CG5522	8	32	59	62	91	39	44	60	49	51
JS78	CG10590	5	84	72	52
JS79	CG15403	2	42	57	92
JS80	CG5676	2	44	21	43
JS80	CG5676	5	81	56	71
JS80	CG5676	8	56	26	51	21	41	44	71	79	69	34
JS81	CG7601	2	25	27	47
JS82	CG1578	2	35	54	47
JS83	CG8679	2	42	43	32
JS84	CG11103	2	17	24	50
JS86	CG14105	2	24	26	49
JS92	CG32832	2	39	42	29
JS93	CG9396	2	31	59	40
JS96	CG9590	2	0	36	47
JS99	CG10742	2	24	40	46
JS101	CG6744	2	41	62	52
JS102	CG15429	2	34	60	1
JS104	CG12333	2	38	44	10
JS105	CG5149	2	44	60	17
JS106	CG10185	2	38	44	32
JS108	CG31145	2	49	45	52
JS108	CG31145	7	71	53	32	62	67	50	67	51	73	75
JS109	CG10951	2	59	42	85
JS113	CG15701	2	47	57	63
JS114	CG11253	2	17	46	53
JS115	CG7872	2	59	19	41
JS116	CG30441	2	30	43	92
JS117	CG4332	2	40	30	100
JS118	CG9067	2	100	44	18
JS120	CG4341	2	107	67	35
JS120	CG4341	8	61	44	69	87	41	77	92	48	59	62
JS121	CG13367	5	90	43	81
JS123	CG7616	2	29	42	77
JS124	CG9723	2	90	63	55
JS125	CG9093	2	65	63	25
JS128	CG32112	2	58	77	28
JS131	CG4025	2	33	47	37
JS135	CG9536	2	49	68	33
JS137	CG18675	8	0	0	0	0	0	0	0	0	0	0
JS141	CG5447	3	57	57	46
JS142	CG13604	3	53	67
JS143	CG8613	3	28	61	45
JS144	CG8270	3	74	49	81
JS144	CG8270	6	28	52	55	55	39	54
JS144	CG8270	7	47	70	72	52	52	73	56	66	62	83
JS145	CG7759	3	65	69	60
JS148	CG31759	3	72	59
JS149	CG11388	3	76	61	70
JS149	CG11388	6	72	70	45	49	46	46	68	52	58	64
JS151	CG13957	3	32	53	87
JS152	CG33144	3	44	69	67
JS153	CG5882	3	49	69	49
JS154	CG6059	3	42	71	63
JS156	CG4996	3	66	52	71
JS157	CG31751	3	54	42	32
JS158	CG6607	3	48	26	43
JS159	CG4452	3	52	62	51
JS160	CG5515	3	46	42	77
JS161	CG4050	3	70	57	81
JS162	CG1665	3	54	32	64
JS163	CG33096	3	65	76	43
JS164	CG3223	3	46	64	39
JS165	CG13605	3	54	59	56
JS168	CG12132	3	52	48	60
JS169	CG9884	3	49	50	68
JS170	CG11679	3	27	50	64
JS172	CG11474	3	37	39	40
JS172	CG11474	6	68	60	73	59	55
JS172	CG11474	7	88	70	65	80	61	93	74	86	64	53
JS173	CG5155	3	0	0	19
JS173	CG5155	7	0	0	0	0	0	0	0	0	0	0
JS173	CG5155	8	0	0	0	0	0	0	0	0	0	0	0	0	0	0	0	0	0	0	0	24
JS174	CG16789	3	63	37	64
JS175	CG14183	3	33	3	31
JS175	CG14183	6	19	24	43	37	43
JS175	CG14183	7	6	6	35	17	9	19	26	8	26	20
JS176	CG3479	3	57	54	50
JS180	CG34408	3	43	35	69
JS183	CG31156	3	34	63	30
JS188	CG40440	8	49	73	80	68
JS190	CG10646	3	59	40	69
JS191	CG6734	3	87	53	51
JS192	CG15385	3	52	77	65
JS193	CG8405	3	81	54	63
JS194	CG13603	3	75	57	51
JS195	CG6678	3	35	75	58
JS196	CG5038	3	80	57	71
JS197	CG6120	3	39	39	50
JS199	CG4999	3	20	51	55
JS201	CG7231	3	80	48	68
JS202	CG6144	3	53	45	56
JS204	CG5885	3	44	75	55
JS207	CG8408	3	61	56	38
JS208	CG15738	3	67	20	48
JS210	CG12090	3	61	60	53
JS212	CG31638	3	52	59	56
JS215	CG3309	3	55	51	45
JS216	CG10252	3	61	80	68
JS219	CG12194	4	54	50	36
JS220	CG10103	4	31	40	53
JS221	CG2614	4	67	14	55
JS223	CG5458	4	0	0	0
JS223	CG5458	6	18	0	0	0	0	0	0	0	0	0
JS224	CG7352	4	43	27	46
JS225	CG13585	4	12	39	17
JS225	CG13585	6	36	49	54	27	57	60	28	54	62	84
JS230	CG11848	4	58	55	43
JS231	CG13920	4	35	44	50
JS234	CG10254	4	36	50	62
JS235	CG3887	4	66	58	55
JS235	CG3887	6	65	70	34	28	52	49	34	58	65	32
JS239	CG15438	4	55	57	33
JS242	CG17252	4	34	34	78
JS243	CG2179	4	14	38	61
JS244	CG10958	4	0	0	0
JS244	CG10958	6	1	0	0	0	0	0	0	0	0
JS248	CG12730	4	22	42	67
JS250	CG34348	4	36	75	43
JS251	CG40191	4	30	79	29
JS252	CG11601	4	56	75	19
JS253	CG3625	4	43	74	75
JS254	CG15896	4	39	52	51
JS256	CG1105	4	56	73	44
JS257	CG14325	4	35	66	66
JS258	CG30398	4	49	48	40
JS259	CG14985	4	27	15	34
JS259	CG14985	6	53	77	72	27	70	40	32	59	73	54
JS259	CG14985	7	48	69	42	79	50	19	78	51	45	74
JS262	CG5886	4	25	44	77
JS263	CG3709	4	54	39	54
JS264	CG3152	4	30	49	51
JS264	CG3152	5	69	73	97
JS264	CG3152	6	35	72	32	27	43	66	75	41	77	80
JS267	CG18812	4	43	33	35
JS270	CG13708	4	50	90	62
JS272	CG12713	5	88	45	71
JS273	CG31924	4	64	34	69
JS274	CG15441	4	66	47	64
JS282	CG10191	4	48	59	60
JS282	CG10191	6	78	54	50	59	25	65
JS287	CG17739	4	63	57	17
JS293	CG7423	4	61	61	30
JS293	CG7423	5	67	56	63
JS294	CG31715	4	54	20	52
JS294	CG31715	5	77	28	52
JS295	CG12272	4	29	43	30
JS295	CG12272	8	78	46	60	100	92	35	29	71	33
JS297	CG15439	4	45	27	24
JS297	CG15439	8	42	82	74	35	47	70	55	38	85	85
JS299	CG1839	4	50	41	27
JS300	CG10674	4	4	3	43
JS300	CG10674	6	35	32	63	56	28	50	68	5
JS300	CG10674	8	13	35	29	48	40	13	63	45	38
JS306	CG42248	4	34	67	50
JS307	CG42248	4	56	58	53
JS307	CG42248	5	67	57	67
JS307	CG42248	6	73	46	69	66	54	45	49	62	44	31
JS310	CG12118	8	45	67	77	25	66	66	73	62	76	60
JS313	CG5439	4	30	20	22
JS313	CG5439	6	44	75	65	78	60	76	66	72	62	58
JS313	CG5439	8	63	75	53	78	47	42	31	67	54	82
JS315	CG33695	4	52	52	86
JS316	CG13436	4	30	30	47
JS316	CG13436	8	68	28	29	62	44	32	73	61	52	53
JS317	CG15141	5	63	65	104
JS317	CG15141	7	77	84	65	52	43	40	45	32	24	58
JS318	CG2227	4	43	61	49
JS321	CG9951	5	35	93	70
JS325	CG11009	4	38	95	78
JS328	CG11050	5	21	63	37
JS328	CG11050	8	70	58	56	72	51	53	31	45	60	57
JS330	CG11025	5	0	0	0
JS330	CG11025	6	0	0	0	0	0	0	0	0	0	0
JS335	CG12251	5	55	63	69
JS339	CG6597	5	72	61	53
JS341	CG4552	5	36	93	58
JS343	CG14905	5	47	25	101
JS344	CG3008	5	51	63	88
JS345	CG4789	5	49	78	16
JS346	CG5720	5	98	107	72
JS346	CG5720	6	43	50	55	64	25	50	68	74
JS346	CG5720	8	31	19	47	86
JS348	CG17687	5	0	0	0
JS348	CG17687	6	1	34	6	39	31	1	19	61	20	23
JS348	CG17687	8	0	0	0	0	0	0	0	0	0	0
JS350	CG12858	5	68	64	32
JS351	CG17712	5	64	82	69
JS353	CG16890	5	16	9	62
JS353	CG16890	6	22	0	16	25	0	8	3	6	32	1
JS354	CG7510	5	60	47	72
JS356	CG9166	5	41	63	53
JS357	CG13178	5	82	98	71
JS357	CG13178	6	49	25	38	44	54	73	38
JS357	CG13178	8	62	57	100	91	63	37	67	88	75	85
JS360	CG6814	5	48	89	75
JS361	CG12107	5	56	35	78
JS366	CG3337	5	57	93	118
JS366	CG3337	8	67	58	66	92	119	43	64	93	64	64
JS407	Ref1	7	0	0	0	0	0	0	0	0	0	0
JS407	Ref1	8	0	0	0	0	0	0	0	0	0	0
JS426	Vret	7	51	65	80	63	52	66	69	64	79	65

## Sheet: Female Fertility
Stock	Gene	Batch	Brood Size R1	Brood Size R2	Brood Size R3	Brood Size R4	Brood Size R5	Brood Size R6	Brood Size R7	Brood Size R8	Brood Size R9	Brood Size R10
JS1	CG3184	1	103	63
JS1	CG3184	5	101	126	126
JS1	CG3184	8	93	91	77	60	34	75	88
JS2	CG4662	1	78	87	92
JS2	CG4662	5	90	104	116
JS2	CG4662	8	52	62	71	104	100	114	97	112	95	88
JS3	CG12004	1	39	129	154
JS4	CG5850	1	98	119	80
JS5	CG3703	1	86	110	89
JS6	CG13784	1	63	89	106
JS7	CG6695	5	108	148	151
JS7	CG6695	6	98	113	79	106	68	99	115	79	54
JS7	CG6695	8	92	62	86	65	110	93	93	106	106	108
JS8	CG4593	1	83	73	87
JS10	CG7974	1	24	91	114
JS10	CG7974	5	101	96	109
JS11	CG9752	1	100	79	105
JS12	CG15618	1	88	102	89
JS13	CG10053	1	101	107	100
JS13	CG10053	5	133	137	119
JS13	CG10053	6	122	138	128	91	116	135	118	122	33
JS14	CG9154	1	93	97	103
JS14	CG9154	5	142	129	112
JS14	CG9154	6	113	127	127	89	112	61	96	91	92	67
JS15	CG14290	1	78	97	96
JS16	CG4957	1	107	49	116
JS17	CG4749	1	114	86	86
JS18	CG6984	1	75	102	112
JS18	CG6984	5	135	126	113
JS18	CG6984	6	118	103	115	113	116	113	98	131	116	117
JS19	CG2006	1	117	116
JS19	CG2006	6	67	94	79	78	82	95	74	85	38
JS19	CG2006	8	63	82	70	96	91	75	85	63	98	61
JS20	CG11534	1	86	87	112
JS21	CG14480	5	120	127	105
JS22	CG8245	1	118	105	72
JS23	CG31717	1	93	112	83
JS24	CG10470	1	67	69	123
JS25	CG32441	1	119	121	108
JS25	CG32441	6	125	119	82	93	90	103	85	136	118	73
JS26	CG4646	1	124	81	89
JS27	CG6153	1	97	86
JS28	CG8135	1	100	69	67
JS29	CG32333	1	124	114	119
JS29	CG32333	6	93	78	130	122	113	115	92	85	120	112
JS30	CG8312	1	87	81	78
JS31	CG16812	1	83	97	83
JS32	CG4953	1	42	62	39
JS32	CG4953	7	135	106	100	101	91	46	118	97	76	73
JS32	CG4953	8	31	32	75	86	69	49	56	71
JS33	CG3054	1	95	85	84
JS34	CG6613	1	74	88	4
JS34	CG6613	5	113	106	112
JS34	CG6613	6	107	97	112	111	102	126	119	134	95
JS35	CG1695	1	108	74	79
JS36	CG9213	1	98	122	90
JS37	CG6982	1	90	87	96
JS37	CG6982	5	127	119	134
JS37	CG6982	6	103	109	91	93	71	99	129	81	109	137
JS38	CG1309	1	82	88	112
JS39	CG31320	1	61	104	95
JS40	CG8237	1	42	35	82
JS40	CG8237	5	43	24	44
JS40	CG8237	6	5	2	2	17	49	14	31	1	41	52
JS41	CG5323	1	88	89	93
JS41	CG5323	6	130	129	94	96	142	100	107	131	118	123
JS42	CG5327	1	74	46	67
JS42	CG5327	5	118	129	113
JS42	CG5327	6	143	111	112	106	108	93	118	90	129
JS43	CG12863	1	90	75	94
JS43	CG12863	5	102	91	112
JS43	CG12863	8	86	84	124	95	84	82	68	77	84	90
JS44	CG11210	1	57	21	36
JS44	CG11210	6	46	94	84	80	87	112	119	90
JS44	CG11210	8	80	55	77	105	54	71	110	62	101	105
JS45	CG15012	5	112	94	113
JS46	CG10338	1	92	101	63
JS47	CG7183	1	103	84	106
JS47	CG7183	5	120	64	70
JS48	CG18081	1	76	84	132
JS49	CG15715	1	80	115	0
JS50	CG31259	1	84	75	109
JS50	CG31259	5	104	100	126
JS50	CG31259	8	107	103	113	111	99	134	136	86	106	86
JS51	CG11737	2	104	130	81
JS52	CG5281	2	99	96	31
JS52	CG5281	5	116	116	96
JS52	CG5281	8	91	90	37	83	65	101	99	65	114	102
JS53	CG6665	2	76	83	71
JS54	CG6454	2	131	71	112
JS56	CG10803	2	153	62	94
JS56	CG10803	5	109	118	117
JS56	CG10803	6	130	147	84	108	119	89	110	105	109
JS58	CG11048	2	98	111	131
JS59	CG9328	2	108	122	130
JS59	CG9328	6	150	112	135	102	93	102	114	112
JS60	CG9328	2	71	103	75
JS61	CG17018	2	35	56	51
JS61	CG17018	6	33	18	54	69	54	70	70	65	65
JS62	CG7785	2	59	101	67
JS63	CG14232	2	79	117	101
JS65	CG3570	2	119	112	91
JS66	CG15523	2	77	114	91
JS67	CG13295	8	107	111	72	109	86	90	98	74	59	100
JS69	CG13624	2	129	113	131
JS69	CG13624	6	115	109	110	108	105	84	111	105	99	117
JS71	CG10064	8	78	129	107	108	118	108	97	136	90	85
JS77	CG5522	2	59	126	90
JS78	CG10590	2	72	72	75
JS78	CG10590	5	105	83	133
JS78	CG10590	6	97	51	118	90	128	76	134	99
JS79	CG15403	2	96	72
JS80	CG5676	5	99	121	110
JS81	CG7601	2	112	86	55
JS82	CG1578	2	96	104
JS83	CG8679	2	67	72	96
JS84	CG11103	2	112	111	93
JS86	CG14105	2	83	130	125
JS92	CG32832	2	134	51	76
JS93	CG9396	2	103	90	125
JS96	CG9590	2	52	131	138
JS99	CG10742	2	100	101	94
JS99	CG10742	6	98	109	123	121	116	122	105	117	106
JS101	CG6744	2	114	131	98
JS102	CG15429	2	84	73
JS104	CG12333	2	117	114	88
JS105	CG5149	2	50	102	97
JS106	CG10185	2	138	126	92
JS108	CG31145	2	109	152	135
JS108	CG31145	6	120	103	126	113	87	111	106
JS108	CG31145	8	82	100	106	79	77	127	92	91	77	94
JS109	CG10951	2	77	115	118
JS113	CG15701	2	85	71	103
JS114	CG11253	2	71	84	77
JS115	CG7872	2	96	64	52
JS116	CG30441	2	152	103	95
JS117	CG4332	2	125	78	125
JS118	CG9067	5	81	90	131
JS120	CG4341	2	50	109	88
JS121	CG13367	2	148	74	58
JS121	CG13367	5	106	91	85
JS123	CG7616	2	120	147	123
JS123	CG7616	6	131	93	102	72	61	75	130
JS123	CG7616	8	55	69	56	66	36	48	63	67	53	77
JS124	CG9723	2	100	134	121
JS125	CG9093	2	148	136	114
JS125	CG9093	7	120	131	112	115	92	74	130	102	140	120
JS128	CG32112	2	85	78	101
JS131	CG4025	2	96	109	36
JS135	CG9536	2	121	118	61
JS137	CG18675	2	90	78	66
JS141	CG5447	3	78	83	50
JS142	CG13604	3	90	91	99
JS142	CG13604	6	119	112	97	97	139	120	127	98	147	105
JS143	CG8613	3	81	88	74
JS144	CG8270	3	77	75	89
JS145	CG7759	3	65	84	82
JS148	CG31759	3	75	97	72
JS149	CG11388	3	64	81	81
JS151	CG13957	3	71	111	88
JS152	CG33144	3	93	101	96
JS152	CG33144	6	93	128	111	132	123	98	121
JS153	CG5882	3	74	89	94
JS154	CG6059	3	108	109	86
JS156	CG4996	3	97	77	102
JS157	CG31751	3	88	95	62
JS158	CG6607	3	92	56	73
JS159	CG4452	3	101	98	94
JS159	CG4452	6	131	146	133	115	104	133	126	136	133	127
JS160	CG5515	3	76	88	85
JS161	CG4050	3	99	77	117
JS162	CG1665	3	94	84	105
JS163	CG33096	3	63	111	95
JS164	CG3223	3	72	78	65
JS165	CG13605	3	75	90	94
JS168	CG12132	3	63	81	73
JS169	CG9884	3	99	90	97
JS169	CG9884	6	133	132	112	114	100	148	120	125	98	123
JS170	CG11679	3	57	71	78
JS172	CG11474	3	96	86
JS173	CG5155	3	66	110	100
JS174	CG16789	3	100	88	109
JS175	CG14183	3	87	104	84
JS176	CG3479	3	102	88	105
JS176	CG3479	6	127	83	132	104	119	116	111	124
JS180	CG34408	3	83	108	86
JS183	CG31156	3	95	135	84
JS188	CG40440	3	62	107	87
JS190	CG10646	3	82	124	85
JS191	CG6734	3	84	82	100
JS192	CG15385	3	82	69	45
JS193	CG8405	3	63	50	46
JS193	CG8405	6	117	121	60	69	75	21	0	0	0	0
JS193	CG8405	8	59	89	50	30	91	106	86	90	10	38
JS194	CG13603	3	85	104	117
JS195	CG6678	3	103	90	111
JS195	CG6678	6	35	65	108	75	92	131	92	100	79	71
JS195	CG6678	8	91	108	85	113	100	99	81	102	66	102
JS196	CG5038	3	75	69	80
JS197	CG6120	3	92	74	94
JS199	CG4999	3	82	121	112
JS201	CG7231	3	109	103	98
JS201	CG7231	6	97	137	113	75	102	110	99	155	134	106
JS202	CG6144	3	110	106	88
JS204	CG5885	3	75	97	91
JS207	CG8408	3	100	92	104
JS207	CG8408	6	100	126	127	104	127	66
JS207	CG8408	7	143	129	123	107	99	102	99	91	116	122
JS208	CG15738	3	93	104	90
JS208	CG15738	6	94	66	94	109	78	84
JS210	CG12090	3	62	89	46
JS212	CG31638	3	82	81	87
JS215	CG3309	3	116	103	85
JS216	CG10252	3	71	102	106
JS219	CG12194	4	129	131	130
JS219	CG12194	6	103	126	100	100	130	100	79
JS220	CG10103	4	118	106	90
JS221	CG2614	4	118	120	98
JS223	CG5458	4	112	144	131
JS224	CG7352	4	131	118	94
JS225	CG13585	4	107	120	129
JS230	CG11848	4	115	121	56
JS231	CG13920	4	109	129	116
JS234	CG10254	4	97	109	77
JS235	CG3887	4	114	99	61
JS239	CG15438	4	88	141	103
JS242	CG17252	4	135	105	138
JS242	CG17252	6	21	127	91	117	127	135	131	122	140
JS243	CG2179	4	79	110	121
JS244	CG10958	4	129	131	143
JS244	CG10958	6	86	76	140	113	119	98	112	99
JS248	CG12730	4	145	118	140
JS250	CG34348	4	90	90	65
JS251	CG40191	4	116	88	73
JS252	CG11601	4	121	134	133
JS252	CG11601	6	112	82	117	109	127	100
JS252	CG11601	8	101	100	90	110	95	96	78	74	49	77
JS253	CG3625	4	129	136	129
JS253	CG3625	6	119	58	119	122	112	74	119
JS254	CG15896	4	124	99	135
JS256	CG1105	4	102	111	126
JS257	CG14325	4	99	102	126
JS258	CG30398	4	117	140	97
JS259	CG14985	4	138	139	126
JS259	CG14985	6	104	66	136	103	120	100	102	112	110	98
JS262	CG5886	4	97	130	120
JS263	CG3709	4	120	109	121
JS264	CG3152	5	126	105	117
JS267	CG18812	4	127	103	108
JS270	CG13708	4	152	127
JS270	CG13708	7	119	121	117	90	87	86	83	106	104	118
JS272	CG12713	5	116	75	107
JS273	CG31924	4	121	92	109
JS274	CG15441	4	117	140	127
JS282	CG10191	4	141	147	131
JS282	CG10191	6	90	126	90	105	99	129	127	79	131	140
JS287	CG17739	4	134	127	143
JS287	CG17739	6	119	116	130	125	121	119	86	72	109	127
JS293	CG7423	5	124	105	140
JS294	CG31715	5	114	116	141
JS295	CG12272	4	123	125	108
JS297	CG15439	4	117	128	119
JS297	CG15439	6	104	92	77	72	81	112	88	107
JS299	CG1839	4	90	124	111
JS300	CG10674	4	118	117	149
JS306	CG42248	4	130	140	143
JS306	CG42248	6	127	116	123	106	97	101	106	111	105	44
JS307	CG42248	4	131	136	120
JS307	CG42248	8	79	62	82	46	58	81	76	106	80	71
JS310	CG12118	4	132	117	126
JS310	CG12118	6	111	111	90	130	80	102	105	97	122	148
JS313	CG5439	4	107	102	153
JS315	CG33695	4	135	135	152
JS315	CG33695	6	113	131	122	119	128	82	74	84	85	117
JS316	CG13436	4	134	119	135
JS316	CG13436	6	113	80	116	121	104	81	96	106	104	99
JS317	CG15141	4	71	124	136
JS317	CG15141	5	106	106	127
JS318	CG2227	4	124	125	145
JS318	CG2227	6	83	70	121	95	92	119	103	97	100	84
JS321	CG9951	4	102	145	122
JS321	CG9951	5	46	95	127
JS321	CG9951	8	64	75	68	71	76	91	86	57	77	58
JS325	CG11009	4	98	151	132
JS328	CG11050	5	121	85	120
JS330	CG11025	5	51	108	112
JS335	CG12251	5	63	70	106
JS339	CG6597	5	128	99	121
JS341	CG4552	5	95	102	100
JS343	CG14905	5	100	121	121
JS344	CG3008	5	98	79	138
JS345	CG4789	5	104	128	111
JS346	CG5720	5	112	85	90
JS348	CG17687	5	79	111	105
JS350	CG12858	5	105	90	104
JS351	CG17712	5	91	130	122
JS353	CG16890	5	79	77	107
JS354	CG7510	5	75	101	118
JS356	CG9166	5	96	95	107
JS357	CG13178	5	101	100	121
JS360	CG6814	5	93	109	117
JS361	CG12107	5	120	107	88
JS366	CG3337	5	131	119	133
JS366	CG3337	6	92	104	132	125
JS407	Ref1	7	46	51	61	47	66	61	39	39	78	50
JS426	Vret	7	0	0	0	0	0	0	0	0	0	0
JS426	Vret	8	0	0	0	0	0	0	0	0	0	0

## Sheet: Wing Size
Stock	Gene	Batch	Area Anterior 1	Area Posterior 1	Area Anterior 2	Area Posterior 2	Area Anterior 3	Area Posterior 3	Area Anterior 4	Area Posterior 4	Area Anterior 5	Area Posterior 5	Area Anterior 6	Area Posterior 6	Area Anterior 7	Area Posterior 7	Area Anterior 8	Area Posterior 8	Area Anterior 9	Area Posterior 9	Area Anterior 10	Area Posterior 10	Area Anterior 11	Area Posterior 11	Area Anterior 12	Area Posterior 12	Area Anterior 13	Area Posterior 13	Area Anterior 14	Area Posterior 14	Area Anterior 15	Area Posterior 15	Area Anterior 16	Area Posterior 16	Area Anterior 17	Area Posterior 17	Area Anterior 18	Area Posterior 18	Area Anterior 19	Area Posterior 19	Area Anterior 20	Area Posterior 20	Area Anterior 21	Area Posterior 21	Area Anterior 22	Area Posterior 22	Area Anterior 23	Area Posterior 23	Area Anterior 24
JS1	CG3184	R1	40023	43765	41587	45714	40893	42604	39084	40636	38868	44276	42315	48627	37069	44010	41111	43970	42703	40817	40159	45359	37979	40394
JS2	CG4662	R1	45954	41252	47711	39432	44841	39069	48035	38678	44990	39813	45411	40107	43088	39452	47362	41930	45376	38113	43441	37625	43193	38303	45510	38999
JS2	CG4662	R3	42457	37949	42333	40310	42524	39858	43325	40176	43381	38874	42640	39652	45370	39072	46725	42609	46817	41541	45027	41469	44413	41519
JS2	CG4662	S	29703	38722	29410	38533	33503	27601	37305	48094	33578	28783	28128	38172	42382	39402	37324	48911	29699	37307	27609	37307	37324	48911	42382	39402	28128	38099	33578	28774	37149	48052	33385	27644	29410	38379	29793	38722
JS3	CG12004	S	46609	43293	45001	42359	44882	39688	45357	44614	47030	43723	45485	43707	48213	45423	47306	42152	47073	41905	46363	42814
JS5	CG3703	S	39015	46986	44873	43284
JS10	CG7974	R2	50841	41955	49645	41495	52014	35556	47579	37135	49107	41102	46971	32986	44864	31699	44170	35835	49288	38136	46511	37999
JS11	CG9752	R3	40059	24839	41972	26298	41326	23381	37508	24714	39951	24212	42822	28891	40601	30535	40834	27088	42507	25606	44267	22252	43507	26516
JS11	CG9752	S	42789	28546	43131	26487	44502	40319	40289	26238	41206	29714	43661	25178	40713	29474	42943	32077	42429	28224
JS12	CG15618	S	39534	42478	41155	40815	39387	39188	42822	42353	42946	42263	43941	42702	44251	43884	42921	43497	40401	39984	43776	43518
JS13	CG10053	S	42376	48196	37861	48099	39247	48137	41562	48956	41954	49995	41344	48959	39465	48749	43338	45997	38516	47707	37599	45829
JS14	CG9154	R3	41684	39453	43861	39552	41803	37356	43712	38073	41577	40484	39668	38331	46789	40773	42653	39462	42897	41566	41187	39275	40895	39051
JS14	CG9154	S	43117	36662	40881	34048	40038	36595	42236	35575	38552	37679	42860	37605	43489	36101	41293	37612	42562	36806	43064	37161
JS15	CG14290	R1	38976	41206	41732	44090	41002	42860	39625	43976	41559	42185	41534	42027	40455	43307	40455	43831	43396	43633	42460	43692
JS16	CG4957	R1	38936	43617	40676	46078	39777	44845	38609	45244	40609	46265	39841	46025	36771	42597	36771	42687	40895	44552	39322	44355	39820	44779	39647	44237	40361	44545	42623	45862
JS16	CG4957	S	34425	36203	33248	35228	41299	43625	40956	45359	43929	49281	43097	50110	32339	35004	32686	35009
JS18	CG6984	S	42430	47576	42251	47037	41744	48593	44803	47481	44169	46102	42351	47542	42852	47570	43266	48367	43257	49465	42839	48294	42839	48294	42430	47576	42251	47447	41744	48593	44803	46854	41368	46081	42351	47542	42852	47638	43266	48307	43257	49465
JS20	CG11534	S	44221	49605	44247	51059	44826	51785	42653	46802	42473	45950	44395	50375	46759	49161	46365	50596	43987	49350	44461	49669	44676	48831	44221	49605	44247	51197	44826	51785	42653	46745	42473	46717	44395	50375	43953	49224	46365	50596	43987	49350	44461	49669	44676	48831
JS21	CG14480	S	40599	48948	42837	48238	42800	49117	44161	49856	42256	49027	42718	48030	42828	47128	40491	47243	41961	48303	43087	48972	41899	49484	42800	49064	44161	49856	42256	49027	42718	48030	42828	47128	40491	47243	41961	48303	43087	48972	41899	49363	42837	48246
JS23	CG31717	R2	42682	45565	41319	43453	41272	43854	44357	48496	41565	46296	42400	47195	43097	45588	44017	46036	43442	47670	42451	45920	41816	45902	40441	43166
JS24	CG10470	R2	41515	37527	42974	39391	39439	37517	43189	36164	43935	35187	44035	35730	44908	36056	44492	37415	42698	35577	39644	37184	43797	33865	41073	36020
JS24	CG10470	R3	45162	35979	43004	35477	41658	40005	42329	37414	38872	30800	40898	36286	40878	37840	36655	35290	43340	38515	41427	36951	41817	36570	41540	41306
JS24	CG10470	S	41330	38152	38703	33522	42794	35282	31857	24742	41607	37168	39163	30985	43676	38301	39702	35124	40914	38893	41330	38040	38620	33880	42794	35458	31857	24554	41607	37137	39291	31039	40706	38408	42533	34834	40998	39089	51788	48541
JS26	CG4646	S	43644	42254	38155	42032	42795	43610	39606	44567	33062	30578	40256	44113	42475	45474	40273	44630	39441	42691	42056	44054	40999	42254	38155	42032	40065	43610	39606	44567	40256	44113	42475	45491	40273	44630	39441	42691	42056	44054	45208	36429
JS27	CG6153	S	42907	48023	40524	40681	39094	40127	41258	42202	42315	42150	37806	36840	41132	39090	40462	38411	43959	41670	40719	40860	40562	39020	40524	40798	39094	45340	41258	42202	42315	42782	37806	43919	41132	44972	40112	44311	57103	46403	40719	40160	40562	39040
JS28	CG8135	S	40538	46741	40120	45288	41861	46616	40299	44506	41645	45376	42162	45981	38818	43879	40928	45443	39942	44871	40246	43948
JS32	CG4953	S	48327	46947	58074	49311	49049	42062	49900	48109	47447	46755	48501	42438	47209	44319	47728	43874	47227	44736
JS34	CG6613	S	42392	47630	43128	47425	42328	46046	42244	35801	42618	46881	42241	36309	43795	49575	43833	48284	43368	49224	42558	47967
JS36	CG9213	R3	47194	25824	45796	26071	49366	27922	49450	26929	47586	25380	43714	23650	46784	25780	49422	26911	46229	26541	47823	28205	49962	26985	45619	25876
JS36	CG9213	S	46709	24099	48822	26211	45903	27045	48420	28931	47838	24985	49377	27634	46547	34459	49616	27284	46821	37098	44158	25832	46886	24454
JS38	CG1309	S	38087	44521	40153	46479	37251	44402	41554	44540	41115	42258	40706	44969	39113	46426	40826	45909	38127	45643	44022	44452	40423	42616	39595	42000
JS41	CG5323	R2	42125	48763	44048	49394	42335	48116	36358	46920	40399	48793	44113	49280	42342	49888	42224	49028	42862	48519	41814	48997	43801	51103
JS42	CG5327	S	42368	47090	40371	44553	41825	46085	41149	45511	39446	44137	43071	42227	40347	45256	39828	43290	42141	46393	41284	45203
JS43	CG12863	S	42176	40232	41469	41262	42629	40971	41176	43466	40795	40492	41647	42420	41579	43992	41346	41232	40284	39705	40925	41532
JS44	CG11210	R2	42410	43682	42811	43867	41373	42625	42117	43930	42031	46126	42620	43562	41087	44095	42402	45437	42557	45112	43624	47197	42562	45594
JS44	CG11210	S	44097	44655	44651	45678	45614	45714	44058	44411	43839	46125	45242	46198	43242	44454	43430	45735	44875	47448	57078	50723
JS45	CG15012	S	39781	48442	42749	50953	43326	50250	42686	50088	44221	50971	44230	50670	40317	48729	40236	47978	42433	48509	43982	50496
JS46	CG10338	S	40824	48394	39908	47232	44089	52105	39846	49700	40824	50569	38535	47884	41027	52455	38700	48004	40543	50189	40374	48941	39395	48542
JS47	CG7183	S	42158	53423	41927	53272	44214	53603	43435	53325	40380	49476	41695	51333	44154	46457	42042	52015	42288	54095	42118	51911	45191	54594	42102	53198
JS48	CG18081	S	43040	48665	43005	50640	42414	49774	40599	48174	44545	52270	41638	48634	42487	49941	40638	48252	40945	48819	43521	49936	42284	49968
JS49	CG15715	S	40195	34042	44254	46787	46744	49757	45063	50816	44146	50220	44227	49148	43115	51665	43703	48360	43294	50288	42822	49090	44265	49847	43695	49581
JS50	CG31259	S	39140	44935	42012	39766	41478	46602	41861	45601	41433	46962	40912	45721	41185	46834	41048	46694	39258	45525	40687	46436
JS51	CG11737	R1	43139	46679	43139	46679	39994	42423	40804	44545	39038	43532	40102	44511	40102	44598	40541	43762	40733	43127	39994	42694	39144	42647	40658	43458
JS51	CG11737	S	41723	46735	32005	34832	30942	34043	42215	45969	31960	33895	41572	46379	41257	45633	41979	45040	30456	33541	31323	32586
JS52	CG5281	S	41123	39100	44907	39659	42217	41100	44145	41147	44083	41021	42126	35678	45043	41721	44983	40674	43864	38495	44914	39893
JS53	CG6665	S	47456	42512	47588	44419	43934	42248	40773	40186	44553	40781	47156	41923	46091	37106	46496	40173	44571	37917	45509	37928	45835	37980
JS54	CG6454	R1	40059	43554	40125	43251	40391	46072	40105	44208	39036	45190	40723	46577	38943	42598	38510	45003	39889	45059	39213	44289	41075	44363	40105	44991
JS56	CG10803	S	41679	43960	41959	47838	43319	46607	41431	44810	42733	46900	42674	47426	45461	48105	42565	45982	43156	47974	43070	47962
JS58	CG11048	S	44056	49525	44360	48816	42465	47452	42391	48444	43072	49841	42633	47077	42135	45764	45299	48354	43788	49379	43706	48301	40261	46449
JS59	CG9328	S	44475	44437	44784	42754	43996	44892	39965	42716	43281	45413	41274	41558	44712	43433	41283	41733	46383	41584	41523	41537
JS60	CG9328	S	44052	50614	42221	49320	40874	48826	42269	48017	43787	49710	42499	51010	41196	47866	43575	48475	43125	51614	41500	50503	43111	51223
JS61	CG17018	S	42234	45394	42577	44719	42251	47525	42885	47858	41772	47168	41885	49055	43830	48258	41367	45424	42348	43473	42260	47178
JS62	CG7785	S	39584	43681	40961	44077	40779	42573	40799	43285	41590	44876	40483	44282	39645	44712	40307	43408	41887	45983	42110	44165	42147	44922
JS63	CG14232	R2	44215	49592	43181	49247	45209	50219	45342	50096	45651	52628	45546	50494	43627	50379	46412	52718	44463	49711	44102	53055	43824	49116
JS65	CG3570	S	41366	47935	41393	49051	40851	45505	42304	48952	41448	48310	41641	47588	40852	47356	39735	46348	42621	47653	42871	48375
JS66	CG15523	S	41994	41929	37145	37270	43267	39312	40354	40753	40378	40929	41265	41710	40728	42723	41834	42725	41468	41163	41934	42368	44118	42664
JS67	CG13295	S	45164	47844	42229	45011	43527	47767	43335	45177	41891	44425	42032	44586	42128	45310	41712	44359	42197	42188	45094	45133
JS69	CG13624	S	41746	43317	41210	45294	38113	37187	42279	42312	40784	44637	39741	41977	44389	46371	41959	42312	42356	40513	43743	45116
JS71	CG10064	S	39645	41894	41277	45165	40016	42661	41190	44020	40076	41473	41109	43479	41046	43686	39322	40524	40600	44618	40008	42197
JS77	CG5522	S	39514	47634	41009	46771	40607	48755	40829	48097	41699	49070	40436	48083	37066	45537	40181	47458	43439	42076	41134	48597	41692	49747
JS78	CG10590	S	43028	42473	44077	46032	39112	41795	38026	41542	41613	42553	41055	41658	42240	42081	42269	46424	39953	41179	42846	42990	41674	42346
JS79	CG15403	R2	42824	45279	41960	44744	44766	50628	41270	46547	42329	45803	42127	46280	36471	40347	42387	47544	41436	43866	46703	48936	38881	40412
JS80	CG5676	S	40465	44939	39816	42514	41634	46856	42629	46947	41167	44387	41778	47108	41734	43740	44409	45003	41874	46413	43499	45468	42358	43897
JS81	CG7601	R1	41060	44918	40813	43478	37927	41514	41598	46459	39458	45407	39256	43230	39565	43691	40405	43300	37542	42900	38150	40813	39170	42705	40809	44534
JS82	CG1578	S	41928	45563	39931	43364	42489	46906	41108	45125	42568	38164	42216	47618	40258	46389	42005	44836	42861	48613	41048	44146	42337	45365
JS83	CG8679	S	44264	44240	43903	44084	43537	42299	43254	44484	44922	44719	45420	46058	43599	42214	43926	43120	44021	44944	44706	45514	43388	43867
JS84	CG11103	S	37136	57003	38575	57697	39890	59000	38602	58685	37362	55793	39210	57930	39266	60678	38881	59412	36399	56976	39137	59736	38756	59456
JS86	CG14105	S	40714	45153	42126	47131	43926	49437	45552	49458	43717	48763	40927	44097	42837	47422	43477	46749	42577	46112	41787	48115
JS92	CG32832	S	44832	50129	45510	49583	43193	47855	43008	47375	41585	47864	44683	51615	44238	48749	42537	48081	43632	50751	43564	49444	44539	50166
JS93	CG9396	S	43515	47208	40762	47474	41563	45080	41448	47441	40210	47438	44563	49669	40721	45707	40828	47127	40919	47354	41655	46129	41611	45004
JS96	CG9590	S	40505	45059	38124	44180	42113	46644	43821	46205	43586	47913	41369	46256	42866	47534	42736	47172	43875	47023	46040	52052
JS99	CG10742	S	43123	37580	41433	46840	40991	44205	39592	44532	43332	46961	40541	47330	41537	46250	40486	45843	41586	49375	42915	46785	42807	45529
JS101	CG6744	S	42195	44153	42670	42359	44285	49740	42662	42726	44277	43782	43623	45663	44686	41592	44359	44924	43599	45474	43044	43155	41899	42355
JS102	CG15429	R1	41724	43761	41559	45177	39086	42128	41278	43679	39172	41530	38630	41501	38059	40711	39831	42894	39430	42783	38577	43151	39135	42214	39846	41988
JS102	CG15429	S	34078	45689	44662	46826	42268	44580	32804	45731	42510	45000	40006	41859	44051	48938	30867	41536	39499	39114	43851	45113	42322	41309
JS104	CG12333	S	42900	43839	39118	41709	40294	43783	45392	46828	38780	37131	49007	45079	42360	42846	39844	42187	42184	42274	45123	46292	43392	44864
JS105	CG5149	S	43314	47198	42683	46935	41758	50564	41309	46434	42015	48526	43312	46305	41586	45443	42882	45792	42432	45350	41164	48849	40093	46672
JS106	CG10185	S	44437	49149	44286	49938	46222	53430	40821	46005	44264	49447	42190	49428	44454	52654	42521	46900	42820	52025	43788	48942	43242	50494
JS108	CG31145	S	37429	48636	37793	48947	38679	50409	38190	49785	35491	47691	39577	47429	37617	48837	37360	48845	37008	45939	37527	47442	40574	49447
JS109	CG10951	S	39226	45549	41219	46056	37867	44470	39303	45639	38630	45317	40989	47015	40281	46817	41119	48036	40391	44534	38343	46731
JS113	CG15701	S	38659	43947	39627	47938	36165	44771	39667	46465	42644	47655	39394	48099	40726	47890	44057	48202	44137	47901	41226	47377	43839	49309
JS114	CG11253	R1	38917	47519	38573	47411	38648	48845	38895	47098	38823	46251	38971	48359	38485	48520	37387	46734	37945	47313	39077	48205	37917	46701	38235	48135
JS115	CG7872	S	42717	48793	40126	44158	41108	44927	42283	44687	41311	46040	42935	44441	42898	48044	43793	48654	43412	47826	45784	49735	44666	48024
JS116	CG30441	S	42261	48084	40953	46779	40219	47299	40933	46083	42187	47218	41497	51687	41396	44626	39322	45183	48071	40160	41460	47249	40148	46670
JS117	CG4332	S	43163	43267	40006	50020	41799	44248	41682	45430	41032	43481	42170	39994	41814	45627	40279	41689	41327	41388	41663	42871	43349	43364	42401	45098
JS118	CG9067	R1	39869	43650	40341	45341	41488	46342	40723	48342	40427	47182	39384	47100	39053	44687	40167	45934	41171	45951	40191	47622	38798	45128
JS120	CG4341	S	43623	40595	44243	40501	43656	42898	39382	44428	38194	44727	37666	44426	38269	48159	43081	42451	42093	37871	40612	44834	42133	42199
JS121	CG13367	R1	40873	32823	40741	34150	42798	34446	42596	33009	41932	33595	40904	32946	42754	34794	41769	33732	40604	33269	42611	33558
JS121	CG13367	R3	41683	33557	42781	35137	41796	35176	44181	36457	44369	37442	42879	34193	41728	34734	42148	36013	42042	35809	42113	34538	39979	35209
JS123	CG7616	R1	39045	48631	39212	48640	39379	47824	38132	48501	38408	50759	38100	48305	35746	45867	40439	50552	36478	47721	39281	48826	37577	48954
JS123	CG7616	S	45663	43942	36876	48338	38217	50105	38049	52158	38029	50337	36079	48889	38292	52743	38246	51036	39658	52920	40199	53464	39638	50485
JS124	CG9723	S	41619	36035	41294	49234	39631	47184	42171	48709	42346	50811	42817	49787	39492	45956	40354	45938	43955	50784	44829	50494	40103	45705
JS125	CG9093	R3	44035	36314	46071	36128	43425	38427	47311	40145	45552	36204	43318	35980	42527	35698	47421	40246	47280	39884	44250	35801	43246	36116
JS125	CG9093	S	46113	39606	43122	35868	42363	34908	45862	39323	43939	36834	45927	40341	45343	37068	43669	38509	44314	38387	44352	37780
JS128	CG32112	S	43528	46376	41975	45808	45192	48322	41027	38254	44236	47335	40424	40258	42337	46183	44666	46786	43965	43863	41303	46658
JS131	CG4025	S	39644	40764	39972	40913	41014	40418	36197	40292	41463	43206	40344	42530	39934	41571	42163	45390	41978	44993	39849	40187	41317	45318
JS135	CG9536	S	42524	47424	41826	49145	43525	48077	41190	47248	42041	47533	41139	45779	40461	45694	41116	45886	43785	48923	42255	48628	42258	46431
JS137	CG18675	R1	40405	45254	39291	44657	40403	44700	40450	44061	40437	45038	40251	43661	39151	43322	38490	42637	38228	41581	38169	43702	37489	42287
JS141	CG5447	R1	39414	39777	42072	41481	38836	40204	40734	42406	39948	41627	40001	39339	40213	40291	40213	39908	40377	39641	40356	39614	41285	41614
JS141	CG5447	S	43040	42176	41745	42360	37999	39814	37599	38043	42751	44574	43857	44598	43322	44319	41378	40716	40799	41867	41406	42689	45013	45315
JS142	CG13604	R1	41969	46864	43728	47083	44705	47240	45176	48412	42078	46881	38876	44532	40962	46910	45922	49620	43217	48666	44029	46841
JS144	CG8270	R2	43753	40271	43957	41704	45163	44160	45344	39858	45620	42451	44103	37993	46945	41990	45350	42908	45405	43334	45354	42801	44302	44285
JS144	CG8270	S	36242	31437	35241	30668	46946	42628	35210	29324	46227	43120	46332	40134	35786	29054	46035	43817	36112	31584	33524	29357
JS145	CG7759	R3	45238	30475	32453	47827	45753	31399	47326	35764	46948	31928	44113	32561	44938	31342	47026	31728	45916	34294	45649	34050	46847	37332	48423	27347
JS145	CG7759	S	48409	34490	46419	32643	45930	33313	48646	36588	48518	33028	48972	35527	47881	34281	48083	37898	45181	32923	46142	34297	50167	31714
JS148	CG31759	S	43125	45327	42372	45638	44873	48538	43340	44073	44642	47809	43245	45825	43415	44418	44296	46472	42614	44413	45329	45908	42224	44177
JS149	CG11388	S	43881	47900	43777	47202	41786	48261	41252	46420	44834	49837	43224	48797	42540	48624	44211	49414	44658	50171	44008	48331
JS151	CG13957	R2	48504	28130	47738	30463	50804	30045	49329	28268	48493	28450	47952	29636	50520	28283	51544	28944	50569	29392	49306	28078
JS151	CG13957	R3	49215	29531	47972	26719	49434	29372	48571	30412	46237	27597	49018	29416	47481	29288	43366	31896	47139	29227	43488	29691
JS151	CG13957	S	36928	22312	51195	31416	37909	25316	36134	23116	38447	24171	37715	22258	50104	29968	37868	23204	36118	25580	37203	23692	37635	24687
JS152	CG33144	S	42573	50630	44883	53177	39328	44175	40617	47667	42098	49975	41120	48479	43235	51329	41230	50798	41967	52185	43182	49533	41332	49921
JS153	CG5882	S	45213	31270	47699	31623	45067	33828	47621	33601	43188	33064	44685	35517	41493	35067	43919	35809	45821	32198	45419	34702	44530	32390
JS154	CG6059	R1	41468	46119	43713	47457	43404	47714	40222	47053	40514	46704	41084	46502	41704	47605	41265	47442	39308	46211	44875	48193	42218	48206
JS154	CG6059	S	33635	37852	33496	35773	35329	38252	33144	46087	48870	57776	40961	48598	43711	48184	43522	50887	32895	36576	43166	46815	33533	37201
JS156	CG4996	S	42100	45215	42602	46140	42482	46358	42957	47131	42767	46700	42422	44775	44109	46947	40614	46120	43064	45470	43807	46164	44528	47801
JS157	CG31751	S	42590	46082	40664	45487	43080	46819	41550	42718	42078	46111	43388	46920	41175	44502	40500	44824	41023	44873	41523	44734	43575	46323
JS158	CG6607	R3	43891	39582	41725	34481	45237	39704	44213	37674	40686	35746	45407	40375	42117	36555	43071	38203	45490	39150	43970	35481
JS158	CG6607	S	44564	36268	43204	33576	43856	34079	46621	33957	40641	31773	44706	35691	42527	31818	43699	31396	42272	33391	43596	33844
JS159	CG4452	R1	39212	44064	38718	42910	40059	45465	38956	42973	40297	44559	39488	42709	41226	46912	40445	45149	39843	44240	40989	45402
JS160	CG5515	S	41193	46572	44141	50078	43171	49117	42476	46633	41871	45166	42902	47757	43769	48308	42831	51098	42037	45747	43386	48153	44814	51094
JS161	CG4050	S	41518	45470	41970	44164	44954	45006	43239	46949	42904	47080	42634	44433	42272	44689	43337	46732	43277	43879	41934	45623	41802	44139
JS162	CG1665	R2	43688	48438	44308	49469	45138	44672	44842	48957	42924	48781	46763	51554	40279	45259	45308	49597	44947	51265	39654	49603	47926	48918
JS162	CG1665	S	36700	48111	32274	37311	41282	47369	32184	37875	32257	36529	30311	37567	31410	37942	31255	36451	31999	37701	32225	37557
JS163	CG33096	S	40576	48449	41574	50182	39979	45835	40765	48671	42077	48810	42051	49722	41564	49643	42646	49209	41130	50392	43653	51350	41741	49622
JS164	CG3223	S	45120	38809	43116	37715	42932	36421	44086	37653	41742	36897	43006	37073	42533	39360	42677	39574	42708	36893	42749	39612	47051	39241	44539	39011
JS165	CG13605	R1	42272	38836	41125	38440	42566	38199	44961	40866	43157	40790	46431	41666	42889	40762	45017	39305	45045	40795	43478	40376
JS168	CG12132	S	39602	40146	40957	38220	39613	36192	41422	34864	39143	34555	43114	37477	41936	41511	42526	38968	41755	31600	42782	36430	41769	35676
JS169	CG9884	S	40402	43520	45267	40537	40784	45186	42655	45568	41559	45044	38475	44073	42077	44273	40363	40581	42800	47126	41620	45380	42732	39781	43416	42169
JS172	CG11474	S	43759	49784	37544	44619	40872	50097	41888	49423	40378	47054	38566	46862	40792	47363	40628	46724	38711	46109	37971	45531	39483	43535	38245	45547	43652	40583
JS173	CG5155	S	41373	39396	40268	38959	44362	40350	43396	41430	43360	42283	43279	41234	45341	40029	44630	42544	42699	41298	42342	41209	42581	37873
JS174	CG16789	S	38732	46804	39343	48920	40092	45996	41084	47317	41099	45310	38816	45807	39432	48932	39313	46933	40105	47425	39279	48303	37877	48370	40845	46585	39997	48557
JS175	CG14183	S	35957	43783	41703	47566	41745	47142	37087	43033	42052	48759	42059	48772	43172	48333	38488	46606	41046	47621	41685	48083	40786	43516	40708	46847
JS176	CG3479	S	41185	39629	43379	43034	42887	40231	41522	41089	40606	39447	42615	40078	43672	42665	41527	40903	39783	40290	42234	41434	38535	39535
JS183	CG31156	S	35157	41658	35322	43492	37498	48759	39066	44939	41721	39060	37543	48504	40887	47107	37566	44316	37958	43359	38942	46964	36331	44348	39192	45262
JS188	CG40440	S	39354	44786	39981	47080	38932	42577	38262	40536	42360	47584	41327	47635	39494	47176	36062	42760	39355	44580	40425	44977
JS190	CG10646	S	41112	45615	42252	46666	41601	47403	39511	45077	41843	44533	39431	44769	39385	45247	41027	44552	41299	46484	40494	46777	41628	45786
JS191	CG6734	R3	46960	36507	43850	37106	45032	34646	43754	38015	41890	35952	45079	39584	44720	36293	43586	38144	45971	38170	45895	34773	44644	35956
JS191	CG6734	S	46227	39187	42609	34143	43721	35783	45205	36476	43949	32653	44722	35977	42846	35240	44331	37030	43473	35716	45458	37395	46187	38003	42858	36569	43160	36616
JS192	CG15385	S	42506	49053	41078	46494	41884	47870	41938	48778	45695	51217	43390	45189	42859	48322	40272	45522	41643	49348	39922	48913	39729	48162
JS193	CG8405	R3	41922	38949	40404	40671	45760	42103	44538	41318	45156	39922	43574	38012	42693	37701	42105	43082	39922	34430	43805	40373	41944	36628
JS193	CG8405	S	41070	38059	41489	39296	41466	38275	42217	34257	37981	31292	39012	35857	40330	34454	41256	35551	43217	36093	41832	34235	40815	37007	42126	33601
JS194	CG13603	S	42040	40492	42693	38364	44869	41736	43217	42079	39585	39164	43471	40566	40472	37426	43250	40870	45233	40597	42202	38581	40627	36210	44368	41989
JS195	CG6678	S	41728	45253	40128	45236	41450	44877	41375	46948	42032	45997	40906	46093	41676	46178	40274	50245	39041	45072	41831	46528	42708	46990	41347	44693	40891	44226
JS196	CG5038	S	43201	46525	41011	46480	40691	38193	45858	48639	42009	46592	47313	44917	43567	45708	41506	40775	42809	47945	44480	46719	45821	48952
JS197	CG6120	S	40592	42299	42959	45453	42815	43260	40100	43096	41753	44496	40805	44390	41210	43744	44780	45143	42837	44313	43278	44422	41577	42275	43831	45923
JS199	CG4999	S	42079	41467	41435	41725	34552	34439	35828	38039	36099	35266	37834	38708	38791	34143	37647	37644	39707	40654	38578	37848	36370	36878
JS201	CG7231	S	41964	42490	43295	43264	43584	39802	44063	42366	41544	41104	43742	42001	44056	42440	43185	42313	43326	42051	45005	45232	44526	44386
JS202	CG6144	R2	41757	47782	42010	48764	42050	45985	41755	47444	48863	47384	40340	47155	41605	47544	41852	47755	43263	46983	40637	47601	41062	46557
JS202	CG6144	S	41155	45836	40732	43677	41336	46726	28830	35953	39369	44705	31264	32636	38540	44564	31696	32946	40615	46475	42588	49202
JS204	CG5885	R1	43283	17068	39059	15821	44593	18497	44665	18603	46758	13549	45026	13557	45332	14548	43907	12104	42783	16959	42452	20304
JS204	CG5885	R3	46668	18566	39653	16607	47028	19551	46709	16039	39649	13098	49759	18132	49895	15967	46706	17674	48119	20260	48204	19292	50795	17071	45963	16907
JS207	CG8408	S	40669	41572	40963	44114	39924	43090	40311	43318	39328	42974	41350	45168	35884	43237	39598	42789	38600	42433	38364	40315	40210	41340
JS208	CG15738	R1	43038	47125	41971	45655	37502	40718	40398	42964	40148	45400	38992	42827	40004	45844	38562	42765	40795	45592	37561	42706
JS208	CG15738	S	33116	36071	32252	37157	32954	35858	33150	36893	32050	35975	44473	50423	32258	35947	32760	37164	33045	35211	43835	50470
JS210	CG12090	R3	39232	55353	36410	56490	38153	54861	37421	54673	38928	53631	38577	53635	36538	53274	38659	53305	36786	54623	42237	53232
JS210	CG12090	S	39601	54416	37982	52981	38467	53864	38509	50693	38636	49958	38266	52727	38637	53800	37346	52522	38534	54211	38567	50299	38306	51868
JS212	CG31638	S	42915	36360	37652	46476	40850	44201	42938	43336	38543	43411	40137	45028	40506	47216	40123	43237	38692	42642	44310	35594	39842	34202
JS215	CG3309	S	41649	46541	37933	40630	40492	48092	41354	45054	39219	44831	41537	45421	40950	47403	39266	45643	40756	45979	41314	47800
JS216	CG10252	S	36208	42106	39126	45855	39062	41907	39626	43001	37353	43194	37965	44996	41053	45142	39513	43204	40697	46904	41822	44382
JS219	CG12194	S	41656	48888	42730	48261	41645	47943	41680	48687	40584	47463	40765	47630	40847	47382	40774	49069	39645	47697	39524	47986
JS220	CG10103	S	42634	35963	44637	37686	43269	38648	45063	36889	42064	39171	39520	35413	45576	37264	42785	36523	41980	38144	40084	36351	42854	36923
JS223	CG5458	S	39692	47494	41373	51008	41051	49862	39292	45904	42774	48726	41081	45799	40227	49323	40154	49523	40473	49248	40085	49491	38950	46980
JS224	CG7352	R1	39068	46700	36835	45253	37055	45513	36619	44796	38091	45770	37361	45812	40323	49237	38624	46079	38020	45259	37141	46503
JS225	CG13585	R3	39983	32387	43666	38644	37728	38520	38650	38349	41597	37479	38933	38510	39918	37761	37222	38216	39146	39277	39495	42141	38615	38546	40433	37860	42363	40688
JS225	CG13585	S	39260	30056	36379	37970	38869	31318	38491	34753	39444	33427	36070	35154	37800	32714	37303	34680	38607	32279	37148	32356
JS230	CG11848	S	39179	44537	43735	46972	41793	41731	43348	46891	44735	48565	40896	43499	40430	42423	44386	49417	41450	43474	42317	45815	37308	39971
JS231	CG13920	S	41221	44425	43238	46931	43106	49605	43969	49110	42553	47008	40641	46627	41687	47146	41670	48267	39620	46233	41639	45733
JS234	CG10254	S	39585	44827	42283	45166	42502	44468	43207	47040	42123	44554	44947	45145	41647	45013	40083	44894	40596	45684	39514	45922	40870	47142
JS235	CG3887	R2	44763	44087	45556	46972	47343	46058	45250	42366	43400	42509	40837	40594	44149	43386	42134	42329	42400	44317	44181	43841
JS239	CG15438	R1	40979	45135	38175	42882	41081	42922	40223	45200	40524	45770	41192	45193	39618	44281	39778	44841	42258	45358	39373	44246
JS242	CG17252	S	41214	46553	41986	46651	41701	46060	41403	44664	40689	48974	38733	43608	41847	43417	41484	46501	42368	46257	40505	45821	42894	46524
JS243	CG2179	R3	39237	29498	39440	34224	43096	39407	39238	38090	38158	30191	41089	39940	39977	36569	40933	38698	40954	37597	38375	30023
JS243	CG2179	S	42919	33900	43930	37950	42512	33576	43737	36379	43386	31164	41352	34646	44260	38412	41340	30075	43452	31078	42157	33140	42919	33959	43930	37335	42512	33485	46353	36257	43131	30589	41270	34486	44260	38592	41340	30266	43452	31455	42157	33016	44870	27518
JS244	CG10958	S	40842	50179	39066	47944	39730	48062	42393	49180	39628	45891	40269	50038	41498	49458	39976	50218	40302	50506	39916	46759	41192	49423
JS248	CG12730	S	38883	47619	39577	51501	38190	49185	39221	48032	37904	46974	40045	50104	39709	48466	36541	48184	39371	48598	38669	49016	37087	48084
JS250	CG34348	S	38316	46802	39287	44735	39495	43651	40136	43514	39967	45184	40321	46176	40194	43784	36923	42498	39931	46381	37842	44954	39775	46690
JS251	CG40191	R3	40983	52231	37789	49647	41041	51504	42350	51987	37706	47761	44453	53592	40227	49511	44568	51363	43868	53145	39366	47714	43071	52242
JS251	CG40191	S	41053	52449	42243	54405	42087	52340	39952	51765	41040	53047	40560	50544	41788	51991	40006	49308	42814	53571	40343	52664	39959	51748
JS253	CG3625	R3	40334	32224	37831	32686	39825	32471	41873	32333	33129	28970	41769	30060	38356	31997	42409	32843	41015	27079	43483	31660	42592	30029
JS253	CG3625	S	40365	30273	44016	35414	43909	35313	43100	33808	36676	34971	39749	30393	41672	36802	40833	32212	43613	36428	45248	38438	40710	30049
JS254	CG15896	R1	41180	31128	43706	29564	36419	35619	43486	28266	42711	27229	42970	29526	43191	29381	42344	31456	40521	28364	43200	28414	44027	27493	42060	33769	39240	30441	41149	30292	42645	37077	41004	30659	40876	29710	40992	27353	40622	32113	41804	28917	41491	32221
JS254	CG15896	R3	41049	28915	44474	31426	43286	30840	44004	30777	42460	30982	42395	34973	43284	30178	44649	29952	41322	31663	44380	36299
JS256	CG1105	R3	38740	45093	36542	42561	29565	35507	40191	44168	35514	44272	37859	38995	33717	39138	31099	41609	26653	36712	32032	36019
JS256	CG1105	S	34015	38806	32909	36497	32895	38390	33200	39245	33327	36454	34612	40894	30048	36062	35603	40989	32907	37620	35552	37342	31501	37188
JS257	CG14325	S	37853	42811	38751	42454	36827	40790	39191	43428	37901	40688	37643	40017	37749	42299	38195	41402	38263	43438	38807	40503	36999	40708
JS258	CG30398	R1	41176	44610	39869	42655	41382	42797	41483	45488	41202	44955	42449	46184	41945	44949	40920	43368	39958	43121	44208	48272
JS258	CG30398	S	41483	44557	41402	45141	31284	33269	41194	43745	35501	37328	30985	33539	44347	46377	43643	46154	31576	34641	42423	43554	36185	46972	29126	30243
JS259	CG14985	S	39815	49976	37786	48999	39650	51430	42936	49836	39909	51118	39157	50417	38140	47971	40664	50582	37807	50544	38689	47218	36254	48295
JS262	CG5886	S	38714	48049	40642	49585	41065	49158	40490	49384	40303	49492	40469	49719	39651	47045	37299	49129	36975	46965	38669	48099	37978	47652
JS263	CG3709	S	39983	38785	42932	42756	35853	37491	41662	40949	39147	38179	42098	39647	40977	40036	38448	39270	42579	41455	39749	38435
JS264	CG3152	S	41582	45740	41056	44412	40688	45411	38743	44910	40326	45448	40438	44104	39985	43262	39186	43754	40532	45686	39919	43699
JS270	CG13708	S	41955	43596	43390	43560	38332	37837	42733	39665	43429	43865	43409	43036	40809	42452	42339	41389	42491	39136	43027	41922	41303	43842
JS272	CG12713	S	43515	38067	44891	39347	42626	39642	44322	42065	43870	39811	43118	40771	42729	40272	45617	41627	40905	41399	43319	40560	41790	38540
JS273	CG31924	S	41040	47692	39643	47155	41127	47223	41977	48145	42291	45711	42050	47823	42278	48770	41243	46296	41363	45680	42835	48150
JS274	CG15441	S	41069	44556	40040	45627	41312	45254	40647	47048	38097	43605	44635	43897	41559	45915	39052	43116	43366	48696	40828	44850	42029	47560
JS282	CG10191	S	39199	46015	42216	46841	39554	45309	37877	47821	37280	44625	44662	47965	39323	45918	43163	47466	42992	47707	42094	45758	41636	44801
JS287	CG17739	S	42055	44854	41541	44132	41874	44493	42897	43107	43341	43691	42320	43359	43386	41724	41378	43664	40900	44242	42395	44521
JS293	CG7423	S	43355	37896	45837	38841	42020	37680	42850	38759	42895	38814	43751	38812	44079	33099	41829	36958	42976	40423	41153	34481
JS294	CG31715	R1	37462	44952	39851	45601	40192	45329	41668	49103	38260	44880	39995	47939	40705	46763	40855	47245	40855	47331	40692	47566
JS294	CG31715	S	41497	49795	32294	35591	32085	35921	29139	34240	31339	34913	32473	35050	32976	43697	31157	36081	31523	35411	40757	48765
JS295	CG12272	S	42129	45409	43284	46466	42456	43233	43407	45339	43264	45661	40035	43909	36602	42457	41698	46456	41515	42508	42683	46314
JS297	CG15439	S	40538	42252	42055	41449	40767	41009	40710	42949	41779	41505	40067	42633	42227	43552	40106	40972	40351	41403	44401	43430	39581	42321
JS299	CG1839	R1	39113	44621	37915	43281	38790	43243	38127	43521	40918	46042	37665	43813	40375	45355	39252	46236	40915	47239	40712	44027
JS300	CG10674	R1	40063	43983	41841	45711	40412	45425	40970	44780	38411	43322	41688	44412	41230	44864	40122	43413	41467	42709	39753	43875
JS306	CG42248	R1	39937	39819	42878	40856	42143	41427	38831	38933	41732	41983	42964	43083	41659	40647	42165	43233	41868	38441	40866	39108
JS307	CG42248	S	38815	46521	43182	50683	39099	46215	41531	50477	39114	45785	41398	50276	39736	46711	40467	49067	35363	43401	41552	51872
JS310	CG12118	S	40423	47552	39449	46028	40252	46096	37884	45464	39881	45010	39232	44978	40394	47260	38829	43128	39712	45516	37147	41760
JS313	CG5439	S	41468	44210	41965	44878	40730	47922	41463	47296	41377	47519	41560	47542	43015	47730	42880	47400	41282	46809	39090	45599	40320	46983
JS315	CG33695	S	37533	46653	36911	44632	39766	46182	36531	45766	38111	47229	38642	46121	41025	45533	34385	45652	37706	45757	37913	44907	38667	41317
JS316	CG13436	S	41050	47181	41753	45722	41976	46353	42141	48427	39155	45844	41977	47465	39933	45081	42231	48374	40816	46699	42839	47897	40257	47049
JS317	CG15141	S	40954	42372	41219	43101	43496	45960	41805	42486	43461	46170	41980	42492	36276	38133	43828	45449	42834	45686	42884	44744	43307	44794
JS318	CG2227	S	41326	42889	42459	44552	41973	44691	41909	45017	43607	47144	42246	46295	40674	46598	41759	44622	41131	44860	40893	44111	43616	44436
JS325	CG11009	R1	37605	38630	38342	40610	36733	37438	40145	41245	38178	38632	39137	41239	40130	40700	40238	42002	37218	39238	38259	39584
JS325	CG11009	S	43915	44365	42915	42379	42810	41782	42011	43430	44506	44988	43373	46510	43108	45011	43251	44750	44588	43415	38218	39334	40447	41409
JS328	CG11050	S	47961	50820	42675	48330	44043	47959	43203	45931	46985	49192	46037	48193	43076	47408	47483	49637	45730	46888	44381	48239
JS329	CG13827	S	39693	41677	41022	40602	38495	38233	41652	41792	43377	41455	46509	45427	48614	42332	44754	37168	50724	40869	50575	44760
JS330	CG11025	S	40410	48341	41236	48348	43159	49760	44729	55669	43073	50400	41971	48666	42768	50477	43856	55282	42631	49208	45274	53300
JS335	CG12251	S	42129	49349	40014	48893	40651	51221	41720	52237	40279	48339	43389	51688	40233	49430	40691	49500	42548	50966	41723	48391	40287	49795
JS339	CG6597	S	43175	43765	41672	39011	41896	42266	44761	44055	35733	34660	40413	40886	38972	38857	36728	38064	43493	39721	39918	38943	40862	41819
JS341	CG4552	S	42031	42060	39560	41318	43351	45202	51339	49274	41261	41383	41838	40978	44202	45014	36500	36885	41965	42359	38748	40551	44141	42018
JS343	CG14905	R2	41818	57290	42606	57899	42661	56748	41410	56412	41706	57507	39123	56620	38849	53348	37834	53862	41574	56893	43125	56955	40032	55491
JS343	CG14905	R3	43510	57081	39320	55205	41069	55939	43626	60305	40959	57282	40174	55570	39199	55353	39943	55759	39679	55481	41315	57357	40260	56825	39239	53969
JS343	CG14905	S	40603	54138	41603	54900	38798	56100	40477	54892	40178	54986	40123	54751	37561	54227	37293	53104	39576	55447	39996	54718
JS344	CG3008	S	42446	43772	42958	44927	43742	40508	40224	32497	43403	39793	44567	39804	43383	45836	40533	44670	48757	44700	44354	40404
JS345	CG4789	R2	44329	43038	43693	43740	43825	44420	45342	44544	44086	44104	45469	44218	44761	47047	47209	44727	45689	46972	45927	46677	46365	42290	45854	45147	46507	47766	45599	46791	45332	45947
JS345	CG4789	S	41279	40743	43480	41918	43410	42896	44382	43001	53533	44609	44393	43812	38812	37535	53880	46253	53320	47233	53947	49418
JS346	CG5720	S	41519	44898	40319	41800	39516	42755	42314	44642	40408	44900	40046	41830	42015	44192	40843	41961	39777	42203	41148	44021	40182	44510
JS348	CG17687	S	44149	46301	41310	42713	42300	41573	42455	43363	41559	42214	42109	44316	42678	43849	41688	43731	40655	35336	42207	45980
JS350	CG12858	S	41440	46614	41304	46600	41446	44310	41000	46127	39914	44829	38325	41913	41426	45997	42708	44976	41468	45410	42015	45751	39372	45448
JS351	CG17712	R1	43149	45322	42230	43683	45915	47775	41675	46828	41278	44441	42496	45288	40094	43591	39766	43607	42461	43219	42756	43866
JS353	CG16890	R1	45319	32165	47642	31600	42045	31393	44881	30765	46409	28911	44564	31826	44610	27870	40777	29381	46958	30242	44366	33841
JS353	CG16890	R3	44578	31289	43892	36443	46166	30614	43172	33816	49170	30994	45999	34405	45080	37056	47173	33798	46750	31057	45399	30009
JS354	CG7510	R1	43386	43183	44342	42338	42385	43229	45201	43801	45642	46736	42574	41110	45267	45626	42163	41242	42672	41313	42762	42370
JS356	CG9166	S	39929	47551	39817	48248	37959	46357	40731	46943	38304	43323	40909	48220	40488	46560	39976	46381	39111	45391	38683	44601	42381	49436
JS357	CG13178	S	41181	45421	41118	44578	42458	45237	40531	44922	39036	44578	40560	46768	38833	42607	41776	45775	40574	44507	38790	43037
JS360	CG6814	S	44247	42345	43051	39909	40940	39504	44650	43093	45819	37895	42786	37248	41935	38307	43918	37975	41096	41158	43604	40532
JS361	CG12107	R1	41573	47118	39230	44030	42578	47956	39638	43000	39941	44553	40735	45717	40166	45257	39593	46080	37451	45019	41939	47592
JS366	CG3337	S	42370	46539	40957	42621	40349	40865	39468	42068	39971	44957	42032	45130	40395	44372	40369	41972	39237	45189	43253	44178	41868	47240
cho	CG5686	R2	45345	26639	46750	27700	45560	28101	44340	27271	49425	28055	44013	27886	43989	27403	44250	26115	45644	27211	47142	28393	43619	27672	47417	28834
cho	CG5686	R3	39613	23856	37900	21252	39252	24460	39687	24224	43131	26142	38776	22680	41131	23743	39732	24119	41377	22775	39954	24931	40133	20467	41320	24425	41244	25173	41175	24517	43052	26651
cho	CG5686	S	41561	25219	44399	26107	41979	24705	45211	25816	43641	26018	41156	24998	41787	27066	44176	25376	41832	23452	40956	25541	45668	25420	43683	26518	43398	27395	41017	26317	46405	25847	42166	26265	42872	27321	43923	28219	45556	26522	43745	27250	40864	26455	41621	24407	41303	22565	43160
hpo	CG11228	S	27067	79845	23286	83653	29199	72006	28618	73104	24149	73151	27199	84687	30051	72439	24889	76718	25930	77591	31795	87012	29455	72479	26944	74982	28954	71583	26277	80377	26440	80046	31876	75712	27018	71312	31433	77996	28435	70895	31370	78487	32905	77489	29960	71722
[truncated: 21 more columns]

## Sheet: Proteostasis (aggregates)
Batch	Stock_Eye_ID	Gene	Eye Area (pixels)	Number Spots	Mean Spot Area (pixels)	Number Spots ≥50 pixels (G50)	Number Spots <50 pixles (L50)
5	JS101_10_b5	CG6744	252666	33	73.8485	16	17
5	JS101_1_b5	CG6744	267715	50	69.22	19	31
5	JS101_2_b5	CG6744	261292	101	69.8713	51	50
5	JS101_3_b5	CG6744	276740	74	78.527	30	44
5	JS101_4_b5	CG6744	353553	47	90.4681	21	26
5	JS101_5_b5	CG6744	245757	56	59.3036	21	35
5	JS101_6_b5	CG6744	310432	74	92.4324	38	36
5	JS101_7_b5	CG6744	349272	97	64.5258	44	53
5	JS101_8_b5	CG6744	314812	91	75.3077	38	53
5	JS101_9_b5	CG6744	335070	85	40.2235	21	64
5	JS102_10_b5	CG15429	276575	50	59.6	15	35
5	JS102_1_b5	CG15429	324806	71	54.6761	30	41
5	JS102_2_b5	CG15429	324550	73	67.1233	20	53
5	JS102_3_b5	CG15429	341295	82	76.4268	31	51
5	JS102_4_b5	CG15429	263583	43	58.8605	19	24
5	JS102_5_b5	CG15429	349119	57	62.5965	22	35
5	JS102_6_b5	CG15429	293001	74	50.4054	23	51
5	JS102_7_b5	CG15429	287032	87	70.954	38	49
5	JS102_8_b5	CG15429	368798	88	49.0568	28	60
5	JS102_9_b5	CG15429	370990	57	63.6842	21	36
5	JS104_10_b5	CG12333	263307	78	42.5128	23	55
5	JS104_1_b5	CG12333	290233	100	63.88	32	68
5	JS104_2_b5	CG12333	279705	90	51.7333	30	60
5	JS104_3_b5	CG12333	273412	82	98.6098	46	36
5	JS104_4_b5	CG12333	291885	102	82.6078	50	52
5	JS104_5_b5	CG12333	291528	70	62.4429	21	49
5	JS104_6_b5	CG12333	321464	96	73.2083	42	54
5	JS104_7_b5	CG12333	243702	51	77.098	22	29
5	JS104_8_b5	CG12333	337189	90	68.6111	39	51
5	JS104_9_b5	CG12333	273120	52	60.6154	17	35
5	JS105_10_b5	CG5149	265518	87	61.4598	31	56
5	JS105_1_b5	CG5149	277377	61	43.459	17	44
5	JS105_2_b5	CG5149	291702	104	60.3942	38	66
5	JS105_3_b5	CG5149	268441	67	35.3582	18	49
5	JS105_4_b5	CG5149	321782	68	55.2647	26	42
5	JS105_5_b5	CG5149	263549	84	55.7143	34	50
5	JS105_6_b5	CG5149	304590	85	61.5529	38	47
5	JS105_7_b5	CG5149	227059	65	52.7692	23	42
5	JS105_8_b5	CG5149	290190	98	61.9082	40	58
5	JS105_9_b5	CG5149	357025	116	71.6897	47	69
10	JS106_10_b10	CG10185	259149	66	68.5455	21	45
10	JS106_1_b10	CG10185	207275	95	79.6842	42	53
10	JS106_2_b10	CG10185	238983	107	78.9626	43	64
10	JS106_3_b10	CG10185	198558	79	94.557	35	44
10	JS106_4_b10	CG10185	239377	93	48.3118	29	64
10	JS106_5_b10	CG10185	326724	123	108.724	75	48
10	JS106_6_b10	CG10185	241494	79	69.5316	33	46
10	JS106_7_b10	CG10185	313843	108	70.9444	43	65
10	JS106_8_b10	CG10185	224066	78	59.9744	24	54
10	JS106_9_b10	CG10185	263667	85	73.2824	38	47
5	JS108_1_b5	CG31145	314074				0
5	JS108_2_b5	CG31145	334346				0
5	JS108_3_b5	CG31145	331161				0
5	JS109_10_b5	CG10951	307188	174	55.4368	64	110
5	JS109_1_b5	CG10951	318849	121	87.9752	61	60
5	JS109_2_b5	CG10951	303927	123	64.3089	49	74
5	JS109_3_b5	CG10951	322024	112	93.6964	52	60
5	JS109_4_b5	CG10951	352625	148	93.5878	68	80
5	JS109_5_b5	CG10951	274106	126	63.9444	50	76
5	JS109_6_b5	CG10951	358895	161	69.5963	65	96
5	JS109_7_b5	CG10951	236483	81	57.8025	36	45
5	JS109_8_b5	CG10951	277074	99	52.3434	31	68
5	JS109_9_b5	CG10951	231028	104	63.9904	46	58
12	JS10_10_b12	CG7974	270360	68	29.2794	10	58
3	JS10_10_b3	CG7974	275902	54	53.1481	18	36
12	JS10_11_b12	CG7974	352080	48	36.875	10	38
12	JS10_12_b12	CG7974	325170	34	18.7059	1	33
1	JS10_1_b1	CG7974	267864	15	27.7333	2	13
12	JS10_1_b12	CG7974	380520	80	36.6	19	61
3	JS10_1_b3	CG7974	244008	23	47.1739	9	14
1	JS10_2_b1	CG7974	369961	18	38.6667	4	14
3	JS10_2_b3	CG7974	167849	40	44.45	13	27
1	JS10_3_b1	CG7974	281338	19	38.1053	4	15
12	JS10_3_b12	CG7974	360360	62	45.0161	13	49
3	JS10_3_b3	CG7974	288246	57	34.614	9	48
1	JS10_4_b1	CG7974	301874	6	15.8333		6
3	JS10_4_b3	CG7974	308801	23	26.3913	4	19
1	JS10_5_b1	CG7974	360252	7	76.1429	3	4
3	JS10_5_b3	CG7974	326163	42	30.7619	9	33
1	JS10_6_b1	CG7974	289654	13	52.7692	4	9
12	JS10_6_b12	CG7974	340560	48	27.1875	6	42
3	JS10_6_b3	CG7974	413891				0
1	JS10_7_b1	CG7974	386913	6	29.5	1	5
12	JS10_7_b12	CG7974	356940	40	26.75	5	35
3	JS10_7_b3	CG7974	225738	15	28.4667	4	11
1	JS10_8_b1	CG7974	350410	11	42.1818	4	7
12	JS10_8_b12	CG7974	315090	52	41.5192	12	40
3	JS10_8_b3	CG7974	316496	45	25.9778	6	39
1	JS10_9_b1	CG7974	331202	10	32.5	2	8
12	JS10_9_b12	CG7974	318330	21	29.2857	3	18
3	JS10_9_b3	CG7974	288596				0
5	JS113_10_b5	CG15701	310124	38	69.7632	19	19
5	JS113_1_b5	CG15701	374355	90	64.0444	28	62
5	JS113_2_b5	CG15701	334099	98	76.6327	37	61
5	JS113_3_b5	CG15701	333341	69	67.1159	25	44
5	JS113_4_b5	CG15701	313880	61	65.6721	26	35
5	JS113_5_b5	CG15701	301275	61	57.0492	23	38
5	JS113_6_b5	CG15701	236380	49	58.5918	12	37
5	JS113_7_b5	CG15701	346719	75	78.16	31	44
5	JS113_8_b5	CG15701	319163	55	58.7273	24	31
5	JS113_9_b5	CG15701	255620	77	49.8961	23	54
13	JS114_10_b13	CG11253	275348	26	54.6154	13	13
5	JS114_10_b5	CG11253	273278	15	30.8	2	13
13	JS114_1_b13	CG11253	275511	17	29.5882	2	15
5	JS114_1_b5	CG11253	333020	22	37.8636	6	16
13	JS114_2_b13	CG11253	295385	50	40.88	10	40
5	JS114_2_b5	CG11253	318424	44	38.2955	10	34
13	JS114_3_b13	CG11253	281755	26	51.5	9	17
5	JS114_3_b5	CG11253	289820	21	36.3333	3	18
13	JS114_4_b13	CG11253	285295	25	29.68	4	21
5	JS114_4_b5	CG11253	383137	17	61.1765	7	10
13	JS114_5_b13	CG11253	248479	27	30.7778	3	24
5	JS114_5_b5	CG11253	310085	2	32	1	1
13	JS114_6_b13	CG11253	273673	12	14.8333		12
5	JS114_6_b5	CG11253	302171	23	33.087	5	18
13	JS114_7_b13	CG11253	271668	10	22.7		10
5	JS114_7_b5	CG11253	371715	13	40.9231	4	9
13	JS114_8_b13	CG11253	249354	14	20.7143	1	13
5	JS114_8_b5	CG11253	351056	9	82.2222	4	5
13	JS114_9_b13	CG11253	278245	29	39.8276	6	23
5	JS114_9_b5	CG11253	317036	35	41.6	9	26
5	JS115_10_b5	CG7872	346979	130	66.3308	57	73
5	JS115_1_b5	CG7872	327086	87	49.7701	22	65
5	JS115_2_b5	CG7872	329313	85	109.247	41	44
5	JS115_3_b5	CG7872	305190	89	70.9663	35	54
5	JS115_4_b5	CG7872	269296	71	56.3662	21	50
5	JS115_5_b5	CG7872	334403	75	39.2533	21	54
5	JS115_6_b5	CG7872	300969	74	66.2568	32	42
5	JS115_7_b5	CG7872	340850	71	41.9296	18	53
5	JS115_8_b5	CG7872	260663	80	64.1375	29	51
5	JS115_9_b5	CG7872	334987	73	63.137	29	44
5	JS116_10_b5	CG30441	232591	62	60.0484	19	43
5	JS116_1_b5	CG30441	298643	77	94.3896	33	44
5	JS116_2_b5	CG30441	307857	118	73.6695	55	63
5	JS116_3_b5	CG30441	286859	97	87.9897	43	54
5	JS116_4_b5	CG30441	370108	132	61.1212	43	89
5	JS116_5_b5	CG30441	279211	103	83.2524	47	56
5	JS116_6_b5	CG30441	361888	120	66.8333	46	74
5	JS116_7_b5	CG30441	332234	119	75.7311	54	65
5	JS116_8_b5	CG30441	259913	91	57.956	31	60
5	JS116_9_b5	CG30441	372095	124	103.452	66	58
5	JS117_10_b5	CG4332	363488	80	63.15	23	57
5	JS117_1_b5	CG4332	388005	108	73.8889	41	67
5	JS117_2_b5	CG4332	257563	64	43.4062	19	45
5	JS117_3_b5	CG4332	391925	87	61.5632	35	52
5	JS117_4_b5	CG4332	274191	67	64.1194	24	43
5	JS117_5_b5	CG4332	382671	60	82.05	25	35
5	JS117_6_b5	CG4332	288302	62	55.8387	23	39
5	JS117_7_b5	CG4332	307015	56	84.8393	25	31
5	JS117_8_b5	CG4332	333568	79	75.2785	26	53
5	JS117_9_b5	CG4332	305567	104	52.2115	33	71
5	JS118_10_b5	CG9067	292430	79	43.8987	26	53
5	JS118_1_b5	CG9067	257377	79	58.443	28	51
5	JS118_2_b5	CG9067	355628	110	84.2455	48	62
5	JS118_3_b5	CG9067	319402	95	100.674	46	49
5	JS118_4_b5	CG9067	250644	93	72.828	39	54
5	JS118_5_b5	CG9067	338258	100	77.25	47	53
5	JS118_6_b5	CG9067	264149	87	86.9655	37	50
5	JS118_7_b5	CG9067	277068	75	56.28	27	48
5	JS118_8_b5	CG9067	371740	140	75.7071	57	83
5	JS118_9_b5	CG9067	271259	74	63.0946	30	44
3	JS11_10_b3	CG9752	233455	88	106.614	49	39
1	JS11_1_b1	CG9752	313605	44	62.1364	21	23
3	JS11_1_b3	CG9752	296433	99	125.263	53	46
1	JS11_2_b1	CG9752	272004	63	49.5079	20	43
3	JS11_2_b3	CG9752	231522	69	81.5507	40	29
1	JS11_3_b1	CG9752	234411	37	58.2162	12	25
3	JS11_3_b3	CG9752	242195	115	93.7391	54	61
1	JS11_4_b1	CG9752	289918	75	63.96	33	42
3	JS11_4_b3	CG9752	277314	77	80.6494	31	46
1	JS11_5_b1	CG9752	214762	26	33.9615	6	20
3	JS11_5_b3	CG9752	209098	60	80.7833	32	28
1	JS11_6_b1	CG9752	269232	74	49.0405	22	52
3	JS11_6_b3	CG9752	243945	88	76.4659	43	45
1	JS11_7_b1	CG9752	217167	71	47.5211	22	49
3	JS11_7_b3	CG9752	263281	89	78.6517	45	44
1	JS11_8_b1	CG9752	225374	42	45.4048	9	33
3	JS11_8_b3	CG9752	267172	103	67.932	52	51
1	JS11_9_b1	CG9752	313075	74	37.1486	15	59
3	JS11_9_b3	CG9752	172365	65	107.477	41	24
5	JS120_10_b5	CG4341	290329	57	70.807	22	35
13	JS120_1_b13	CG4341	241980	28	49.25	10	18
5	JS120_1_b5	CG4341	307251	48	60.1042	20	28
13	JS120_2_b13	CG4341	318196	55	58.7273	21	34
5	JS120_2_b5	CG4341	357614	76	55.6316	33	43
13	JS120_3_b13	CG4341	252172	14	20.5714	1	13
5	JS120_3_b5	CG4341	314166	24	95.2083	17	7
13	JS120_4_b13	CG4341	294569	44	61.7273	17	27
5	JS120_4_b5	CG4341	229917	33	39.8182	8	25
13	JS120_5_b13	CG4341	256595	53	44.4717	16	37
5	JS120_5_b5	CG4341	276678	46	53.1304	14	32
13	JS120_6_b13	CG4341	281634	64	34.9062	15	49
5	JS120_6_b5	CG4341	330400	46	82.0435	19	27
13	JS120_7_b13	CG4341	269019	47	54.6596	16	31
5	JS120_7_b5	CG4341	228404	22	68.4545	10	12
13	JS120_8_b13	CG4341	263260	19	31.1579	3	16
5	JS120_8_b5	CG4341	356701	70	51.8286	24	46
13	JS120_9_b13	CG4341	274861	68	35.9412	18	50
5	JS120_9_b5	CG4341	268763	58	81.2931	30	28
5	JS121_10_b5	CG13367	233625	98	69.7245	45	53
5	JS121_1_b5	CG13367	300252	95	81.0632	34	61
5	JS121_2_b5	CG13367	274089	89	73.5618	43	46
5	JS121_3_b5	CG13367	356416	146	65.6575	52	94
5	JS121_4_b5	CG13367	362192	133	70.5188	52	81
5	JS121_5_b5	CG13367	236503	109	82.9633	51	58
5	JS121_6_b5	CG13367	367051	144	63.5	47	97
5	JS121_7_b5	CG13367	343039	56	88.6607	24	32
5	JS121_8_b5	CG13367	330668	94	95.6064	51	43
5	JS121_9_b5	CG13367	304141	124	74.0081	53	71
6	JS123_10_b6	CG7616	294628	102	76.3922	52	50
6	JS123_1_b6	CG7616	334263	92	79.2065	49	43
6	JS123_2_b6	CG7616	266742	141	72.0426	61	80
6	JS123_3_b6	CG7616	251484	80	54.0125	28	52
6	JS123_4_b6	CG7616	320743	123	63.7561	38	85
6	JS123_5_b6	CG7616	282126	104	51.7115	27	77
6	JS123_6_b6	CG7616	338931	133	46.4887	31	102
6	JS123_7_b6	CG7616	328620	106	85	41	65
6	JS123_8_b6	CG7616	298284	107	59	31	76
6	JS123_9_b6	CG7616	295332	86	65.9419	36	50
6	JS124_10_b6	CG9723	269787	44	49.7727	14	30
6	JS124_11_b6	CG9723	259701	39	50.1538	12	27
13	JS124_1_b13	CG9723	305424	37	30.6486	5	32
6	JS124_1_b6	CG9723	263581	29	100.517	10	19
13	JS124_2_b13	CG9723	298456	41	55.3902	16	25
6	JS124_2_b6	CG9723	234964	44	43.6136	13	31
13	JS124_3_b13	CG9723	328877	47	33.3191	9	38
6	JS124_3_b6	CG9723	271056	20	50.3	6	14
13	JS124_4_b13	CG9723	339080	60	47.7667	17	43
6	JS124_4_b6	CG9723	302767	66	31.3182	12	54
13	JS124_5_b13	CG9723	323259	74	118.946	43	31
6	JS124_5_b6	CG9723	264745	18	32.8889	3	15
13	JS124_6_b13	CG9723	314102	3	24	1	2
6	JS124_6_b6	CG9723	252713	22	32.9545	6	16
13	JS124_7_b13	CG9723	273402	82	57.2195	28	54
6	JS124_7_b6	CG9723	224869	28	37.6071	9	19
13	JS124_8_b13	CG9723	245647	42	51.7857	14	28
6	JS124_8_b6	CG9723	302974	73	48.4247	21	52
13	JS124_9_b13	CG9723	385110	7	11.4286		7
6	JS124_9_b6	CG9723	251799	22	40.4091	6	16
11	JS125_10_b11	CG9093	282480	99	72.6768	41	58
13	JS125_10_b13	CG9093	280666	145	73.7862	72	73
3	JS125_10_b3	CG9093	250584	125	77.68	56	69
4	JS125_10_b4	CG9093	345989	65	66.0462	31	34
5	JS125_10_b5	CG9093	335105	136	81.8088	65	71
6	JS125_10_b6	CG9093	302462	65	63.2923	16	49
7	JS125_10_b7	CG9093	329674	82	76.939	29	53
8	JS125_10_b8	CG9093	320469	143	69.9161	41	102
9	JS125_10_b9	CG9093	261306	106	64.1132	41	65
11	JS125_11_b11	CG9093	305065	123	73.8943	44	79
13	JS125_11_b13	CG9093	302386	83	73.5904	43	40
13	JS125_12_b13	CG9093	293132	110	81.1727	51	59
13	JS125_13_b13	CG9093	365060	146	50.089	50	96
13	JS125_14_b13	CG9093	180196	65	75.1077	21	44
13	JS125_15_b13	CG9093	268944	80	72.8375	43	37
13	JS125_16_b13	CG9093	290639	72	60.3889	25	47
13	JS125_17_b13	CG9093	251021	74	49.3784	25	49
13	JS125_18_b13	CG9093	302202	114	100.36	56	58
1	JS125_1_b1	CG9093	266324	85	52.9882	27	58
11	JS125_1_b11	CG9093	291444	94	77.0426	40	54
12	JS125_1_b12	CG9093	338940	172	71.2093	62	110
13	JS125_1_b13	CG9093	329931	83	43.8795	23	60
2	JS125_1_b2	CG9093	274352	65	68.6308	34	31
3	JS125_1_b3	CG9093	328204	123	113.089	59	64
4	JS125_1_b4	CG9093	370001	87	58.3218	33	54
5	JS125_1_b5	CG9093	289066	91	92.4725	37	54
6	JS125_1_b6	CG9093	276000	82	72.1463	22	60
7	JS125_1_b7	CG9093	326553	102	76.1078	43	59
8	JS125_1_b8	CG9093	297269	144	85.1528	68	76
9	JS125_1_b9	CG9093	314701	140	69.5286	57	83
1	JS125_2_b1	CG9093	233012	126	90.873	59	67
11	JS125_2_b11	CG9093	266714	31	90.2903	14	17
12	JS125_2_b12	CG9093	240390	132	77.9015	68	64
13	JS125_2_b13	CG9093	337878	148	63.8581	56	92
2	JS125_2_b2	CG9093	216857	49	94.0408	30	19
3	JS125_2_b3	CG9093	307517	191	88.445	91	100
4	JS125_2_b4	CG9093	356422	52	49.7692	15	37
5	JS125_2_b5	CG9093	304804	79	98.2278	41	38
6	JS125_2_b6	CG9093	358268	91	101.813	38	53
7	JS125_2_b7	CG9093	291293	114	71.386	55	59
8	JS125_2_b8	CG9093	309356	177	73.8814	77	100
9	JS125_2_b9	CG9093	267067	90	68.3444	39	51
1	JS125_3_b1	CG9093	200235	62	35.2258	10	52
11	JS125_3_b11	CG9093	311676	131	78.3282	63	68
13	JS125_3_b13	CG9093	295576	111	99.3514	55	56
2	JS125_3_b2	CG9093	267846	44	56.2273	15	29
3	JS125_3_b3	CG9093	297876	73	127.795	34	39
4	JS125_3_b4	CG9093	252887	60	79.45	26	34
5	JS125_3_b5	CG9093	323782	89	94.0899	48	41
6	JS125_3_b6	CG9093	343852	106	87.9057	38	68
7	JS125_3_b7	CG9093	326461	81	95.2593	51	30
8	JS125_3_b8	CG9093	302822	147	75.7211	66	81
9	JS125_3_b9	CG9093	362618	149	82.8926	70	79
1	JS125_4_b1	CG9093	263097	70	62.1429	24	46
11	JS125_4_b11	CG9093	256733	87	112.08	53	34
13	JS125_4_b13	CG9093	312338	150	76.62	71	79
2	JS125_4_b2	CG9093	263707	66	80.5606	25	41
3	JS125_4_b3	CG9093	341913	122	79.0738	50	72
4	JS125_4_b4	CG9093	366956	112	73.6607	56	56
5	JS125_4_b5	CG9093	329804	86	75.6512	36	50
6	JS125_4_b6	CG9093	288964	108	71.3241	38	70
7	JS125_4_b7	CG9093	319159	111	70.2432	42	69
8	JS125_4_b8	CG9093	284002	144	86.1736	56	88
9	JS125_4_b9	CG9093	335014	141	74.5532	60	81
1	JS125_5_b1	CG9093	224066	69	65.5797	29	40
11	JS125_5_b11	CG9093	294287	64	85.4844	37	27
13	JS125_5_b13	CG9093	223839	103	67.5146	48	55
2	JS125_5_b2	CG9093	332847	51	64.0392	16	35
3	JS125_5_b3	CG9093	279390	119	93.8908	67	52
4	JS125_5_b4	CG9093	385960	77	57.8442	24	53
5	JS125_5_b5	CG9093	337912	143	97.3706	64	79
6	JS125_5_b6	CG9093	260599	109	92.6147	56	53
7	JS125_5_b7	CG9093	274436	91	76.4725	40	51
8	JS125_5_b8	CG9093	298643	119	67.9664	57	62
9	JS125_5_b9	CG9093	211444	56	86.2321	27	29
1	JS125_6_b1	CG9093	193796	45	50.5111	12	33
11	JS125_6_b11	CG9093	261397	95	98.4632	41	54
13	JS125_6_b13	CG9093	281859	74	75.1486	33	41
2	JS125_6_b2	CG9093	328796	57	73.1053	21	36
3	JS125_6_b3	CG9093	250857	118	99.1356	64	54
4	JS125_6_b4	CG9093	231380	41	86.0732	23	18
5	JS125_6_b5	CG9093	340038	121	100.413	62	59
6	JS125_6_b6	CG9093	337152	117	90.6838	68	49
7	JS125_6_b7	CG9093	273135	117	76.812	45	72
8	JS125_6_b8	CG9093	321864	117	85.2735	46	71
9	JS125_6_b9	CG9093	277107	97	74.2371	35	62
11	JS125_7_b11	CG9093	240842	102	110.225	57	45
13	JS125_7_b13	CG9093	208958	106	38.5472	26	80
2	JS125_7_b2	CG9093	314638	43	71.7907	15	28
3	JS125_7_b3	CG9093	246443	111	129.477	58	53
4	JS125_7_b4	CG9093	278585	114	86.5	50	64
5	JS125_7_b5	CG9093	353878	122	120.861	62	60
6	JS125_7_b6	CG9093	328124	111	67.009	44	67
7	JS125_7_b7	CG9093	275756	87	94.1954	41	46
8	JS125_7_b8	CG9093	378143	156	86.3974	72	84
9	JS125_7_b9	CG9093	210541	69	68.0145	29	40
11	JS125_8_b11	CG9093	252225	81	124.938	35	46
13	JS125_8_b13	CG9093	258348	112	42.1607	26	86
3	JS125_8_b3	CG9093	212187	107	113.178	59	48
4	JS125_8_b4	CG9093	274074	61	63.2459	24	37
5	JS125_8_b5	CG9093	330966	99	87.596	47	52
6	JS125_8_b6	CG9093	281741	103	76.7184	48	55
7	JS125_8_b7	CG9093	320890	84	91.9405	51	33
8	JS125_8_b8	CG9093	294120	156	95.5385	82	74
9	JS125_8_b9	CG9093	269496	75	94.7733	35	40
11	JS125_9_b11	CG9093	211247	64	57.0469	24	40
13	JS125_9_b13	CG9093	329320	130	77.7769	58	72
3	JS125_9_b3	CG9093	324191	79	90.2405	34	45
4	JS125_9_b4	CG9093	322655	104	85.1346	43	61
5	JS125_9_b5	CG9093	284162	159	56.2579	51	108
6	JS125_9_b6	CG9093	255312	79	86.9873	35	44
7	JS125_9_b7	CG9093	309090	114	62.3509	34	80
8	JS125_9_b8	CG9093	359802	132	50.6894	45	87
9	JS125_9_b9	CG9093	246288	122	107.443	60	62
6	JS128_1_b6	CG32112	320713	85	80.9647	42	43
6	JS128_2_b6	CG32112	268585	93	64.7849	43	50
6	JS128_3_b6	CG32112	265908	63	63.5873	16	47
6	JS128_4_b6	CG32112	241235	65	59.8923	27	38
6	JS128_5_b6	CG32112	210063	71	53.662	19	52
6	JS128_6_b6	CG32112	252510	77	47.2987	22	55
6	JS128_7_b6	CG32112	269774	101	45.4851	31	70
6	JS128_8_b6	CG32112	168664	39	71.9231	8	31
1	JS12_10_b1	CG15618	195934	66	71.7727	34	32
3	JS12_10_b3	CG15618	294321	111	78.009	52	59
1	JS12_1_b1	CG15618	215925	36	49.3056	10	26
3	JS12_1_b3	CG15618	260009	113	87.2124	53	60
1	JS12_2_b1	CG15618	288279	48	75.1458	15	33
3	JS12_2_b3	CG15618	265378	116	66.6897	46	70
1	JS12_3_b1	CG15618	234831	49	39.0408	10	39
3	JS12_3_b3	CG15618	212526	108	137.287	57	51
1	JS12_4_b1	CG15618	191543	47	63.9362	23	24
3	JS12_4_b3	CG15618	194829	79	70.6835	36	43
1	JS12_5_b1	CG15618	298070	79	51.557	32	47
3	JS12_5_b3	CG15618	214022	75	76.4667	31	44
1	JS12_6_b1	CG15618	299785	59	68.8305	28	31
3	JS12_6_b3	CG15618	349932	114	76.1404	50	64
1	JS12_7_b1	CG15618	323838	58	70.6897	27	31
3	JS12_7_b3	CG15618	253428	64	97.0781	35	29
1	JS12_8_b1	CG15618	296873	54	62.537	24	30
3	JS12_8_b3	CG15618	277174	123	77.0813	59	64
1	JS12_9_b1	CG15618	245322	62	63.8871	25	37
3	JS12_9_b3	CG15618	228275	83	71.7711	40	43
6	JS131_10_b6	CG4025	264985	116	81.6983	49	67
6	JS131_1_b6	CG4025	377578	169	67.3077	58	111
6	JS131_2_b6	CG4025	286841	118	106.127	57	61
6	JS131_3_b6	CG4025	303294	118	81.2373	43	75
6	JS131_4_b6	CG4025	360468	170	69.5824	64	106
6	JS131_5_b6	CG4025	355121	171	83.5731	70	101
6	JS131_6_b6	CG4025	296634	103	72.4951	43	60
6	JS131_7_b6	CG4025	343443	174	69.8736	70	104
6	JS131_8_b6	CG4025	371486	69	74.1884	25	44
6	JS131_9_b6	CG4025	320067	140	58.5357	47	93
6	JS135_10_b6	CG9536	362744	88	85.4545	37	51
6	JS135_1_b6	CG9536	337481	90	99.3333	45	45
6	JS135_2_b6	CG9536	300517	98	74.0714	43	55
6	JS135_3_b6	CG9536	324090	127	45.2047	34	93
6	JS135_4_b6	CG9536	270168	91	101.055	47	44
6	JS135_5_b6	CG9536	283813	119	74.2521	51	68
6	JS135_6_b6	CG9536	334965	118	77.5508	50	68
6	JS135_7_b6	CG9536	237245	98	79.6633	44	54
6	JS135_8_b6	CG9536	322638	109	80.3578	43	66
6	JS135_9_b6	CG9536	246490	73	110.192	43	30
6	JS137_10_b6	CG18675	292887	49	41.551	14	35
12	JS137_1_b12	CG18675	277200	64	58.1094	24	40
6	JS137_1_b6	CG18675	242502	34	63.9412	15	19
12	JS137_2_b12	CG18675	324810	92	58.7065	39	53
6	JS137_2_b6	CG18675	329751	57	42.0877	14	43
12	JS137_3_b12	CG18675	324720	81	57.0864	29	52
6	JS137_3_b6	CG18675	331606	32	30.125	6	26
12	JS137_4_b12	CG18675	293310	39	53.6923	13	26
6	JS137_4_b6	CG18675	297494	31	54.3548	10	21
12	JS137_5_b12	CG18675	339210	76	55.4737	26	50
6	JS137_5_b6	CG18675	353832	33	55.4848	12	21
12	JS137_6_b12	CG18675	302040	113	67.0796	38	75
6	JS137_6_b6	CG18675	312756	30	38.8667	8	22
12	JS137_7_b12	CG18675	288810	50	36.4	10	40
6	JS137_7_b6	CG18675	299716	75	31.1067	14	61
12	JS137_8_b12	CG18675	358560	130	50.3846	31	99
6	JS137_8_b6	CG18675	242841	51	46.3333	11	40
12	JS137_9_b12	CG18675	332730	46	43.8696	14	32
6	JS137_9_b6	CG18675	226796	51	31.8039	9	42
3	JS13_10_b3	CG10053	268393	103	133.262	55	48
1	JS13_1_b1	CG10053	162630	42	58.0714	15	27
3	JS13_1_b3	CG10053	255595	75	95.8667	43	32
1	JS13_2_b1	CG10053	252320	58	69.2069	25	33
3	JS13_2_b3	CG10053	262095	117	65.4274	52	65
1	JS13_3_b1	CG10053	307572	65	65.3692	27	38
3	JS13_3_b3	CG10053	232510	83	84.1807	50	33
1	JS13_4_b1	CG10053	283297	61	71.0164	28	33
3	JS13_4_b3	CG10053	331414	136	100.243	69	67
1	JS13_5_b1	CG10053	273578	46	84.4565	25	21
3	JS13_5_b3	CG10053	284118	101	82.8416	47	54
1	JS13_6_b1	CG10053	280463	76	56.2632	33	43
3	JS13_6_b3	CG10053	295469	122	108.426	74	48
1	JS13_7_b1	CG10053	303533	31	63	14	17
3	JS13_7_b3	CG10053	222060	83	114.831	50	33
1	JS13_8_b1	CG10053	262598	59	73.4068	32	27
3	JS13_8_b3	CG10053	298002	114	47.8246	34	80
1	JS13_9_b1	CG10053	297988	61	102.279	31	30
3	JS13_9_b3	CG10053	284977	127	144.362	71	56
12	JS141_10_b12	CG5447	260460	73	73.4658	28	45
6	JS141_10_b6	CG5447	320475	57	53.2456	20	37
12	JS141_11_b12	CG5447	274320	102	57.1569	32	70
12	JS141_1_b12	CG5447	174240	154	109.13	51	103
6	JS141_1_b6	CG5447	259813	30	51	11	19
12	JS141_2_b12	CG5447	318240	103	85.0971	41	62
6	JS141_2_b6	CG5447	304403	62	46.871	12	50
12	JS141_3_b12	CG5447	290700	69	49.3623	22	47
6	JS141_3_b6	CG5447	332007	97	56.1649	31	66
12	JS141_4_b12	CG5447	223380	214	84.6542	78	136
6	JS141_4_b6	CG5447	354997	46	42.3478	13	33
12	JS141_5_b12	CG5447	287550	72	94.25	30	42
6	JS141_5_b6	CG5447	364108	49	39.9796	11	38
12	JS141_6_b12	CG5447	315180	151	67.3179	63	88
6	JS141_6_b6	CG5447	374658	37	29.9189	5	32
12	JS141_7_b12	CG5447	287640	77	56.7273	31	46
6	JS141_7_b6	CG5447	289800	40	47.975	15	25
12	JS141_8_b12	CG5447	218880	102	83.1078	40	62
6	JS141_8_b6	CG5447	323722	17	29.9412	2	15
12	JS141_9_b12	CG5447	257220	56	67.9107	21	35
6	JS141_9_b6	CG5447	231372	57	36.9123	14	43
6	JS142_10_b6	CG13604	227954	88	67.5	43	45
6	JS142_1_b6	CG13604	240983	61	60.8525	25	36
6	JS142_2_b6	CG13604	316372	92	84.2609	40	52
6	JS142_3_b6	CG13604	245613	81	64.2222	40	41
6	JS142_4_b6	CG13604	362150	107	58.028	38	69
6	JS142_5_b6	CG13604	277163	80	76.0875	36	44
6	JS142_6_b6	CG13604	317344	115	75.7478	50	65
6	JS142_7_b6	CG13604	302199	94	125.766	46	48
6	JS142_8_b6	CG13604	313127	90	95.1111	39	51
6	JS142_9_b6	CG13604	335910	110	85	51	59
6	JS143_10_b6	CG8613	261070	40	71.25	23	17
6	JS143_1_b6	CG8613	248671	89	56.0449	36	53
6	JS143_2_b6	CG8613	356116	93	60.6882	34	59
6	JS143_3_b6	CG8613	311231	107	62.4019	43	64
6	JS143_4_b6	CG8613	361257	88	65.2614	37	51
6	JS143_5_b6	CG8613	325755	101	44.297	29	72
6	JS143_6_b6	CG8613	323408	88	64.4205	31	57
6	JS143_7_b6	CG8613	316684	68	74.8971	32	36
6	JS143_8_b6	CG8613	337336	94	54.6809	24	70
6	JS143_9_b6	CG8613	280390	37	54.7297	11	26
6	JS144_10_b6	CG8270	241307	68	53.8971	21	47
6	JS144_1_b6	CG8270	260325	51	47.4118	16	35
6	JS144_2_b6	CG8270	293008	69	54.942	21	48
6	JS144_3_b6	CG8270	252173	69	65.0145	20	49
6	JS144_4_b6	CG8270	304348	86	70.7558	31	55
6	JS144_5_b6	CG8270	294868	117	83.7094	57	60
6	JS144_6_b6	CG8270	308860	74	62.0405	26	48
6	JS144_7_b6	CG8270	223547	52	39.3269	11	41
6	JS144_8_b6	CG8270	314947	75	46.4	18	57
6	JS144_9_b6	CG8270	260802	102	58.2157	43	59
6	JS145_10_b6	CG7759	303870	153	57.2941	59	94
6	JS145_1_b6	CG7759	261623	88	109.148	48	40
6	JS145_2_b6	CG7759	282791	89	57.0337	31	58
6	JS145_3_b6	CG7759	354061	119	44.1765	28	91
6	JS145_4_b6	CG7759	311543	75	46.1867	19	56
6	JS145_5_b6	CG7759	256579	72	63.5972	24	48
6	JS145_6_b6	CG7759	256334	106	62.8019	38	68
6	JS145_7_b6	CG7759	298454	93	46.2473	24	69
6	JS145_8_b6	CG7759	212184	82	49.0854	22	60
6	JS145_9_b6	CG7759	277261	115	50.3304	36	79
6	JS148_10_b6	CG31759	223648	72	72.3889	32	40
6	JS148_1_b6	CG31759	320839	125	64.704	43	82
6	JS148_2_b6	CG31759	256200	96	54.4375	35	61
6	JS148_3_b6	CG31759	291478	126	77.5397	51	75
6	JS148_4_b6	CG31759	291209	125	75.24	42	83
6	JS148_5_b6	CG31759	228387	107	69.8037	44	63
6	JS148_6_b6	CG31759	233549	110	53.4	44	66
6	JS148_7_b6	CG31759	296985	82	89.6341	32	50
6	JS148_8_b6	CG31759	278340	69	69.1014	24	45
6	JS148_9_b6	CG31759	206143	63	51.4444	21	42
6	JS149_10_b6	CG11388	299539	89	60.6067	30	59
6	JS149_1_b6	CG11388	260636	98	81.8878	47	51
6	JS149_2_b6	CG11388	263167	89	68.3933	38	51
6	JS149_3_b6	CG11388	242380	95	86.3789	52	43
6	JS149_4_b6	CG11388	307907	123	89.5935	63	60
6	JS149_5_b6	CG11388	339447	91	125.67	60	31
6	JS149_6_b6	CG11388	326945	133	82.0301	73	60
6	JS149_7_b6	CG11388	337067	135	62.8148	46	89
6	JS149_8_b6	CG11388	258385	108	87.5741	40	68
6	JS149_9_b6	CG11388	335623	124	87.75	63	61
3	JS14_10_b3	CG9154	235471	84	129.917	48	36
1	JS14_1_b1	CG9154	340996	87	83.8736	44	43
3	JS14_1_b3	CG9154	201192	88	109.318	44	44
1	JS14_2_b1	CG9154	219022	40	46.75	12	28
3	JS14_2_b3	CG9154	250780	75	105.013	45	30
1	JS14_3_b1	CG9154	222118	51	60.2549	21	30
3	JS14_3_b3	CG9154	294184	107	81.0374	55	52
1	JS14_4_b1	CG9154	259083	53	63.8302	21	32
3	JS14_4_b3	CG9154	234806	94	83.5426	48	46
1	JS14_5_b1	CG9154	261067	49	49.4082	21	28
3	JS14_5_b3	CG9154	193912	88	85.7273	46	42
1	JS14_6_b1	CG9154	228346	58	59.0862	22	36
3	JS14_6_b3	CG9154	310497	132	97.6667	71	61
1	JS14_7_b1	CG9154	237623	36	44.5833	10	26
3	JS14_7_b3	CG9154	251732	117	99.9316	55	62
1	JS14_8_b1	CG9154	210968	45	58.8667	15	30
3	JS14_8_b3	CG9154	197980	103	55.5146	37	66
1	JS14_9_b1	CG9154	193484	36	54.5556	14	22
3	JS14_9_b3	CG9154	215851	115	114.8	70	45
6	JS151_10_b6	CG13957	303131	100	70.11	31	69
6	JS151_1_b6	CG13957	281239	58	45.6552	17	41
6	JS151_2_b6	CG13957	324914	107	54.8972	37	70
6	JS151_3_b6	CG13957	321999	102	63.6078	47	55
6	JS151_4_b6	CG13957	341275	91	65.5385	25	66
6	JS151_5_b6	CG13957	229435	81	59.1605	30	51
6	JS151_6_b6	CG13957	302212	99	74.4343	46	53
6	JS151_7_b6	CG13957	273624	118	60.2542	42	76
6	JS151_8_b6	CG13957	215688	93	52.4946	36	57
6	JS151_9_b6	CG13957	181211	75	65.1733	23	52
6	JS152_10_b6	CG33144	224090	40	65.725	18	22
6	JS152_1_b6	CG33144	317026	79	74.4051	33	46
6	JS152_2_b6	CG33144	300754	58	89.7414	27	31
6	JS152_3_b6	CG33144	311121	85	51.6588	24	61
6	JS152_4_b6	CG33144	312140	89	53.6067	27	62
6	JS152_5_b6	CG33144	299405	59	70.9492	22	37
6	JS152_6_b6	CG33144	254324	48	46.0208	17	31
6	JS152_7_b6	CG33144	266479	50	65.12	19	31
6	JS152_8_b6	CG33144	292767	69	46.2609	20	49
6	JS152_9_b6	CG33144	285459	81	50.0123	23	58
6	JS153_10_b6	CG5882	328153	121	85.0496	48	73
6	JS153_1_b6	CG5882	343052	69	74.8986	28	41
6	JS153_2_b6	CG5882	183258	56	115.75	30	26
6	JS153_3_b6	CG5882	314536	127	67.6299	45	82
6	JS153_4_b6	CG5882	263454	75	77.5867	38	37
6	JS153_5_b6	CG5882	197167	82	56.5732	24	58
6	JS153_6_b6	CG5882	169027	44	35.2273	11	33
6	JS153_7_b6	CG5882	281040	92	62.4783	35	57
6	JS153_8_b6	CG5882	336760	106	73.8962	44	62
6	JS153_9_b6	CG5882	317690	77	48.4805	23	54
6	JS154_10_b6	CG6059	273776	60	46.9667	21	39
6	JS154_1_b6	CG6059	302016	61	49.7869	17	44
6	JS154_2_b6	CG6059	380767	54	59.2963	17	37
6	JS154_3_b6	CG6059	321391	90	96.5222	52	38
6	JS154_4_b6	CG6059	317302	90	55.5889	37	53
6	JS154_5_b6	CG6059	305435	67	57.5821	17	50
6	JS154_6_b6	CG6059	310688	82	73.1951	26	56
6	JS154_7_b6	CG6059	267228	53	65	21	32
6	JS154_8_b6	CG6059	276836	83	60.4578	32	51
6	JS154_9_b6	CG6059	313969	106	93.9151	50	56
6	JS156_10_b6	CG4996	206355	42	95.5238	21	21
6	JS156_1_b6	CG4996	329700	92	92.7065	44	48
6	JS156_2_b6	CG4996	244914	77	50.1818	22	55
6	JS156_3_b6	CG4996	274015	58	96.5517	31	27
6	JS156_4_b6	CG4996	308940	101	73.7822	36	65
6	JS156_5_b6	CG4996	287761	35	68.1714	15	20
6	JS156_6_b6	CG4996	314145	106	57.6415	42	64
6	JS156_7_b6	CG4996	307960	106	53.6415	39	67
6	JS156_8_b6	CG4996	228301	118	75.8559	51	67
6	JS156_9_b6	CG4996	275035	70	56.6571	27	43
6	JS157_10_b6	CG31751	350359	116	66.2845	51	65
6	JS157_1_b6	CG31751	291861	82	75.6707	35	47
6	JS157_2_b6	CG31751	201688	57	41.0351	16	41
6	JS157_3_b6	CG31751	334582	79	86.4177	38	41
6	JS157_4_b6	CG31751	304849	98	85.2449	47	51
6	JS157_5_b6	CG31751	275570	81	73.358	34	47
6	JS157_6_b6	CG31751	338058	106	63.0566	47	59
6	JS157_7_b6	CG31751	214134	59	60.1525	25	34
6	JS157_8_b6	CG31751	272079	79	93.1519	32	47
6	JS157_9_b6	CG31751	342325	101	83.9208	39	62
6	JS158_1_b6	CG6607	297980	144	68.125	52	92
6	JS158_2_b6	CG6607	254654	90	49.7222	26	64
6	JS158_3_b6	CG6607	317203	100	72.47	42	58
6	JS158_4_b6	CG6607	287120	73	63.3699	26	47
6	JS158_5_b6	CG6607	310712	152	72.125	52	100
6	JS158_6_b6	CG6607	294384	136	72.1691	59	77
6	JS158_7_b6	CG6607	276669	94	71.9574	29	65
6	JS158_8_b6	CG6607	290036	104	66.4423	41	63
6	JS158_9_b6	CG6607	222505	121	40.8512	26	95
6	JS159_10_b6	CG4452	252222	100	57.06	37	63
6	JS159_1_b6	CG4452	327492	138	40.1087	28	110
6	JS159_2_b6	CG4452	307251	102	53.5392	33	69
6	JS159_3_b6	CG4452	331273	114	87.1579	53	61
6	JS159_4_b6	CG4452	238808	48	35.0833	11	37
6	JS159_5_b6	CG4452	243339	68	45.0441	18	50
6	JS159_6_b6	CG4452	323994	82	58.9756	29	53
6	JS159_7_b6	CG4452	294973	115	85.8435	51	64
6	JS159_8_b6	CG4452	311030	60	38.0667	14	46
6	JS159_9_b6	CG4452	298551	42	51.3095	15	27
3	JS15_10_b3	CG14290	333326	47	65.8085	18	29
1	JS15_1_b1	CG14290	346112	32	35.4062	3	29
12	JS15_1_b12	CG14290	313200	39	41.6154	9	30
13	JS15_1_b13	CG14290	288256	20	32.55	3	17
3	JS15_1_b3	CG14290	286280	67	61.3134	26	41
1	JS15_2_b1	CG14290	319486	29	46.1724	11	18
12	JS15_2_b12	CG14290	286920	51	50.902	17	34
13	JS15_2_b13	CG14290	309671	73	66.3973	27	46
3	JS15_2_b3	CG14290	226939	36	55.4722	11	25
1	JS15_3_b1	CG14290	295553	12	32.4167	2	10
12	JS15_3_b12	CG14290	354420	51	68.4118	22	29
13	JS15_3_b13	CG14290	238113	28	33.4286	3	25
3	JS15_3_b3	CG14290	230304	33	41.5758	11	22
1	JS15_4_b1	CG14290	290107	20	69.85	11	9
12	JS15_4_b12	CG14290	364140	79	44.2785	20	59
13	JS15_4_b13	CG14290	356009	45	47.4667	15	30
3	JS15_4_b3	CG14290	307340	73	52.2329	24	49
1	JS15_5_b1	CG14290	292374	14	47.1429	4	10
12	JS15_5_b12	CG14290	356670	69	64.913	28	41
13	JS15_5_b13	CG14290	352230	35	27.9429	4	31
3	JS15_5_b3	CG14290	295584	25	55.72	9	16
1	JS15_6_b1	CG14290	261057	31	43.5161	10	21
12	JS15_6_b12	CG14290	358920	168	68.6845	62	106
13	JS15_6_b13	CG14290	315763	34	40.2353	10	24
3	JS15_6_b3	CG14290	343815	53	43.8302	14	39
1	JS15_7_b1	CG14290	313111	34	31.8824	5	29
12	JS15_7_b12	CG14290	363960	64	53.875	20	44
13	JS15_7_b13	CG14290	283016	21	24.4286	3	18
3	JS15_7_b3	CG14290	175089	59	55.0339	23	36
1	JS15_8_b1	CG14290	292670	14	48.9286	6	8
12	JS15_8_b12	CG14290	331380	59	46.8983	12	47
13	JS15_8_b13	CG14290	256993	30	17.7333	1	29
3	JS15_8_b3	CG14290	286024	51	57.1765	18	33
1	JS15_9_b1	CG14290	160141	20	77.35	9	11
12	JS15_9_b12	CG14290	353430	60	95.4667	26	34
13	JS15_9_b13	CG14290	265765	28	32.9643	5	23
3	JS15_9_b3	CG14290	310456	56	58.25	14	42
6	JS160_10_b6	CG5515	331746	138	100.942	62	76
6	JS160_1_b6	CG5515	367580	192	112.953	74	118
6	JS160_2_b6	CG5515	327808	142	84.3873	70	72
6	JS160_3_b6	CG5515	208219	100	79.68	28	72
6	JS160_4_b6	CG5515	316600	123	68.2602	52	71
6	JS160_5_b6	CG5515	331979	146	95.3356	55	91
6	JS160_6_b6	CG5515	225741	126	85.246	50	76
6	JS160_7_b6	CG5515	265952	133	94.3759	64	69
6	JS160_8_b6	CG5515	282160	152	72.7961	64	88
6	JS160_9_b6	CG5515	360644	201	76.0498	72	129
6	JS161_1_b6	CG4050	248134	153	49.3987	36	117
6	JS161_2_b6	CG4050	239531	176	65.4318	79	97
6	JS161_3_b6	CG4050	273316	202	48.2475	58	144
6	JS161_4_b6	CG4050	261386	161	55.4037	53	108
6	JS161_5_b6	CG4050	246947	227	50.7181	67	160
6	JS161_6_b6	CG4050	314459	289	51.4879	92	197
6	JS161_7_b6	CG4050	268975	249	48.502	71	178
6	JS161_8_b6	CG4050	212096	135	32.0741	18	117
6	JS161_9_b6	CG4050	257818	207	39.5845	41	166
6	JS162_10_b6	CG1665	187959	79	59.6329	30	49
6	JS162_1_b6	CG1665	359083	124	67.1855	41	83
6	JS162_2_b6	CG1665	257574	108	91.0833	54	54
6	JS162_3_b6	CG1665	264416	91	96.5275	38	53
6	JS162_4_b6	CG1665	279596	92	81.4239	37	55
6	JS162_5_b6	CG1665	270744	109	53.9817	39	70
6	JS162_6_b6	CG1665	243268	71	82.0704	30	41
6	JS162_7_b6	CG1665	297568	160	69.8563	67	93
6	JS162_8_b6	CG1665	287274	134	79.9179	58	76
6	JS162_9_b6	CG1665	244125	99	58.8182	33	66
6	JS163_10_b6	CG33096	319289	86	76.2209	36	50
6	JS163_1_b6	CG33096	306404	119	66.8403	47	72
6	JS163_2_b6	CG33096	304740	55	52.7091	17	38
6	JS163_3_b6	CG33096	236088	56	58.0536	18	38
6	JS163_4_b6	CG33096	300861	58	53.9828	22	36
6	JS163_5_b6	CG33096	318869	71	60.8592	25	46
6	JS163_6_b6	CG33096	255512	55	48.1273	14	41
6	JS163_7_b6	CG33096	330002	86	60.7442	42	44
6	JS163_8_b6	CG33096	367753	118	61.7797	39	79
6	JS163_9_b6	CG33096	334943	98	71.0612	37	61
7	JS164_10_b7	CG3223	365129	98	75.4286	42	56
7	JS164_1_b7	CG3223	349569	85	75.5176	44	41
7	JS164_2_b7	CG3223	368012	90	77.5667	32	58
7	JS164_3_b7	CG3223	244344	42	53.1667	16	26
7	JS164_4_b7	CG3223	313106	69	62.4203	25	44
7	JS164_5_b7	CG3223	306795	40	50	14	26
7	JS164_6_b7	CG3223	351957	58	61.0172	23	35
7	JS164_7_b7	CG3223	276353	81	97.1852	43	38
7	JS164_8_b7	CG3223	327668	53	76.0943	23	30
7	JS164_9_b7	CG3223	351779	76	62.3684	30	46
7	JS165_10_b7	CG13605	306176	22	41	3	19
13	JS165_1_b13	CG13605	263365	86	39.7674	18	68
7	JS165_1_b7	CG13605	317280	43	57.2791	18	25
13	JS165_2_b13	CG13605	304056	46	52.9783	18	28
7	JS165_2_b7	CG13605	244352	26	35.4231	7	19
13	JS165_3_b13	CG13605	178505	38	32.8684	6	32
7	JS165_3_b7	CG13605	232838	20	27.4	4	16
13	JS165_4_b13	CG13605	247991	38	32.8158	7	31
7	JS165_4_b7	CG13605	336875	48	66.4792	12	36
13	JS165_5_b13	CG13605	302668	79	46.3038	26	53
7	JS165_5_b7	CG13605	332931	45	43.2667	12	33
13	JS165_6_b13	CG13605	267604	97	38.2474	24	73
7	JS165_6_b7	CG13605	274559	51	40.2745	9	42
13	JS165_7_b13	CG13605	303047	67	51.6866	28	39
7	JS165_7_b7	CG13605	220928	23	81.0435	11	12
13	JS165_8_b13	CG13605	254631	25	25	4	21
7	JS165_8_b7	CG13605	332654	7	66.7143	3	4
7	JS165_9_b7	CG13605	284176	51	39	9	42
7	JS168_10_b7	CG12132	339785	106	59.3491	38	68
7	JS168_1_b7	CG12132	315500	59	59.3898	21	38
7	JS168_2_b7	CG12132	295333	72	55.375	25	47
7	JS168_3_b7	CG12132	221597	37	25.6486	6	31
7	JS168_4_b7	CG12132	279977	78	67.6923	37	41
7	JS168_5_b7	CG12132	256275	71	52.0845	21	50
7	JS168_6_b7	CG12132	323489	76	82.4737	27	49
7	JS168_7_b7	CG12132	332402	88	66.5909	33	55
7	JS168_8_b7	CG12132	243915	56	46.7143	12	44
7	JS168_9_b7	CG12132	254953	55	55.5636	20	35
13	JS169_10_b13	CG9884	252915	28	69.7857	13	15
7	JS169_10_b7	CG9884	310879	35	54.7429	8	27
13	JS169_1_b13	CG9884	349615	75	74.5467	37	38
7	JS169_1_b7	CG9884	271651	63	79.254	17	46
13	JS169_2_b13	CG9884	293893	41	62	14	27
7	JS169_2_b7	CG9884	330105	46	50.7391	19	27
13	JS169_3_b13	CG9884	313276	71	77.4366	32	39
7	JS169_3_b7	CG9884	314641	31	51.7742	11	20
13	JS169_4_b13	CG9884	344376	55	43.9455	15	40
7	JS169_4_b7	CG9884	265544	48	49.4583	10	38
13	JS169_5_b13	CG9884	302507	25	45.2	10	15
7	JS169_5_b7	CG9884	329109	32	70.3438	13	19
13	JS169_6_b13	CG9884	350887	38	85.3158	23	15
7	JS169_6_b7	CG9884	322142	24	57.5417	7	17
13	JS169_7_b13	CG9884	328910	64	56.6719	25	39
7	JS169_7_b7	CG9884	318771	21	44.1905	5	16
13	JS169_8_b13	CG9884	256231	61	44.1475	18	43
7	JS169_8_b7	CG9884	338939	36	23.0278	4	32
13	JS169_9_b13	CG9884	287450	91	74.6154	37	54
7	JS169_9_b7	CG9884	345026	27	47.5556	7	20
3	JS16_10_b3	CG4957	225203	43	64.0233	19	24
1	JS16_1_b1	CG4957	291285	51	44.2157	14	37
3	JS16_1_b3	CG4957	223536	110	75.0182	50	60
1	JS16_2_b1	CG4957	252130	65	49.7692	25	40
3	JS16_2_b3	CG4957	246337	74	76.5135	33	41
1	JS16_3_b1	CG4957	156404	42	70.2381	16	26
3	JS16_3_b3	CG4957	267805	137	51.7153	43	94
1	JS16_4_b1	CG4957	297850	65	69.5385	33	32
3	JS16_4_b3	CG4957	269350	34	62.6176	13	21
1	JS16_5_b1	CG4957	256718	39	70.8462	22	17
3	JS16_5_b3	CG4957	209429	90	67.6778	37	53
1	JS16_6_b1	CG4957	181224	38	81.9211	18	20
3	JS16_6_b3	CG4957	254115	64	64.8281	28	36
1	JS16_7_b1	CG4957	258182	70	59.6143	31	39
3	JS16_7_b3	CG4957	222174	102	86.5588	52	50
1	JS16_8_b1	CG4957	181067	58	35.9655	10	48
3	JS16_8_b3	CG4957	287564	109	80.5596	50	59
1	JS16_9_b1	CG4957	251523	38	44.5789	12	26
3	JS16_9_b3	CG4957	241689	44	77	21	23
7	JS170_10_b7	CG11679	319654	164	76.8354	63	101
7	JS170_1_b7	CG11679	319075	143	65.3846	54	89
7	JS170_2_b7	CG11679	334464	179	105.877	84	95
7	JS170_3_b7	CG11679	258819	96	82.6771	37	59
7	JS170_4_b7	CG11679	284817	114	119.816	54	60
7	JS170_5_b7	CG11679	270347	119	97.5378	59	60
7	JS170_6_b7	CG11679	282186	75	83.2133	26	49
7	JS170_7_b7	CG11679	318331	125	63.976	48	77
7	JS170_8_b7	CG11679	366283	124	89.2581	62	62
7	JS170_9_b7	CG11679	270060	118	70.3051	46	72
7	JS172_1_b7	CG11474	252066	75	65.5733	37	38
7	JS172_2_b7	CG11474	256313	77	72.1948	34	43
7	JS172_3_b7	CG11474	303865	93	51.5591	32	61
7	JS172_4_b7	CG11474	272212	105	61.2857	45	60
7	JS172_5_b7	CG11474	371937	113	77.8673	44	69
7	JS172_6_b7	CG11474	272383	90	55.4667	26	64
7	JS173_10_b7	CG5155	300343	99	41.2424	27	72
13	JS173_1_b13	CG5155	274317	66	30.7273	9	57
7	JS173_1_b7	CG5155	376191	70	56.2857	27	43
13	JS173_2_b13	CG5155	278176	22	22.4545	1	21
7	JS173_2_b7	CG5155	282057	42	48.5714	10	32
13	JS173_3_b13	CG5155	253557	46	28.6522	6	40
7	JS173_3_b7	CG5155	243509	35	58.2571	15	20
13	JS173_4_b13	CG5155	338285	86	37.0349	23	63
7	JS173_4_b7	CG5155	258332	47	54	10	37
13	JS173_5_b13	CG5155	260757	62	31.6613	11	51
7	JS173_5_b7	CG5155	298539	32	40.3438	8	24
13	JS173_6_b13	CG5155	287271	61	29.4918	9	52
7	JS173_6_b7	CG5155	330787	33	36.6667	9	24
13	JS173_7_b13	CG5155	238053	47	25.8298	6	41
7	JS173_7_b7	CG5155	299155	55	53.6909	17	38
13	JS173_8_b13	CG5155	334455	84	34.119	19	65
7	JS173_8_b7	CG5155	264748	34	43.2353	9	25
7	JS173_9_b7	CG5155	371420	38	29.5263	6	32
7	JS174_10_b7	CG16789	278521	48	61.9375	17	31
12	JS174_1_b12	CG16789	370440	101	89.9505	55	46
7	JS174_1_b7	CG16789	277333	55	62.4727	19	36
7	JS174_2_b7	CG16789	217749	45	78.1556	16	29
12	JS174_2a_b12	CG16789	326610	115	64.8261	53	62
12	JS174_3_b12	CG16789	300960	65	75.3538	33	32
7	JS174_3_b7	CG16789	237007	46	66.087	14	32
12	JS174_4_b12	CG16789	240120	91	87.8571	47	44
7	JS174_4_b7	CG16789	317809	47	71.9362	20	27
12	JS174_5_b12	CG16789	279450	81	85.6914	42	39
7	JS174_5_b7	CG16789	289244	44	67.2045	22	22
12	JS174_6_b12	CG16789	269460	38	78.0263	19	19
7	JS174_6_b7	CG16789	263542	35	49.8286	10	25
12	JS174_7_b12	CG16789	283590	68	69.4412	32	36
7	JS174_7_b7	CG16789	329836	50	59	15	35
12	JS174_8_b12	CG16789	315810	71	113.141	42	29
7	JS174_8_b7	CG16789	350773	49	50.4898	15	34
12	JS174_9_b12	CG16789	272160	101	111.901	50	51
7	JS174_9_b7	CG16789	281129	17	51.8824	3	14
7	JS175_10_b7	CG14183	339600	53	49.1698	16	37
13	JS175_1_b13	CG14183	285263	89	81.6292	45	44
7	JS175_1_b7	CG14183	257212	100	59.27	37	63
13	JS175_2_b13	CG14183	298527	101	46	30	71
7	JS175_2_b7	CG14183	305469	47	36.1064	12	35
13	JS175_3_b13	CG14183	341904	54	54.3148	20	34
7	JS175_3_b7	CG14183	296519	59	58.0847	23	36
13	JS175_4_b13	CG14183	272263	72	54.1667	25	47
7	JS175_4_b7	CG14183	327458	44	109.955	25	19
13	JS175_5_b13	CG14183	294969	37	23.9459	4	33
7	JS175_5_b7	CG14183	303884	44	40.4545	13	31
13	JS175_6_b13	CG14183	350624	107	38.5421	28	79
7	JS175_6_b7	CG14183	275907	55	61.8545	22	33
13	JS175_7_b13	CG14183	314209	67	38.9851	18	49
7	JS175_7_b7	CG14183	267117	77	67.9221	22	55
13	JS175_8_b13	CG14183	280417	54	72.3889	25	29
7	JS175_8_b7	CG14183	315220	65	48.0615	23	42
13	JS175_9_b13	CG14183	300788	74	33.7297	17	57
7	JS175_9_b7	CG14183	324992	73	58.4247	26	47
7	JS176_10_b7	CG3479	297154	32	75.5938	10	22
13	JS176_1_b13	CG3479	290017	48	53.4167	13	35
7	JS176_1_b7	CG3479	280915	35	59.2857	8	27
13	JS176_2_b13	CG3479	291513	60	52.4667	20	40
7	JS176_2_b7	CG3479	338381	74	76.4865	31	43
13	JS176_3_b13	CG3479	348123	33	23.5758	2	31
7	JS176_3_b7	CG3479	293610	58	47.4655	12	46
13	JS176_4_b13	CG3479	296560	25	29.12	5	20
7	JS176_4_b7	CG3479	299749	66	68.1818	21	45
13	JS176_5_b13	CG3479	331188	98	50.3163	28	70
7	JS176_5_b7	CG3479	354356	58	67.2241	18	40
13	JS176_6_b13	CG3479	341862	67	63.194	26	41
7	JS176_6_b7	CG3479	326976	30	96.3333	12	18
13	JS176_7_b13	CG3479	355712	59	52.0169	23	36
7	JS176_7_b7	CG3479	251044	45	72.6	16	29
13	JS176_8_b13	CG3479	294630	57	53.2105	18	39
7	JS176_8_b7	CG3479	263922	47	84.0851	23	24
13	JS176_9_b13	CG3479	275122	36	66.3889	12	24
7	JS176_9_b7	CG3479	343931	54	112.037	25	29
7	JS180_10_b7	CG34408	392868	149	94.5973	55	94
7	JS180_11_b7	CG34408	301421	53	57.3396	17	36
7	JS180_1_b7	CG34408	338554	122	82.3689	61	61
7	JS180_2_b7	CG34408	265855	82	64.8171	36	46
7	JS180_3_b7	CG34408	384287	86	38.5116	19	67
7	JS180_4_b7	CG34408	298486	85	75.6	35	50
7	JS180_5_b7	CG34408	389622	122	52.2049	38	84
7	JS180_6_b7	CG34408	234074	85	63.3412	28	57
7	JS180_7_b7	CG34408	335522	127	60.4961	49	78
7	JS180_8_b7	CG34408	316392	88	52.0114	26	62
7	JS180_9_b7	CG34408	339178	90	49.3444	26	64
7	JS183_1_b7	CG31156	362116	92	71.2174	35	57
7	JS183_2_b7	CG31156	288507	73	93.1096	30	43
7	JS183_3_b7	CG31156	263175	95	70.0632	38	57
7	JS183_4_b7	CG31156	333918	87	53.1379	23	64
7	JS183_5_b7	CG31156	270777	76	62.2237	30	46
7	JS183_6_b7	CG31156	255835	68	83.7353	34	34
7	JS183_7_b7	CG31156	246202	100	68.41	44	56
7	JS183_8_b7	CG31156	255978	83	58.9277	32	51
7	JS183_9_b7	CG31156	270138	65	83.8923	25	40
12	JS188_10_b12	CG40440	279360	95	128.632	53	42
7	JS188_10_b7	CG40440	301440	52	45.1346	15	37
12	JS188_1_b12	CG40440	291150	60	93.7167	23	37
7	JS188_1_b7	CG40440	276594	40	61.075	13	27
12	JS188_2_b12	CG40440	326790	107	110.953	56	51
7	JS188_2_b7	CG40440	315486	31	65.1613	13	18
12	JS188_3_b12	CG40440	307980	96	51.9375	33	63
7	JS188_3_b7	CG40440	306123	68	75.8235	30	38
12	JS188_4_b12	CG40440	310320	149	76.2282	74	75
7	JS188_4_b7	CG40440	235356	9	45.4444	3	6
12	JS188_5_b12	CG40440	349830	120	52.5917	37	83
7	JS188_5_b7	CG40440	280343	22	58.4545	10	12
12	JS188_6_b12	CG40440	338670	134	67.0149	41	93
7	JS188_6_b7	CG40440	304720	55	51.3091	15	40
12	JS188_7_b12	CG40440	302850	58	65.6724	28	30
7	JS188_7_b7	CG40440	344503	87	85.023	37	50
12	JS188_8_b12	CG40440	356940	132	82.0682	68	64
7	JS188_8_b7	CG40440	273079	62	86.8548	20	42
12	JS188_9_b12	CG40440	350460	130	59.8231	58	72
7	JS188_9_b7	CG40440	325898	78	60.4103	28	50
7	JS190_10_b7	CG10646	369554	6	59	2	4
12	JS190_1_b12	CG10646	237060	58	82.7414	26	32
7	JS190_1_b7	CG10646	269160	59	50.2203	19	40
12	JS190_2_b12	CG10646	298620	103	103.427	65	38
7	JS190_2_b7	CG10646	332225	12	55	3	9
12	JS190_3_b12	CG10646	362610	121	65.1736	48	73
7	JS190_3_b7	CG10646	256855	58	58.9138	12	46
12	JS190_4_b12	CG10646	331020	109	49.7523	34	75
7	JS190_4_b7	CG10646	320221	28	66.0714	11	17
12	JS190_5_b12	CG10646	350280	114	54.6316	41	73
7	JS190_5_b7	CG10646	251555	36	76.0278	17	19
12	JS190_6_b12	CG10646	260460	62	64.3387	25	37
7	JS190_6_b7	CG10646	328943	74	94.8514	33	41
12	JS190_7_b12	CG10646	336240	96	50.3333	31	65
7	JS190_7_b7	CG10646	283729	27	48	9	18
12	JS190_8_b12	CG10646	352980	129	54.2403	46	83
7	JS190_8_b7	CG10646	340555	51	81.8039	27	24
12	JS190_9_b12	CG10646	324900	105	54.2381	34	71
7	JS190_9_b7	CG10646	311089	47	69.234	15	32
7	JS191_10_b7	CG6734	276575	70	64.4286	25	45
7	JS191_1_b7	CG6734	255951	56	93.2857	31	25
7	JS191_2_b7	CG6734	349552	101	65.3564	43	58
7	JS191_3_b7	CG6734	382385	100	67.01	42	58
7	JS191_4_b7	CG6734	326977	66	55.0152	22	44
7	JS191_5_b7	CG6734	273443	59	71.7966	19	40
7	JS191_6_b7	CG6734	263258	63	58.2222	20	43
7	JS191_7_b7	CG6734	285336	59	45.7627	19	40
7	JS191_8_b7	CG6734	319099	57	61.0702	25	32
7	JS191_9_b7	CG6734	296855	68	57.4412	24	44
7	JS192_10_b7	CG15385	243452	70	75.5429	36	34
7	JS192_1_b7	CG15385	330070	100	65.03	41	59
7	JS192_2_b7	CG15385	347862	86	77.5116	33	53
7	JS192_3_b7	CG15385	311832	74	94.2838	32	42
7	JS192_4_b7	CG15385	329192	73	84.8904	38	35
7	JS192_5_b7	CG15385	288721	77	79.6494	41	36
7	JS192_6_b7	CG15385	333733	73	157.411	33	40
7	JS192_7_b7	CG15385	258443	76	84.4868	32	44
7	JS192_8_b7	CG15385	183810	40	56.45	13	27
7	JS192_9_b7	CG15385	366669	89	59.3596	28	61
12	JS193_10_b12	CG8405	302130				0
7	JS193_10_b7	CG8405	302798	24	39.875	8	16
12	JS193_11_b12	CG8405	299250	76	50.4868	28	48
12	JS193_1_b12	CG8405	273600	28	85.6429	13	15
7	JS193_1_b7	CG8405	266200	26	57.9615	11	15
12	JS193_2_b12	CG8405	347400	85	42.5412	27	58
7	JS193_2_b7	CG8405	289868	10	55.8	4	6
12	JS193_3_b12	CG8405	333270	109	74.9174	41	68
7	JS193_3_b7	CG8405	234143	10	39.8	3	7
12	JS193_4_b12	CG8405	206100	69	115.826	39	30
7	JS193_4_b7	CG8405	355891	17	59.2941	5	12
12	JS193_5_b12	CG8405	341280	82	61.7439	30	52
7	JS193_5_b7	CG8405	295882	19	101.211	11	8
12	JS193_6_b12	CG8405	261360	47	55.1702	16	31
7	JS193_6_b7	CG8405	263571	17	47.2941	5	12
12	JS193_7_b12	CG8405	330300	33	63.697	14	19
7	JS193_7_b7	CG8405	335833	10	23.6	2	8
12	JS193_8_b12	CG8405	343440	52	53.8077	20	32
7	JS193_8_b7	CG8405	339802	7	80.2857	1	6
12	JS193_9_b12	CG8405	335610	43	66	16	27
7	JS193_9_b7	CG8405	327722	44	75.9318	16	28
7	JS194_10_b7	CG13603	345431	116	90.8621	46	70
7	JS194_1_b7	CG13603	304011	117	63.7863	43	74
7	JS194_2_b7	CG13603	374918	68	73.6471	20	48
7	JS194_3_b7	CG13603	357168	87	77.5402	37	50
7	JS194_4_b7	CG13603	356284	105	73.6857	49	56
7	JS194_5_b7	CG13603	286258	111	73.3514	43	68
7	JS194_6_b7	CG13603	300052	62	51.6452	15	47
7	JS194_7_b7	CG13603	330511	54	39.2778	12	42
7	JS194_8_b7	CG13603	356631	90	83.3333	32	58
7	JS194_9_b7	CG13603	300882	91	84.1538	39	52
7	JS195_10_b7	CG6678	293664	97	55.8247	37	60
7	JS195_1_b7	CG6678	312941	68	55.4706	16	52
7	JS195_2_b7	CG6678	216118	48	39.375	9	39
7	JS195_3_b7	CG6678	279629	78	71.6538	25	53
7	JS195_4_b7	CG6678	340729	71	55.1972	24	47
7	JS195_5_b7	CG6678	338185	77	56.013	23	54
7	JS195_6_b7	CG6678	346254	79	81.5316	37	42
7	JS195_7_b7	CG6678	251669	61	47.918	16	45
7	JS195_8_b7	CG6678	226096	68	75.6765	28	40
7	JS195_9_b7	CG6678	229521	50	39.42	11	39
7	JS196_10_b7	CG5038	345269	133	132.887	64	69
7	JS196_1_b7	CG5038	256514	50	72.74	18	32
7	JS196_2_b7	CG5038	361954	141	66.4043	52	89
7	JS196_3_b7	CG5038	278887	91	85.1319	47	44
7	JS196_4_b7	CG5038	304171	63	120.714	32	31
7	JS196_5_b7	CG5038	304382	109	79.0826	51	58
7	JS196_6_b7	CG5038	259298	72	85.7222	30	42
7	JS196_7_b7	CG5038	299277	97	103.773	49	48
7	JS196_8_b7	CG5038	313122	99	82.4242	33	66
7	JS196_9_b7	CG5038	343421	90	124.644	49	41
7	JS197_10_b7	CG6120	381926	123	78.4309	53	70
7	JS197_1_b7	CG6120	364791	96	86.6146	47	49
7	JS197_2_b7	CG6120	243850	45	77	21	24
7	JS197_3_b7	CG6120	291287	84	73.1071	41	43
7	JS197_4_b7	CG6120	378954	92	87.163	42	50
7	JS197_5_b7	CG6120	254004	72	73.3472	31	41
7	JS197_6_b7	CG6120	314438	97	72.0412	44	53
7	JS197_7_b7	CG6120	280726	71	55.493	25	46
7	JS197_8_b7	CG6120	265532	68	57.3676	23	45
7	JS197_9_b7	CG6120	267297	66	125.303	42	24
7	JS199_10_b7	CG4999	308640	61	59.2459	18	43
12	JS199_1_b12	CG4999	310950	76	90.1184	38	38
7	JS199_1_b7	CG4999	305026	55	51.1636	19	36
12	JS199_2_b12	CG4999	331110	108	77.3148	51	57
7	JS199_2_b7	CG4999	387122	81	53.0494	31	50
12	JS199_3_b12	CG4999	259020	78	60.7949	27	51
7	JS199_3_b7	CG4999	363578	61	89.8852	32	29
12	JS199_4_b12	CG4999	243360	77	101.377	42	35
7	JS199_4_b7	CG4999	362846	57	44.2807	17	40
12	JS199_5_b12	CG4999	271980	107	59.0935	42	65
7	JS199_5_b7	CG4999	310717	32	37.5312	8	24
12	JS199_6_b12	CG4999	319770	109	42.7339	33	76
7	JS199_6_b7	CG4999	318092	27	46.037	10	17
12	JS199_7_b12	CG4999	299250	83	48.6386	25	58
7	JS199_7_b7	CG4999	351805	64	49.2969	20	44
12	JS199_8_b12	CG4999	310770	109	61.8257	44	65
7	JS199_8_b7	CG4999	346780	40	56.775	14	26
12	JS199_9_b12	CG4999	312930	114	45.2982	36	78
7	JS199_9_b7	CG4999	317549	44	64.4318	15	29
1	JS1_1_b1	CG3184	212411	41	74.8049	21	20
13	JS1_1_b13	CG3184	276928	53	48.2642	19	34
3	JS1_1_b3	CG3184	208317	110	98.4727	57	53
1	JS1_2_b1	CG3184	256046	128	55.5703	46	82
13	JS1_2_b13	CG3184	356120	83	63.8795	36	47
3	JS1_2_b3	CG3184	336243	215	82.1349	107	108
1	JS1_3_b1	CG3184	301386	133	74.2632	49	84
13	JS1_3_b13	CG3184	345840	64	51.2031	24	40
3	JS1_3_b3	CG3184	215507	83	156.253	49	34
1	JS1_4_b1	CG3184	318691	115	78.5565	42	73
13	JS1_4_b13	CG3184	219055	45	43.9333	15	30
3	JS1_4_b3	CG3184	237803	97	145.134	55	42
1	JS1_5_b1	CG3184	215370	92	72.087	33	59
13	JS1_5_b13	CG3184	349096	74	37.8108	21	53
3	JS1_5_b3	CG3184	232378	145	86.4552	75	70
1	JS1_6_b1	CG3184	241391	79	56.2785	24	55
13	JS1_6_b13	CG3184	312068	104	73.1635	50	54
3	JS1_6_b3	CG3184	252708	172	106.808	84	88
1	JS1_7_b1	CG3184	294997	122	53.041	36	86
13	JS1_7_b13	CG3184	222739	79	59.4557	30	49
3	JS1_7_b3	CG3184	236305	150	196.613	98	52
1	JS1_8_b1	CG3184	271741	108	70.0741	49	59
13	JS1_8_b13	CG3184	208194	119	42.9496	41	78
3	JS1_8_b3	CG3184	214186	133	114.135	79	54
1	JS1_9_b1	CG3184	219136	97	47.268	29	68
13	JS1_9_b13	CG3184	225096	114	64.3421	48	66
7	JS201_10_b7	CG7231	315627	123	60.8374	44	79
7	JS201_1_b7	CG7231	268609	94	45	26	68
7	JS201_2_b7	CG7231	233107	58	74.1034	22	36
7	JS201_3_b7	CG7231	306263	99	65.8788	37	62
7	JS201_4_b7	CG7231	387026	106	68.4057	51	55
7	JS201_5_b7	CG7231	242051	56	71.4107	24	32
7	JS201_6_b7	CG7231	308694	69	51.3043	22	47
7	JS201_7_b7	CG7231	277126	73	71.5342	24	49
7	JS201_8_b7	CG7231	343729	137	59.2774	54	83
7	JS201_9_b7	CG7231	317861	110	62.9364	45	65
7	JS202_1_b7	CG6144	226466	61	62.5082	30	31
7	JS202_2_b7	CG6144	211762	57	40.7544	14	43
7	JS202_3_b7	CG6144	275198	92	97.5761	50	42
7	JS202_4_b7	CG6144	231247	78	97.5641	35	43
7	JS202_5_b7	CG6144	357351	89	74.7753	41	48
7	JS202_6_b7	CG6144	334370	105	107.981	49	56
7	JS202_7_b7	CG6144	236844	48	55.1042	18	30
7	JS204_10_b7	CG5885	291309	161	118.155	88	73
13	JS204_1_b13	CG5885	328031	104	76.75	58	46
7	JS204_1_b7	CG5885	259278	156	121.5	75	81
13	JS204_2_b13	CG5885	337060	115	53.9478	43	72
7	JS204_2_b7	CG5885	255663	150	173.94	72	78
13	JS204_3_b13	CG5885	272978	112	104.027	67	45
7	JS204_3_b7	CG5885	363481	229	113.974	131	98
13	JS204_4_b13	CG5885	239310	140	62.7929	49	91
7	JS204_4_b7	CG5885	304222	145	132.593	80	65
13	JS204_5_b13	CG5885	364197	186	83.9032	102	84
7	JS204_5_b7	CG5885	364947	169	133.331	98	71
13	JS204_6_b13	CG5885	310518	129	43.1938	38	91
7	JS204_6_b7	CG5885	247015	114	114.544	65	49
13	JS204_7_b13	CG5885	307320	179	73.2402	75	104
7	JS204_7_b7	CG5885	299583	157	115.694	93	64
13	JS204_8_b13	CG5885	271289	137	69.292	57	80
7	JS204_8_b7	CG5885	344589	181	101.497	85	96
13	JS204_9_b13	CG5885	342781	168	92.0536	95	73
7	JS204_9_b7	CG5885	238792	118	126.229	78	40
8	JS207_10_b8	CG8408	264460	87	51.2529	27	60
8	JS207_1_b8	CG8408	268110	42	54.5238	14	28
8	JS207_2_b8	CG8408	357790	79	82.1013	32	47
8	JS207_3_b8	CG8408	369448	105	50.3333	31	74
8	JS207_4_b8	CG8408	342306	66	50.0152	20	46
8	JS207_5_b8	CG8408	246053	107	28.9439	14	93
8	JS207_6_b8	CG8408	286814	62	53.1129	19	43
8	JS207_7_b8	CG8408	312737	47	40.4468	8	39
8	JS207_8_b8	CG8408	249952	59	58.0169	17	42
8	JS207_9_b8	CG8408	345450	62	45.9677	18	44
8	JS208_10_b8	CG15738	265228	116	64.8793	42	74
8	JS208_1_b8	CG15738	349348	125	98.776	62	63
8	JS208_2_b8	CG15738	344012	107	65.3364	38	69
8	JS208_3_b8	CG15738	317231	113	63.2832	41	72
8	JS208_4_b8	CG15738	309968	126	77.5714	52	74
8	JS208_5_b8	CG15738	327878	127	58.7874	48	79
8	JS208_6_b8	CG15738	243259	79	61.2658	29	50
8	JS208_7_b8	CG15738	251374	99	86.1717	50	49
8	JS208_8_b8	CG15738	220499	85	87.3412	33	52
8	JS208_9_b8	CG15738	292921	123	79.2195	62	61
3	JS20_10_b3	CG11534	253319	41	36.7561	6	35
2	JS20_1_b2	CG11534	244180	73	49.863	22	51
3	JS20_1_b3	CG11534	262130	95	76.9368	46	49
2	JS20_2_b2	CG11534	291220	42	73.1667	21	21
3	JS20_2_b3	CG11534	259019	98	77.9184	48	50
2	JS20_3_b2	CG11534	271516	30	39.7	9	21
3	JS20_3_b3	CG11534	258170	117	66.2308	44	73
2	JS20_4_b2	CG11534	253084	68	89.3382	25	43
3	JS20_4_b3	CG11534	245846	92	87.9348	55	37
2	JS20_5_b2	CG11534	170364	43	76.4419	23	20
3	JS20_5_b3	CG11534	209765	70	72.5286	27	43
2	JS20_6_b2	CG11534	257375	48	83.7083	20	28
3	JS20_6_b3	CG11534	262942	41	45.0732	13	28
2	JS20_7_b2	CG11534	260920	36	57.5	15	21
3	JS20_7_b3	CG11534	291155	138	88.6449	66	72
2	JS20_8_b2	CG11534	265154	52	67.8269	17	35
3	JS20_8_b3	CG11534	224859	44	62	16	28
2	JS20_9_b2	CG11534	186163	40	61	13	27
3	JS20_9_b3	CG11534	261555	63	86.0159	31	32
8	JS210_1_b8	CG12090	335817	108	79.6944	41	67
8	JS210_2_b8	CG12090	271057	90	77.1	32	58
8	JS210_3_b8	CG12090	216808	65	59.8154	30	35
8	JS210_4_b8	CG12090	347606	110	94.8273	51	59
8	JS212_10_b8	CG31638	350056	177	137.938	85	92
13	JS212_1_b13	CG31638	352091	134	58.0821	46	88
8	JS212_1_b8	CG31638	315868	167	83.2575	71	96
13	JS212_2_b13	CG31638	281896	107	70.7196	43	64
8	JS212_2_b8	CG31638	300511	146	88.1849	76	70
13	JS212_3_b13	CG31638	318303	45	45.8222	17	28
8	JS212_3_b8	CG31638	325918	132	68.0833	53	79
13	JS212_4_b13	CG31638	353026	93	60.1828	35	58
8	JS212_4_b8	CG31638	254871	117	97.8034	53	64
13	JS212_5_b13	CG31638	356497	107	51.6542	39	68
8	JS212_5_b8	CG31638	327701	131	87.5725	62	69
13	JS212_6_b13	CG31638	355463	114	74.2368	47	67
8	JS212_6_b8	CG31638	322769	150	106.133	73	77
13	JS212_7_b13	CG31638	253466	112	81.6429	52	60
8	JS212_7_b8	CG31638	266974	149	126.758	92	57
13	JS212_8_b13	CG31638	287876	97	59.9794	42	55
8	JS212_8_b8	CG31638	376810	106	180.028	72	34
13	JS212_9_b13	CG31638	207095	89	76.3933	35	54
8	JS212_9_b8	CG31638	315886	156	94.9744	78	78
13	JS215_10_b13	CG3309	206680	45	37.0889	13	32
8	JS215_10_b8	CG3309	274209	101	103.059	44	57
13	JS215_1_b13	CG3309	335770	76	74.4868	37	39
8	JS215_1_b8	CG3309	247215	88	123.83	47	41
13	JS215_2_b13	CG3309	295531	62	57.1613	25	37
8	JS215_2_b8	CG3309	279767	83	118.795	44	39
13	JS215_3_b13	CG3309	228639	49	53.7143	15	34
8	JS215_3_b8	CG3309	252329	82	95.1341	50	32
13	JS215_4_b13	CG3309	210703	57	87.7368	25	32
8	JS215_4_b8	CG3309	232356	78	107.038	35	43
13	JS215_5_b13	CG3309	232336	59	57.1356	19	40
8	JS215_5_b8	CG3309	265329	106	116.689	57	49
13	JS215_6_b13	CG3309	201182	43	56.6744	20	23
8	JS215_6_b8	CG3309	276997	85	110.353	50	35
13	JS215_7_b13	CG3309	248218	54	35.7963	15	39
8	JS215_7_b8	CG3309	326631	110	113.236	59	51
13	JS215_8_b13	CG3309	284379	63	55.4603	24	39
8	JS215_8_b8	CG3309	293594	109	125.917	56	53
13	JS215_9_b13	CG3309	252624	15	26.3333	1	14
8	JS215_9_b8	CG3309	342917	123	99.374	52	71
8	JS216_10_b8	CG10252	227813	85	68.0941	36	49
8	JS216_1_b8	CG10252	294614	102	56.4412	33	69
8	JS216_2_b8	CG10252	300498	80	98.45	43	37
8	JS216_3_b8	CG10252	350430	109	59.5505	44	65
8	JS216_4_b8	CG10252	274338	87	64.023	42	45
8	JS216_5_b8	CG10252	238371	103	52.2621	40	63
8	JS216_6_b8	CG10252	203150	62	89.3387	32	30
8	JS216_7_b8	CG10252	249895	103	65.8252	38	65
8	JS216_8_b8	CG10252	214472	78	67.3077	28	50
8	JS216_9_b8	CG10252	244734	83	71.6145	34	49
8	JS219_10_b8	CG12194	311424	144	125.181	77	67
8	JS219_1_b8	CG12194	287438	125	81.752	49	76
8	JS219_2_b8	CG12194	297201	118	113.381	55	63
8	JS219_3_b8	CG12194	331037	142	87.7465	63	79
8	JS219_4_b8	CG12194	301648	138	81.4783	57	81
8	JS219_5_b8	CG12194	303726	150	74.3133	64	86
8	JS219_6_b8	CG12194	235263	76	59.4342	26	50
8	JS219_7_b8	CG12194	241058	91	92.3077	41	50
8	JS219_8_b8	CG12194	310458	157	81.1656	74	83
8	JS219_9_b8	CG12194	297909	152	79.2303	61	91
3	JS21_10_b3	CG14480	254696	119	62.2017	51	68
2	JS21_1_b2	CG14480	263890	73	72.589	35	38
3	JS21_1_b3	CG14480	205720	102	165.373	63	39
2	JS21_2_b2	CG14480	314453	55	35.7091	13	42
3	JS21_2_b3	CG14480	305685	118	70.5254	42	76
2	JS21_3_b2	CG14480	358137	128	73.9766	59	69
3	JS21_3_b3	CG14480	337352	188	95.9468	100	88
2	JS21_4_b2	CG14480	305712	72	57.2222	29	43
3	JS21_4_b3	CG14480	224273	119	209.303	73	46
2	JS21_5_b2	CG14480	283884	71	65.1127	26	45
3	JS21_5_b3	CG14480	322132	140	87.1929	66	74
2	JS21_6_b2	CG14480	273095	59	62.1186	22	37
3	JS21_6_b3	CG14480	263516	117	82.3248	54	63
2	JS21_7_b2	CG14480	273409	58	72	34	24
3	JS21_7_b3	CG14480	311243	149	101.705	74	75
2	JS21_8_b2	CG14480	259232	62	49.2903	16	46
3	JS21_8_b3	CG14480	239450	128	153.836	75	53
2	JS21_9_b2	CG14480	361757	53	77.5283	19	34
3	JS21_9_b3	CG14480	272139	150	112.593	81	69
8	JS220_10_b8	CG10103	205867	102	66.8824	30	72
8	JS220_1_b8	CG10103	328847	180	60.6833	54	126
8	JS220_2_b8	CG10103	380100	132	71.4773	55	77
8	JS220_3_b8	CG10103	321360	101	74.1089	44	57
8	JS220_4_b8	CG10103	286303	119	64.9412	57	62
8	JS220_5_b8	CG10103	299539	158	67.0316	65	93
8	JS220_6_b8	CG10103	267112	134	69.2015	52	82
8	JS220_7_b8	CG10103	371671	162	64.8086	69	93
8	JS220_8_b8	CG10103	303942	132	64.8258	44	88
8	JS220_9_b8	CG10103	290280	156	59.0385	52	104
8	JS221_10_b8	CG2614	268618	115	64.9565	48	67
8	JS221_1_b8	CG2614	295666	98	74.7857	38	60
8	JS221_2_b8	CG2614	297975	116	89.3966	49	67
8	JS221_3_b8	CG2614	277355	61	96.8852	33	28
8	JS221_4_b8	CG2614	206546	90	61.3667	34	56
8	JS221_5_b8	CG2614	153730	61	119.508	43	18
8	JS221_6_b8	CG2614	351102	111	148.91	64	47
8	JS221_7_b8	CG2614	252746	73	106.767	37	36
8	JS221_8_b8	CG2614	269885	96	71	48	48
8	JS221_9_b8	CG2614	333770	96	82.3438	42	54
8	JS223_10_b8	CG5458	324385	162	83.6975	77	85
8	JS223_1_b8	CG5458	305369	193	78.456	84	109
8	JS223_2_b8	CG5458	328819	169	96.5207	87	82
8	JS223_3_b8	CG5458	315796	140	101.879	54	86
8	JS223_4_b8	CG5458	272376	119	90.8571	47	72
8	JS223_5_b8	CG5458	159268	78	51.5641	25	53
8	JS223_6_b8	CG5458	279783	98	70.0918	47	51
8	JS223_7_b8	CG5458	235824	137	69.7299	56	81
8	JS223_8_b8	CG5458	338712	169	87.2722	84	85
8	JS223_9_b8	CG5458	336524	206	91.4951	97	109
8	JS224_10_b8	CG7352	308051	112	89.2589	55	57
8	JS224_1_b8	CG7352	331552	93	63.3441	30	63
8	JS224_2_b8	CG7352	250810	42	35.3571	7	35
8	JS224_3_b8	CG7352	266527	49	37.8367	11	38
8	JS224_4_b8	CG7352	220676	66	51.3636	26	40
8	JS224_5_b8	CG7352	355870	97	67.732	39	58
8	JS224_6_b8	CG7352	261660	60	49.1833	16	44
8	JS224_7_b8	CG7352	337702	124	92.3629	58	66
8	JS224_8_b8	CG7352	260394	66	71.6212	13	53
8	JS224_9_b8	CG7352	371962	97	80.1546	31	66
8	JS225_10_b8	CG13585	299312	161	70.0124	69	92
8	JS225_1_b8	CG13585	204979	138	62.5362	50	88
8	JS225_2_b8	CG13585	280284	147	91.7211	78	69
8	JS225_3_b8	CG13585	288844	159	87.0252	80	79
8	JS225_4_b8	CG13585	287288	130	88.5923	70	60
8	JS225_5_b8	CG13585	350643	177	94.2881	84	93
8	JS225_6_b8	CG13585	256189	87	70.8046	38	49
8	JS225_7_b8	CG13585	311958	134	72.8134	56	78
8	JS225_8_b8	CG13585	181540	94	46.8404	23	71
8	JS225_9_b8	CG13585	281390	134	74.7463	65	69
8	JS230_10_b8	CG11848	272863	110	147	67	43
8	JS230_1_b8	CG11848	262553	112	133.214	57	55
8	JS230_2_b8	CG11848	363157	162	82.9321	68	94
8	JS230_3_b8	CG11848	268258	125	91.12	49	76
8	JS230_4_b8	CG11848	341104	178	99.1292	89	89
8	JS230_5_b8	CG11848	300183	144	77.0694	56	88
8	JS230_6_b8	CG11848	272986	109	89.6789	46	63
8	JS230_7_b8	CG11848	346071	133	121.88	63	70
8	JS230_8_b8	CG11848	365435	133	98.0451	69	64
8	JS230_9_b8	CG11848	321207	146	101.027	69	77
8	JS231_1_b8	CG13920	269499	262	157.21	131	131
8	JS231_2_b8	CG13920	332423	158	61.7658	66	92
8	JS231_3_b8	CG13920	283301	125	78.84	53	72
8	JS231_4_b8	CG13920	298782	108	99.1667	54	54
8	JS231_5_b8	CG13920	339418	149	78.1946	70	79
8	JS231_6_b8	CG13920	210567	133	63.4737	47	86
8	JS231_7_b8	CG13920	324112	144	78.875	53	91
8	JS231_8_b8	CG13920	288475	146	73.9178	52	94
8	JS231_9_b8	CG13920	318184	256	156.227	135	121
8	JS234_10_b8	CG10254	291157	136	70.1912	56	80
8	JS234_1_b8	CG10254	247839	101	97.0198	51	50
8	JS234_2_b8	CG10254	360892	133	83.3308	57	76
8	JS234_3_b8	CG10254	329808	130	88.9231	68	62
8	JS234_4_b8	CG10254	211334	115	81.2	54	61
8	JS234_5_b8	CG10254	294692	144	76.2639	58	86
8	JS234_6_b8	CG10254	349152	175	90.3943	80	95
8	JS234_7_b8	CG10254	246019	101	86.3168	43	58
8	JS234_8_b8	CG10254	318858	129	68.0543	51	78
8	JS234_9_b8	CG10254	334519	148	69.3514	69	79
8	JS235_10_b8	CG3887	320999	138	44.7971	38	100
8	JS235_1_b8	CG3887	326230	111	71.5405	41	70
8	JS235_2_b8	CG3887	256565	64	55.0156	21	43
8	JS235_3_b8	CG3887	304956	95	62.4632	35	60
8	JS235_4_b8	CG3887	171804	65	48.6308	23	42
8	JS235_5_b8	CG3887	278762	103	76.7961	39	64
8	JS235_6_b8	CG3887	356883	123	61.4065	38	85
8	JS235_7_b8	CG3887	332321	103	59.6408	39	64
8	JS235_8_b8	CG3887	359601	239	39.2887	60	179
8	JS235_9_b8	CG3887	216820	54	42.2593	13	41
8	JS239_10_b8	CG15438	301860	132	104.341	70	62
8	JS239_1_b8	CG15438	327629	170	80.9588	69	101
8	JS239_2_b8	CG15438	276361	113	121.885	53	60
8	JS239_3_b8	CG15438	244381	137	89.1314	66	71
8	JS239_4_b8	CG15438	302996	113	110.77	67	46
8	JS239_5_b8	CG15438	209671	114	91.1754	50	64
8	JS239_6_b8	CG15438	286939	160	78.9	72	88
8	JS239_7_b8	CG15438	209104	122	83.2869	52	70
8	JS239_8_b8	CG15438	322290	140	152.4	75	65
8	JS239_9_b8	CG15438	252645	117	89.3077	56	61
3	JS23_10_b3	CG31717	235293	62	67.4194	23	39
2	JS23_1_b2	CG31717	260755	47	96.5745	20	27
3	JS23_1_b3	CG31717	175767	111	113.441	61	50
2	JS23_2_b2	CG31717	260672	57	69.5789	24	33
3	JS23_2_b3	CG31717	238204	84	69.2619	40	44
2	JS23_3_b2	CG31717	245756	68	53.0294	21	47
3	JS23_3_b3	CG31717	246677	115	75.2696	40	75
2	JS23_4_b2	CG31717	206591	58	84.7414	30	28
3	JS23_4_b3	CG31717	236370	86	59.7674	34	52
2	JS23_5_b2	CG31717	259593	71	61.9577	31	40
3	JS23_5_b3	CG31717	217359	65	66.2308	22	43
2	JS23_6_b2	CG31717	276773	58	75.8103	29	29
3	JS23_6_b3	CG31717	177281	43	74.3023	18	25
2	JS23_7_b2	CG31717	262375	79	65.4304	33	46
3	JS23_7_b3	CG31717	328395	133	64.0752	50	83
2	JS23_8_b2	CG31717	226359	42	53.6667	9	33
3	JS23_8_b3	CG31717	336972	152	83.0197	81	71
2	JS23_9_b2	CG31717	308719	50	62.88	19	31
3	JS23_9_b3	CG31717	228450	134	84.403	70	64
8	JS242_10_b8	CG17252	269792	156	122.468	73	83
8	JS242_1_b8	CG17252	239670	153	148.366	80	73
8	JS242_2_b8	CG17252	289935	187	113.396	81	106
8	JS242_3_b8	CG17252	317800	167	143.269	72	95
8	JS242_4_b8	CG17252	340785	219	111.598	123	96
8	JS242_5_b8	CG17252	279066	164	101.634	89	75
8	JS242_6_b8	CG17252	353555	203	117.192	99	104
8	JS242_7_b8	CG17252	271375	153	130.719	75	78
8	JS242_8_b8	CG17252	350667	189	107.46	92	97
8	JS242_9_b8	CG17252	255739	169	136.568	94	75
8	JS243_10_b8	CG2179	360056	46	56	14	32
12	JS243_1_b12	CG2179	253890	89	63.2472	38	51
8	JS243_1_b8	CG2179	353993	38	43.3684	11	27
12	JS243_2_b12	CG2179	335070	133	77.2331	67	66
8	JS243_2_b8	CG2179	344896	21	33.1429	4	17
12	JS243_3_b12	CG2179	331830	101	76.8515	34	67
8	JS243_3_b8	CG2179	384305	53	55.8113	20	33
12	JS243_4_b12	CG2179	285030	86	75.9302	39	47
8	JS243_4_b8	CG2179	263718	35	47.9429	14	21
12	JS243_5_b12	CG2179	297360	58	63.7414	26	32
8	JS243_5_b8	CG2179	327773	49	62	20	29
12	JS243_6_b12	CG2179	280170	85	69.0471	38	47
8	JS243_6_b8	CG2179	328525	55	54.1273	17	38
12	JS243_7_b12	CG2179	281880	40	58.525	18	22
8	JS243_7_b8	CG2179	316570	52	46.2692	15	37
12	JS243_8_b12	CG2179	373770	126	92.4683	61	65
8	JS243_8_b8	CG2179	334182	52	40.5769	12	40
12	JS243_9_b12	CG2179	323460	97	77.1546	45	52
8	JS243_9_b8	CG2179	332972	30	25.4667	3	27
8	JS244_1_b8	CG10958	338960	154	104.922	77	77
8	JS244_2_b8	CG10958	289751	160	85.9437	79	81
8	JS244_3_b8	CG10958	343424	225	86.7378	98	127
8	JS244_4_b8	CG10958	252105	121	90.4959	52	69
8	JS244_5_b8	CG10958	231130	89	87.9551	40	49
8	JS244_6_b8	CG10958	238913	146	63.1712	54	92
8	JS244_7_b8	CG10958	302792	143	88.0629	68	75
8	JS244_8_b8	CG10958	343784	137	91.3504	80	57
8	JS244_9_b8	CG10958	309226	40	52.925	10	30
8	JS248_10_b8	CG12730	356470	70	78.3429	38	32
8	JS248_1_b8	CG12730	285448	70	86.1714	35	35
8	JS248_2_b8	CG12730	205052	51	76.2549	27	24
8	JS248_3_b8	CG12730	275932	101	97.2178	53	48
8	JS248_4_b8	CG12730	326521	62	77.3871	33	29
8	JS248_5_b8	CG12730	356071	99	73.2424	39	60
8	JS248_6_b8	CG12730	235805	66	79.8333	32	34
8	JS248_7_b8	CG12730	295782	81	94.2469	43	38
8	JS248_8_b8	CG12730	282273	77	84.0649	32	45
8	JS248_9_b8	CG12730	267789	73	93.4247	32	41
2	JS24_1_b2	CG10470	352035	44	42.3409	8	36
3	JS24_1_b3	CG10470	229905	96	106.885	53	43
2	JS24_2_b2	CG10470	278565	35	55.2857	16	19
3	JS24_2_b3	CG10470	290316	93	72.6882	40	53
2	JS24_3_b2	CG10470	250291	52	61.8269	23	29
3	JS24_3_b3	CG10470	257085	92	60.0543	30	62
2	JS24_4_b2	CG10470	272034	41	30.6341	7	34
3	JS24_4_b3	CG10470	209432	48	78.5417	20	28
2	JS24_5_b2	CG10470	338116	36	59.0833	10	26
3	JS24_5_b3	CG10470	289878	119	107.697	60	59
2	JS24_6_b2	CG10470	321664	30	63.9667	14	16
3	JS24_6_b3	CG10470	257015	70	67.2857	30	40
2	JS24_7_b2	CG10470	253554	32	49.9062	14	18
3	JS24_7_b3	CG10470	252673	80	74.6125	36	44
2	JS24_8_b2	CG10470	313770	35	49.9714	13	22
3	JS24_8_b3	CG10470	203697	90	71.8333	42	48
2	JS24_9_b2	CG10470	235265	31	56.1613	9	22
8	JS250_10_b8	CG34348	280636	121	63.9174	44	77
8	JS250_1_b8	CG34348	301447	99	74.4242	52	47
8	JS250_2_b8	CG34348	351305	161	78.7702	72	89
8	JS250_3_b8	CG34348	212809	121	67.3802	50	71
8	JS250_4_b8	CG34348	329513	147	80.9184	66	81
8	JS250_5_b8	CG34348	408711	230	81.0174	92	138
8	JS250_6_b8	CG34348	219780	98	64.8061	37	61
8	JS250_7_b8	CG34348	312012	160	64.1375	66	94
8	JS250_8_b8	CG34348	315178	130	76.0538	57	73
8	JS250_9_b8	CG34348	311111	159	93.6164	70	89
8	JS251_10_b8	CG40191	298164	104	62.5288	45	59
8	JS251_1_b8	CG40191	353696	167	85.5509	76	91
8	JS251_2_b8	CG40191	308301	109	72.6881	45	64
8	JS251_3_b8	CG40191	336651	121	57.8099	43	78
8	JS251_4_b8	CG40191	323509	127	73.4646	61	66
8	JS251_5_b8	CG40191	243562	109	105.862	53	56
8	JS251_6_b8	CG40191	339360	170	71.0353	66	104
8	JS251_7_b8	CG40191	249561	91	80.1099	47	44
8	JS251_8_b8	CG40191	285377	134	97.0373	61	73
8	JS251_9_b8	CG40191	356812	176	101.96	75	101
8	JS252_1_b8	CG11601	271092	94	55.5851	28	66
8	JS252_2_b8	CG11601	260110	75	65.9333	30	45
8	JS252_3_b8	CG11601	330140	99	64.9495	37	62
8	JS252_4_b8	CG11601	275940	90	78.0444	48	42
8	JS252_5_b8	CG11601	277357	54	90.3519	21	33
8	JS252_6_b8	CG11601	328389	124	69.5323	52	72
8	JS252_7_b8	CG11601	275146	85	72.3765	36	49
8	JS252_8_b8	CG11601	282429	87	68.046	41	46
8	JS253_10_b8	CG3625	298615	128	68.7734	44	84
8	JS253_1_b8	CG3625	292516	141	43.4397	46	95
8	JS253_2_b8	CG3625	314367	114	43.6316	32	82
8	JS253_3_b8	CG3625	322017	147	67.5714	61	86
8	JS253_4_b8	CG3625	268669	52	33.8462	10	42
8	JS253_5_b8	CG3625	306016	101	58.4851	35	66
8	JS253_6_b8	CG3625	327976	122	95.4754	51	71
8	JS253_7_b8	CG3625	324853	101	71.5149	45	56
8	JS253_8_b8	CG3625	202380	78	55.3846	29	49
8	JS253_9_b8	CG3625	303325	159	46.7358	49	110
9	JS254_10_b9	CG15896	332894	58	60.8966	27	31
13	JS254_1_b13	CG15896	245122	54	45.3519	18	36
9	JS254_1_b9	CG15896	301115	64	45.5781	18	46
13	JS254_2_b13	CG15896	307119	42	64.1429	19	23
9	JS254_2_b9	CG15896	327372	67	45.9254	22	45
13	JS254_3_b13	CG15896	334448	16	80.125	7	9
9	JS254_3_b9	CG15896	293156	79	72.0506	42	37
13	JS254_4_b13	CG15896	257081	29	41.4828	7	22
9	JS254_4_b9	CG15896	263257	56	60.9107	19	37
13	JS254_5_b13	CG15896	320045	53	40.1887	14	39
9	JS254_5_b9	CG15896	261502	56	63.5714	22	34
13	JS254_6_b13	CG15896	288415	17	44.9412	4	13
9	JS254_6_b9	CG15896	256938	44	55.5909	16	28
13	JS254_7_b13	CG15896	304148	28	51.4286	8	20
9	JS254_7_b9	CG15896	254837	43	58.5349	17	26
13	JS254_8_b13	CG15896	288524	21	49.1429	8	13
9	JS254_8_b9	CG15896	324564	43	59.6047	12	31
13	JS254_9_b13	CG15896	245994	30	51.3333	13	17
9	JS254_9_b9	CG15896	283735	67	58.8209	25	42
9	JS256_10_b9	CG1105	328284	59	37.2542	14	45
9	JS256_1_b9	CG1105	291018	61	52.4754	18	43
9	JS256_2_b9	CG1105	319591	67	35.6716	14	53
9	JS256_3_b9	CG1105	242516	64	62.6094	20	44
9	JS256_4_b9	CG1105	339347	85	48.4235	19	66
9	JS256_5_b9	CG1105	305399	80	37.9	23	57
9	JS256_6_b9	CG1105	312488	81	45.1728	22	59
9	JS256_7_b9	CG1105	280131	82	43.6341	23	59
9	JS256_8_b9	CG1105	353984	66	42.5303	18	48
9	JS256_9_b9	CG1105	231359	49	60.102	17	32
9	JS257_10_b9	CG14325	348020	94	63.7872	34	60
9	JS257_1_b9	CG14325	261867	103	68.6505	45	58
9	JS257_2_b9	CG14325	252674	101	48.9901	28	73
9	JS257_3_b9	CG14325	249247	57	48.5789	15	42
9	JS257_4_b9	CG14325	272589	100	65.68	46	54
9	JS257_5_b9	CG14325	244315	101	66.4455	35	66
9	JS257_6_b9	CG14325	208228	85	64.9294	30	55
9	JS257_7_b9	CG14325	253922	49	85.4082	23	26
9	JS257_8_b9	CG14325	299880	81	66.9753	27	54
9	JS257_9_b9	CG14325	357642	109	67	39	70
9	JS258_10_b9	CG30398	277742	91	70.5604	40	51
9	JS258_1_b9	CG30398	229505	26	43.1538	5	21
9	JS258_2_b9	CG30398	304688	62	48.371	21	41
9	JS258_3_b9	CG30398	267573	85	51.8588	32	53
9	JS258_4_b9	CG30398	260948	51	52.1569	19	32
9	JS258_5_b9	CG30398	269055	43	51.8372	15	28
9	JS258_6_b9	CG30398	215542	74	46.9324	21	53
9	JS258_7_b9	CG30398	349250	64	42.3906	22	42
9	JS258_8_b9	CG30398	235720	55	50.9455	14	41
9	JS258_9_b9	CG30398	237385	74	57.3108	35	39
9	JS259_10_b9	CG14985	273811	134	41.0224	43	91
9	JS259_1_b9	CG14985	256184	58	59.6552	27	31
9	JS259_2_b9	CG14985	324172	99	50.2222	31	68
9	JS259_3_b9	CG14985	300795	67	57.209	27	40
9	JS259_4_b9	CG14985	218110	57	55.4211	23	34
9	JS259_5_b9	CG14985	205902	49	70.449	18	31
9	JS259_6_b9	CG14985	277266	105	54.5333	35	70
9	JS259_7_b9	CG14985	260512	54	36.4259	15	39
9	JS259_8_b9	CG14985	157241	88	45.7841	29	59
9	JS259_9_b9	CG14985	228475	85	62.9647	30	55
9	JS262_10_b9	CG5886	196794	78	69.0385	38	40
9	JS262_1_b9	CG5886	301226	116	103	61	55
9	JS262_2_b9	CG5886	299496	134	95.291	64	70
9	JS262_3_b9	CG5886	240787	83	70.8313	41	42
9	JS262_4_b9	CG5886	229213	97	78.3299	41	56
9	JS262_5_b9	CG5886	275699	84	71.5	40	44
9	JS262_6_b9	CG5886	178778	76	73.0789	29	47
9	JS262_7_b9	CG5886	350140	144	74.0764	63	81
9	JS262_8_b9	CG5886	242905	88	80.5682	40	48
9	JS262_9_b9	CG5886	269538	106	80.1415	49	57
9	JS263_10_b9	CG3709	296528	109	60.7798	36	73
9	JS263_1_b9	CG3709	269001	85	63.3647	34	51
9	JS263_2_b9	CG3709	216617	72	63.25	26	46
9	JS263_3_b9	CG3709	311546	90	66.7	37	53
9	JS263_4_b9	CG3709	289943	112	103.259	63	49
9	JS263_5_b9	CG3709	204350	36	59.6667	14	22
9	JS263_6_b9	CG3709	277063	84	49.3929	22	62
9	JS263_7_b9	CG3709	318459	121	58.2893	51	70
9	JS263_8_b9	CG3709	228762	51	63.8824	21	30
9	JS263_9_b9	CG3709	209348	82	59.5488	29	53
9	JS264_10_b9	CG3152	230031	49	89.2653	22	27
9	JS264_1_b9	CG3152	246285	79	84.557	33	46
9	JS264_2_b9	CG3152	294238	83	55.8434	32	51
9	JS264_3_b9	CG3152	230209	53	117.792	31	22
9	JS264_4_b9	CG3152	246389	29	55	8	21
9	JS264_5_b9	CG3152	341557	83	66.4699	36	47
9	JS264_6_b9	CG3152	250205	82	84.6463	36	46
9	JS264_7_b9	CG3152	277652	79	44.2911	24	55
9	JS264_8_b9	CG3152	255800	54	64.9815	23	31
9	JS264_9_b9	CG3152	294251	99	59.8182	31	68
9	JS267_10_b9	CG18812	352982	194	148.232	106	88
13	JS267_1_b13	CG18812	305995	108	107.5	57	51
9	JS267_1_b9	CG18812	262855	158	191.753	89	69
13	JS267_2_b13	CG18812	224615	70	54.1	28	42
9	JS267_2_b9	CG18812	275652	134	192.694	95	39
13	JS267_3_b13	CG18812	277416	80	85.5875	44	36
9	JS267_3_b9	CG18812	340355	205	160.112	111	94
13	JS267_4_b13	CG18812	342501	177	84.7232	82	95
9	JS267_4_b9	CG18812	253631	143	139.538	92	51
13	JS267_5_b13	CG18812	295830	125	88.904	65	60
9	JS267_5_b9	CG18812	284074	129	194.109	86	43
13	JS267_6_b13	CG18812	236107	124	87.7016	69	55
9	JS267_6_b9	CG18812	236201	132	87.303	58	74
13	JS267_7_b13	CG18812	235238	78	73.5	40	38
9	JS267_7_b9	CG18812	291028	159	136.101	85	74
13	JS267_8_b13	CG18812	305067	156	91.3205	77	79
9	JS267_8_b9	CG18812	284381	149	168.067	91	58
13	JS267_9_b13	CG18812	292385	127	49.1732	39	88
9	JS267_9_b9	CG18812	354845	203	136.084	97	106
3	JS26_10_b3	CG4646	316932	175	66.2229	56	119
2	JS26_1_b2	CG4646	340415	60	69.7333	27	33
3	JS26_1_b3	CG4646	360268	134	74.1343	61	73
2	JS26_2_b2	CG4646	375999	29	41.2069	9	20
3	JS26_2_b3	CG4646	281817	109	74.3394	51	58
2	JS26_3_b2	CG4646	161752	13	36.7692	5	8
3	JS26_3_b3	CG4646	339238	195	86.1641	87	108
2	JS26_4_b2	CG4646	264487	35	43.5143	8	27
3	JS26_4_b3	CG4646	273787	141	121.915	71	70
2	JS26_5_b2	CG4646	249233	12	76.25	3	9
3	JS26_5_b3	CG4646	325038	156	65.8141	58	98
2	JS26_6_b2	CG4646	215982	68	37	16	52
3	JS26_6_b3	CG4646	261963	106	57.7547	42	64
2	JS26_7_b2	CG4646	217038	33	41.1515	6	27
3	JS26_7_b3	CG4646	308943	150	77.2467	57	93
2	JS26_8_b2	CG4646	271341	39	62.5128	20	19
3	JS26_8_b3	CG4646	319793	92	73.0652	35	57
2	JS26_9_b2	CG4646	357904	32	65.5938	6	26
3	JS26_9_b3	CG4646	247257	91	83.3297	38	53
9	JS270_10_b9	CG13708	311869	98	74.5306	39	59
9	JS270_1_b9	CG13708	334138	119	93.9328	63	56
9	JS270_2_b9	CG13708	304341	113	49.6283	43	70
9	JS270_3_b9	CG13708	246897	77	100.494	37	40
9	JS270_4_b9	CG13708	241557	90	97.2	40	50
9	JS270_5_b9	CG13708	262626	97	84.2887	46	51
9	JS270_6_b9	CG13708	318758	126	72.1429	52	74
9	JS270_7_b9	CG13708	236664	93	86.7957	46	47
9	JS270_8_b9	CG13708	247332	108	74.4537	51	57
9	JS270_9_b9	CG13708	259476	103	64.9709	38	65
12	JS272_10_b12	CG12713	298170	84	38.25	22	62
13	JS272_10_b13	CG12713	246275	17	44.4118	6	11
9	JS272_10_b9	CG12713	284974	10	52.4	4	6
12	JS272_1_b12	CG12713	292230	42	39.8095	11	31
13	JS272_1_b13	CG12713	324068	16	21.125	2	14
9	JS272_1_b9	CG12713	313075	35	45	5	30
12	JS272_2_b12	CG12713	297360	85	46.7765	23	62
13	JS272_2_b13	CG12713	336752	14	18.5	1	13
9	JS272_2_b9	CG12713	315936	62	56.8871	18	44
12	JS272_3_b12	CG12713	283140	100	45.28	30	70
13	JS272_3_b13	CG12713	256000				0
9	JS272_3_b9	CG12713	270636	26	37.8462	4	22
12	JS272_4_b12	CG12713	284040	38	31.1842	7	31
13	JS272_4_b13	CG12713	336319	11	18.9091		11
9	JS272_4_b9	CG12713	320045	55	36.4545	11	44
12	JS272_5_b12	CG12713	294840	35	51.9143	10	25
13	JS272_5_b13	CG12713	333201	16	41.25	5	11
9	JS272_5_b9	CG12713	263065	14	43.9286	5	9
12	JS272_6_b12	CG12713	350730	86	46.5	24	62
13	JS272_6_b13	CG12713	361925	11	22.1818		11
9	JS272_6_b9	CG12713	324224	44	62.5	14	30
12	JS272_7_b12	CG12713	354780	38	42.8158	12	26
13	JS272_7_b13	CG12713	275984	1	6		1
9	JS272_7_b9	CG12713	247612	41	54.6829	13	28
12	JS272_8_b12	CG12713	275310	26	53.8846	8	18
13	JS272_8_b13	CG12713	262712	6	22.1667		6
9	JS272_8_b9	CG12713	378158	7	38.7143	2	5
12	JS272_9_b12	CG12713	342900	28	34.25	6	22
13	JS272_9_b13	CG12713	266357	4	16.5		4
9	JS272_9_b9	CG12713	231919	11	35.6364	2	9
9	JS273_10_b9	CG31924	341775	91	78.3626	36	55
9	JS273_1_b9	CG31924	278994	70	39.8714	18	52
9	JS273_2_b9	CG31924	244184	50	77.58	20	30
9	JS273_3_b9	CG31924	302806	76	96.4079	43	33
9	JS273_4_b9	CG31924	250348	66	54.8939	23	43
9	JS273_5_b9	CG31924	260541	76	92.5	35	41
9	JS273_6_b9	CG31924	195565	70	74.0429	27	43
9	JS273_7_b9	CG31924	255552	61	78.4754	27	34
9	JS273_8_b9	CG31924	352754	116	50.9569	36	80
9	JS273_9_b9	CG31924	291553	73	79.7808	42	31
9	JS274_10_b9	CG15441	316263	145	61.2552	57	88
9	JS274_1_b9	CG15441	295941	163	67.8712	65	98
9	JS274_2_b9	CG15441	279925	131	65.8321	54	77
9	JS274_3_b9	CG15441	285443	117	52.265	38	79
9	JS274_4_b9	CG15441	343109	164	98.0061	77	87
9	JS274_5_b9	CG15441	290496	155	61.8258	51	104
9	JS274_6_b9	CG15441	265299	141	62.9149	57	84
9	JS274_7_b9	CG15441	308186	115	84.8783	60	55
9	JS274_8_b9	CG15441	337485	174	88.046	89	85
9	JS274_9_b9	CG15441	347376	108	77.3426	46	62
3	JS27_10_b3	CG6153	255535	91	83.8022	41	50
2	JS27_1_b2	CG6153	338705	34	50.4706	11	23
3	JS27_1_b3	CG6153	351921	117	97.4188	53	64
2	JS27_2_b2	CG6153	375391	8	37.625	2	6
3	JS27_2_b3	CG6153	352001	130	68.4077	47	83
2	JS27_3_b2	CG6153	268160	33	66.5455	13	20
3	JS27_3_b3	CG6153	238790	51	61.9608	19	32
2	JS27_4_b2	CG6153	294599	10	37.6	4	6
3	JS27_4_b3	CG6153	297254	105	96.4571	58	47
2	JS27_5_b2	CG6153	340994	52	54.5769	19	33
3	JS27_5_b3	CG6153	291812	80	60.0875	35	45
2	JS27_6_b2	CG6153	366064	67	54.1194	21	46
3	JS27_6_b3	CG6153	114459	66	88.6212	29	37
2	JS27_7_b2	CG6153	260694	29	40.8276	7	22
3	JS27_7_b3	CG6153	312625	118	114.695	68	50
2	JS27_8_b2	CG6153	348999	34	45.4412	10	24
3	JS27_8_b3	CG6153	254831	87	66.7126	34	53
2	JS27_9_b2	CG6153	342991	34	41.5882	7	27
3	JS27_9_b3	CG6153	200116	99	78.7778	43	56
9	JS282_10_b9	CG10191	336694	124	82.3145	65	59
9	JS282_1_b9	CG10191	313027	94	53.5319	32	62
9	JS282_2_b9	CG10191	284989	103	65.7476	43	60
9	JS282_3_b9	CG10191	242848	69	73.6522	32	37
9	JS282_4_b9	CG10191	305617	82	58.061	34	48
9	JS282_5_b9	CG10191	351775	117	57.7521	43	74
9	JS282_6_b9	CG10191	276354	110	67.5273	43	67
9	JS282_7_b9	CG10191	251769	73	83.863	26	47
9	JS282_8_b9	CG10191	185150	56	81.6071	27	29
9	JS282_9_b9	CG10191	331711	126	62.4444	46	80
9	JS287_10_b9	CG17739	292014	67	68.3284	32	35
9	JS287_1_b9	CG17739	321109	75	49.6267	20	55
9	JS287_2_b9	CG17739	297707	96	62.1979	32	64
9	JS287_3_b9	CG17739	232047	34	53.4118	13	21
9	JS287_4_b9	CG17739	304526	80	44.7125	20	60
9	JS287_5_b9	CG17739	328504	97	76.6186	40	57
9	JS287_6_b9	CG17739	275441	47	53.5745	12	35
9	JS287_7_b9	CG17739	182809	47	49.234	16	31
9	JS287_8_b9	CG17739	306460	99	63.5354	37	62
9	JS287_9_b9	CG17739	342886	78	54.0513	29	49
3	JS28_10_b3	CG8135	202009	82	69.7683	32	50
3	JS28_1_b3	CG8135	312747	158	58.2152	51	107
3	JS28_2_b3	CG8135	266201	126	75.5952	57	69
3	JS28_3_b3	CG8135	320966	173	69.1272	70	103
3	JS28_4_b3	CG8135	251704	95	76.6105	46	49
3	JS28_5_b3	CG8135	290937	142	85.2535	73	69
3	JS28_6_b3	CG8135	292751	121	90.2479	66	55
3	JS28_7_b3	CG8135	286369	116	69.8448	41	75
3	JS28_8_b3	CG8135	248195	163	64.3374	65	98
3	JS28_9_b3	CG8135	333690	148	68.6081	58	90
9	JS293_10_b9	CG7423	315768	168	67.8274	69	99
9	JS293_1_b9	CG7423	333327	164	101.841	89	75
9	JS293_2_b9	CG7423	330254	144	79.5625	60	84
9	JS293_3_b9	CG7423	277624	71	106.254	38	33
9	JS293_4_b9	CG7423	340896	172	70.2733	67	105
9	JS293_5_b9	CG7423	233543	57	48.2105	15	42
9	JS293_6_b9	CG7423	294305	197	126.508	106	91
9	JS293_7_b9	CG7423	353651	154	94.9675	86	68
9	JS293_8_b9	CG7423	329135	196	80.2806	94	102
9	JS293_9_b9	CG7423	345715	137	93.5182	62	75
9	JS294_10_b9	CG31715	353699	167	91.5389	70	97
9	JS294_1_b9	CG31715	216334	91	86.8352	37	54
9	JS294_2_b9	CG31715	287776	115	96.4348	51	64
9	JS294_3_b9	CG31715	354944	170	102.582	74	96
9	JS294_4_b9	CG31715	312863	123	80.6179	50	73
9	JS294_5_b9	CG31715	226345	95	51.6211	28	67
9	JS294_6_b9	CG31715	358179	156	72.7115	72	84
9	JS294_7_b9	CG31715	308303	99	130.263	52	47
9	JS294_8_b9	CG31715	178609	42	70.1905	18	24
9	JS294_9_b9	CG31715	285856	120	77.075	58	62
9	JS295_10_b9	CG12272	281278	59	66.3729	24	35
13	JS295_1_b13	CG12272	269482	7	15.4286		7
9	JS295_1_b9	CG12272	249620	74	55.7568	17	57
13	JS295_2_b13	CG12272	254865	26	38.2308	6	20
9	JS295_2_b9	CG12272	344430	54	65.7222	20	34
13	JS295_3_b13	CG12272	362035	64	43.3125	19	45
9	JS295_3_b9	CG12272	326657	89	53.1685	36	53
13	JS295_4_b13	CG12272	336776	57	41.8772	20	37
9	JS295_4_b9	CG12272	251352	19	57.0526	10	9
13	JS295_5_b13	CG12272	294162	44	18	2	42
9	JS295_5_b9	CG12272	275488	61	46.1148	20	41
13	JS295_6_b13	CG12272	326879	50	31.96	8	42
9	JS295_6_b9	CG12272	220479	57	46.5789	15	42
13	JS295_7_b13	CG12272	318304	54	39.9074	11	43
9	JS295_7_b9	CG12272	223084	57	60.5965	24	33
13	JS295_8_b13	CG12272	215837	42	20.2381	3	39
9	JS295_8_b9	CG12272	175562	35	24.4571	2	33
13	JS295_9_b13	CG12272	251646	27	62.8889	11	16
9	JS295_9_b9	CG12272	197667	57	49.3158	21	36
9	JS297_10_b9	CG15439	258923	57	67.2807	24	33
9	JS297_1_b9	CG15439	185161	56	52.4643	22	34
9	JS297_2_b9	CG15439	226514	99	56.1818	40	59
9	JS297_3_b9	CG15439	245583	71	59.1268	24	47
9	JS297_4_b9	CG15439	295832	103	83.767	44	59
9	JS297_5_b9	CG15439	303313	73	60.3973	32	41
9	JS297_6_b9	CG15439	231601	60	89.0667	36	24
9	JS297_7_b9	CG15439	176064	44	64.5227	16	28
9	JS297_8_b9	CG15439	268991	99	52.6566	36	63
9	JS297_9_b9	CG15439	294226	119	85.4454	53	66
9	JS299_10_b9	CG1839	295934	111	62.9369	43	68
9	JS299_1_b9	CG1839	185166	27	50.5926	9	18
9	JS299_2_b9	CG1839	281370	43	42.6047	9	34
9	JS299_3_b9	CG1839	243090	45	80.3111	22	23
9	JS299_4_b9	CG1839	320187	116	54.1724	38	78
9	JS299_5_b9	CG1839	233401	51	84.5686	23	28
9	JS299_6_b9	CG1839	300450	99	66.5758	42	57
9	JS299_7_b9	CG1839	176257	41	83.0976	21	20
9	JS299_8_b9	CG1839	308989	43	56.2093	12	31
9	JS299_9_b9	CG1839	299059	108	68.463	43	65
1	JS2_1_b1	CG4662	201662	62	67.9355	27	35
3	JS2_1_b3	CG4662	344230	150	99.4867	82	68
1	JS2_2_b1	CG4662	250836	83	48.8675	24	59
3	JS2_2_b3	CG4662	383460	182	78.2912	80	102
1	JS2_3_b1	CG4662	174808	35	52.3714	13	22
3	JS2_3_b3	CG4662	275726	124	97.9839	62	62
1	JS2_4_b1	CG4662	259222	49	32.8571	8	41
3	JS2_4_b3	CG4662	261100	89	107.989	42	47
1	JS2_5_b1	CG4662	279002	67	63.4328	28	39
1	JS2_6_b1	CG4662	246996	63	46.0317	18	45
1	JS2_7_b1	CG4662	273232	57	69.807	30	27
1	JS2_8_b1	CG4662	305670	82	56.2805	32	50
1	JS2_9_b1	CG4662	268392	54	60.1111	17	37
9	JS300_1_b9	CG10674	240990	112	105.438	53	59
9	JS300_2_b9	CG10674	301393	110	75.7727	52	58
9	JS300_3_b9	CG10674	266918	131	69.2824	58	73
9	JS300_4_b9	CG10674	263612	278	70.7122	107	171
9	JS300_5_b9	CG10674	243074	125	66.896	51	74
9	JS300_6_b9	CG10674	342791	163	97.0859	81	82
9	JS300_7_b9	CG10674	295170	165	88.4182	82	83
9	JS300_8_b9	CG10674	269845	132	88.6212	59	73
9	JS306_10_b9	CG42248	327350	112	71.0893	39	73
9	JS306_1_b9	CG42248	236127	71	54.5211	22	49
9	JS306_2_b9	CG42248	204656	66	56.3182	22	44
9	JS306_3_b9	CG42248	276633	74	148.743	40	34
9	JS306_4_b9	CG42248	213056	78	60.2692	31	47
9	JS306_5_b9	CG42248	353042	121	67.5041	51	70
9	JS306_6_b9	CG42248	238817	83	68.8434	29	54
9	JS306_7_b9	CG42248	227957	87	55.0345	30	57
9	JS306_8_b9	CG42248	255537	71	63.3099	20	51
9	JS306_9_b9	CG42248	235475	107	85.0187	40	67
9	JS307_10_b9	CG42248	230768	68	59.1324	26	42
9	JS307_1_b9	CG42248	265810	85	64.8941	31	54
9	JS307_2_b9	CG42248	246731	68	62.6029	27	41
9	JS307_3_b9	CG42248	223946	61	79.7049	27	34
9	JS307_4_b9	CG42248	253467	83	75.8795	33	50
9	JS307_5_b9	CG42248	350795	92	67.1196	39	53
9	JS307_6_b9	CG42248	308133	79	68.962	36	43
9	JS307_7_b9	CG42248	260518	66	63.4091	29	37
9	JS307_8_b9	CG42248	253269	62	59.0161	21	41
9	JS307_9_b9	CG42248	237963	82	65.8537	39	43
9	JS310_10_b9	CG12118	282343	105	97.2286	59	46
9	JS310_1_b9	CG12118	353132	175	84.3657	80	95
9	JS310_2_b9	CG12118	281862	114	71.7982	47	67
9	JS310_3_b9	CG12118	295758	149	53.7181	46	103
9	JS310_4_b9	CG12118	236675	96	104.51	39	57
9	JS310_5_b9	CG12118	231166	100	63.76	38	62
9	JS310_6_b9	CG12118	275890	107	132.785	40	67
9	JS310_7_b9	CG12118	289158	58	68.4138	24	34
9	JS310_8_b9	CG12118	174296	85	56.4	28	57
9	JS310_9_b9	CG12118	293262	121	75.6364	51	70
9	JS313_1_b9	CG5439	253748	106	78.7736	37	69
9	JS313_2_b9	CG5439	297457	107	51.9252	36	71
9	JS313_3_b9	CG5439	265909	60	58.8833	21	39
9	JS313_4_b9	CG5439	349029	157	76.4777	75	82
9	JS313_5_b9	CG5439	211804	61	50.6885	20	41
9	JS313_6_b9	CG5439	236873	101	47.9208	28	73
9	JS313_7_b9	CG5439	293843	121	75.9752	48	73
9	JS313_8_b9	CG5439	238951	103	70.4175	44	59
10	JS315_10_b10	CG33695	249560	107	104.178	45	62
10	JS315_1_b10	CG33695	290991	111	83.6216	61	50
10	JS315_2_b10	CG33695	293205	110	55.5545	38	72
10	JS315_3_b10	CG33695	246268	142	54.9718	55	87
10	JS315_4_b10	CG33695	225685	50	78.08	25	25
10	JS315_5_b10	CG33695	307999	132	108.606	80	52
10	JS315_6_b10	CG33695	235239	114	60.4649	44	70
10	JS315_7_b10	CG33695	286769	115	57.4783	39	76
10	JS315_8_b10	CG33695	312661	101	89.0594	48	53
10	JS315_9_b10	CG33695	212876	93	58.2473	37	56
10	JS316_10_b10	CG13436	364257	142	84.1268	69	73
10	JS316_1_b10	CG13436	238204	66	98.2576	35	31
10	JS316_2_b10	CG13436	228597	80	61.0375	41	39
10	JS316_3_b10	CG13436	259485	104	70.125	49	55
10	JS316_4_b10	CG13436	292325	77	103.325	39	38
10	JS316_5_b10	CG13436	267632	107	75	39	68
10	JS316_6_b10	CG13436	308512	104	93.5673	62	42
10	JS316_7_b10	CG13436	291347	146	83.8493	62	84
10	JS316_8_b10	CG13436	329069	153	95.4902	85	68
10	JS316_9_b10	CG13436	165311	49	45.9388	16	33
10	JS317_10_b10	CG15141	318520	118	75.2627	54	64
10	JS317_1_b10	CG15141	176866	33	45.5455	10	23
10	JS317_2_b10	CG15141	262660	80	64.3125	27	53
10	JS317_3_b10	CG15141	272836	55	78.3091	26	29
10	JS317_4_b10	CG15141	219190	34	135.971	19	15
10	JS317_5_b10	CG15141	262804	85	91.0235	37	48
10	JS317_6_b10	CG15141	307006	120	62.9667	45	75
10	JS317_7_b10	CG15141	339807	92	55.5435	31	61
10	JS317_8_b10	CG15141	336881	68	65.9853	28	40
10	JS317_9_b10	CG15141	240839	37	55.9189	14	23
10	JS318_10_b10	CG2227	221238	97	89.1959	50	47
10	JS318_1_b10	CG2227	238976	91	93.3846	43	48
10	JS318_2_b10	CG2227	239936	112	77	55	57
10	JS318_3_b10	CG2227	333961	114	67.7368	48	66
10	JS318_4_b10	CG2227	218576	77	64.4675	28	49
10	JS318_5_b10	CG2227	299430	135	72.7037	68	67
10	JS318_6_b10	CG2227	219250	57	119.123	33	24
10	JS318_7_b10	CG2227	292065	84	89.7143	42	42
10	JS318_8_b10	CG2227	191308	74	56.7162	31	43
10	JS318_9_b10	CG2227	288277	75	58.84	35	40
10	JS321_10_b10	CG9951	257638	80	70.675	38	42
10	JS321_1_b10	CG9951	315745	53	54.3396	20	33
10	JS321_2_b10	CG9951	359522	70	70.2429	38	32
10	JS321_3_b10	CG9951	260813	47	63.234	26	21
10	JS321_4_b10	CG9951	225759	68	72.6618	27	41
10	JS321_5_b10	CG9951	276230	93	65.172	32	61
10	JS321_6_b10	CG9951	288740	44	53.0227	12	32
10	JS321_7_b10	CG9951	294402	106	49.0189	30	76
10	JS321_8_b10	CG9951	154813	34	46.2647	8	26
10	JS321_9_b10	CG9951	304790	80	46.925	27	53
10	JS325_10_b10	CG11009	206263	117	113.188	76	41
10	JS325_1_b10	CG11009	290938	173	94.3295	79	94
10	JS325_2_b10	CG11009	213319	122	127.672	61	61
10	JS325_3_b10	CG11009	343446	110	94.2091	61	49
10	JS325_4_b10	CG11009	271810	127	94.7795	65	62
10	JS325_5_b10	CG11009	280066	114	89.2281	61	53
10	JS325_6_b10	CG11009	251601	147	86.2857	80	67
10	JS325_7_b10	CG11009	280709	138	112.152	80	58
10	JS325_8_b10	CG11009	259930	152	71.8289	72	80
10	JS325_9_b10	CG11009	259895	98	88.4082	55	43
10	JS328_10_b10	CG11050	301960	138	69.0652	60	78
10	JS328_1_b10	CG11050	303402	98	93.0612	49	49
10	JS328_2_b10	CG11050	320159	122	67.9344	49	73
10	JS328_3_b10	CG11050	327802	147	94.6054	64	83
10	JS328_4_b10	CG11050	302138	136	76.25	68	68
10	JS328_5_b10	CG11050	295991	93	62.7312	32	61
10	JS328_6_b10	CG11050	341100	131	84	71	60
10	JS328_7_b10	CG11050	280548	141	94.9149	69	72
10	JS328_8_b10	CG11050	277227	96	83.6875	48	48
10	JS328_9_b10	CG11050	331903	153	86.0588	78	75
3	JS32_10_b3	CG4953	277690	123	151.472	86	37
3	JS32_1_b3	CG4953	217715	69	90.029	32	37
3	JS32_2_b3	CG4953	249250	90	157.656	55	35
3	JS32_3_b3	CG4953	303720	117	93.0171	55	62
3	JS32_4_b3	CG4953	267572	125	96.6	55	70
3	JS32_5_b3	CG4953	208118	102	106.235	43	59
3	JS32_6_b3	CG4953	256351	133	93.8271	48	85
3	JS32_7_b3	CG4953	306545	123	87.5122	65	58
3	JS32_8_b3	CG4953	202356	62	160.129	40	22
3	JS32_9_b3	CG4953	308951	80	120.2	49	31
10	JS330_1_b10	CG11025	277414	107	122.15	55	52
10	JS330_2_b10	CG11025	219903	87	64.3218	36	51
10	JS330_3_b10	CG11025	215853	58	85.2931	31	27
10	JS330_4_b10	CG11025	263132	89	69.3483	37	52
10	JS330_5_b10	CG11025	347599	156	82.8526	79	77
10	JS330_6_b10	CG11025	150405	43	48.8837	11	32
10	JS330_7_b10	CG11025	184475	88	75	38	50
10	JS330_8_b10	CG11025	223200	92	85.1848	39	53
10	JS330_9_b10	CG11025	306885	163	79.6626	70	93
10	JS335_10_b10	CG12251	237814	110	65.0636	33	77
10	JS335_1_b10	CG12251	202270	94	58.4894	38	56
10	JS335_2_b10	CG12251	218605	126	88.5714	61	65
10	JS335_3_b10	CG12251	256558	88	102.091	47	41
10	JS335_4_b10	CG12251	289479	162	118.506	82	80
10	JS335_5_b10	CG12251	266684	131	79.9695	66	65
10	JS335_6_b10	CG12251	291627	137	85.5109	69	68
10	JS335_7_b10	CG12251	199740	74	95.9189	42	32
10	JS335_8_b10	CG12251	275093	90	89.3333	52	38
10	JS335_9_b10	CG12251	244271	114	78.8947	52	62
10	JS339_1_b10	CG6597	277828	98	63.8776	45	53
10	JS339_2_b10	CG6597	295090	116	58.6207	37	79
10	JS339_3_b10	CG6597	286752	94	70.9574	40	54
10	JS339_4_b10	CG6597	223954	60	76.6833	35	25
10	JS339_5_b10	CG6597	248366	62	92.6129	30	32
10	JS339_6_b10	CG6597	249021	126	68.5635	46	80
10	JS339_7_b10	CG6597	262596	69	68.6087	31	38
10	JS339_8_b10	CG6597	219408	55	44.5818	14	41
10	JS341_10_b10	CG4552	210045	36	62.3889	19	17
10	JS341_1_b10	CG4552	256513	38	35.4474	8	30
10	JS341_2_b10	CG4552	310130	85	53.5176	38	47
10	JS341_3_b10	CG4552	345374	141	54.0709	43	98
10	JS341_4_b10	CG4552	285315	37	46.1622	9	28
10	JS341_5_b10	CG4552	218469	65	67.0923	27	38
10	JS341_6_b10	CG4552	171612	63	48.6825	20	43
10	JS341_7_b10	CG4552	296835	83	71.6867	33	50
10	JS341_8_b10	CG4552	349128	78	48.2436	23	55
10	JS341_9_b10	CG4552	288542	60	61.1833	27	33
10	JS343_10_b10	CG14905	333014	140	100.993	71	69
10	JS343_1_b10	CG14905	275090	112	94.5893	48	64
10	JS343_2_b10	CG14905	313799	123	81.9756	64	59
10	JS343_3_b10	CG14905	283182	112	85.0089	47	65
10	JS343_4_b10	CG14905	306215	107	73.5421	46	61
10	JS343_5_b10	CG14905	306701	146	53.1096	53	93
10	JS343_6_b10	CG14905	201700	96	62.2188	24	72
10	JS343_7_b10	CG14905	227128	79	71.0253	32	47
10	JS343_8_b10	CG14905	325368	127	111.331	66	61
10	JS343_9_b10	CG14905	256084	99	72.4747	38	61
10	JS344_10_b10	CG3008	267946	73	54.4247	28	45
10	JS344_1_b10	CG3008	337560	116	62.7586	52	64
10	JS344_2_b10	CG3008	279895	76	40.4079	20	56
10	JS344_3_b10	CG3008	233514	89	63.5056	36	53
10	JS344_4_b10	CG3008	303558	105	59.3048	43	62
10	JS344_5_b10	CG3008	253506	107	60.4393	38	69
10	JS344_6_b10	CG3008	195173	60	47.1167	20	40
10	JS344_7_b10	CG3008	180796	49	40.2857	12	37
10	JS344_8_b10	CG3008	213283	84	46.3333	21	63
10	JS344_9_b10	CG3008	268311	91	51.1099	33	58
10	JS345_10_b10	CG4789	287745	69	76.4783	28	41
10	JS345_1_b10	CG4789	314187	107	64.243	46	61
10	JS345_2_b10	CG4789	299726	98	91.3776	56	42
10	JS345_3_b10	CG4789	326550	126	117.508	75	51
10	JS345_4_b10	CG4789	255460	115	88.1217	59	56
10	JS345_5_b10	CG4789	287737	149	80.302	68	81
10	JS345_6_b10	CG4789	287889	122	95.0902	61	61
10	JS345_7_b10	CG4789	347596	112	80.5179	58	54
10	JS345_8_b10	CG4789	287710	100	78.61	55	45
10	JS345_9_b10	CG4789	184773	71	55.6479	27	44
10	JS346_1_b10	CG5720	342234	82	54.7439	29	53
10	JS346_2_b10	CG5720	210162	64	80.375	34	30
10	JS346_3_b10	CG5720	217174	109	78.2477	55	54
10	JS346_4_b10	CG5720	307007	96	71.1562	36	60
10	JS346_5_b10	CG5720	236974	33	73.3939	16	17
10	JS348_1_b10	CG17687	269656	87	75.6437	40	47
10	JS348_2_b10	CG17687	236411	97	64.4845	37	60
10	JS348_3_b10	CG17687	238657	114	73.1228	42	72
10	JS348_4_b10	CG17687	314811	92	78.337	35	57
10	JS348_5_b10	CG17687	325124	111	61.7928	43	68
10	JS348_6_b10	CG17687	354649	98	73.8469	41	57
10	JS348_7_b10	CG17687	281027	49	94.898	25	24
10	JS348_8_b10	CG17687	274786	90	71.5667	41	49
10	JS348_9_b10	CG17687	244308	84	83.7976	46	38
3	JS34_10_b3	CG6613	296292	126	119.825	76	50
3	JS34_1_b3	CG6613	285256	116	84.8879	58	58
3	JS34_2_b3	CG6613	383597	113	81.9381	59	54
3	JS34_3_b3	CG6613	217743	87	96.046	49	38
3	JS34_4_b3	CG6613	351602	130	75.3769	64	66
3	JS34_5_b3	CG6613	186457	97	93.701	48	49
3	JS34_6_b3	CG6613	245996	136	96.3382	73	63
3	JS34_7_b3	CG6613	194175	125	60.664	48	77
3	JS34_8_b3	CG6613	241622	98	83.5816	45	53
3	JS34_9_b3	CG6613	212384	130	93.6846	65	65
10	JS350_10_b10	CG12858	276884	72	69.5833	29	43
10	JS350_1_b10	CG12858	338157	99	64.5253	44	55
10	JS350_2_b10	CG12858	236093	76	75.1579	34	42
10	JS350_3_b10	CG12858	305056	122	87.7213	64	58
10	JS350_4_b10	CG12858	226569	77	78.5584	38	39
10	JS350_5_b10	CG12858	338825	127	59.2835	52	75
10	JS350_6_b10	CG12858	220555	113	86.4779	48	65
10	JS350_7_b10	CG12858	319046	132	83.3258	61	71
10	JS350_8_b10	CG12858	329729	114	85.5175	49	65
10	JS350_9_b10	CG12858	297249	86	70.8721	43	43
10	JS351_10_b10	CG17712	267252	125	87.84	59	66
10	JS351_1_b10	CG17712	273286	142	69.0704	55	87
10	JS351_2_b10	CG17712	237477	102	92.0882	53	49
10	JS351_3_b10	CG17712	257046	71	93.4648	38	33
10	JS351_4_b10	CG17712	320402	104	54.7212	38	66
10	JS351_5_b10	CG17712	338171	123	75.5122	48	75
10	JS351_6_b10	CG17712	305310	71	97.1268	41	30
10	JS351_7_b10	CG17712	314125	130	85.7846	62	68
10	JS351_8_b10	CG17712	231234	116	63.9741	45	71
10	JS351_9_b10	CG17712	290214	116	67.1552	43	73
10	JS353_10_b10	CG16890	176498	139	57.3813	51	88
10	JS353_1_b10	CG16890	265083	174	49.3793	51	123
10	JS353_2_b10	CG16890	286476	207	71.1932	76	131
10	JS353_3_b10	CG16890	303369	142	58.4648	49	93
10	JS353_4_b10	CG16890	140415	107	57.6916	30	77
10	JS353_5_b10	CG16890	226583	152	57.6382	44	108
10	JS353_6_b10	CG16890	252059	142	70.9296	49	93
10	JS353_7_b10	CG16890	260150	129	77.814	51	78
10	JS353_8_b10	CG16890	255770	155	68.4839	64	91
10	JS353_9_b10	CG16890	198851	107	61.4112	44	63
10	JS354_10_b10	CG7510	248382	106	108.358	61	45
10	JS354_1_b10	CG7510	234038	101	92.2079	47	54
10	JS354_2_b10	CG7510	248303	105	83.7143	48	57
10	JS354_3_b10	CG7510	258642	81	85.284	38	43
10	JS354_4_b10	CG7510	259960	98	88.7449	50	48
10	JS354_5_b10	CG7510	290470	86	71.5581	36	50
10	JS354_6_b10	CG7510	255649	118	86.5	55	63
10	JS354_7_b10	CG7510	203294	58	74.4138	26	32
10	JS354_8_b10	CG7510	200156	90	75.4444	34	56
10	JS354_9_b10	CG7510	208069	99	93.8788	59	40
10	JS356_10_b10	CG9166	319710	121	66.6116	61	60
10	JS356_1_b10	CG9166	244938	86	57.6628	32	54
10	JS356_2_b10	CG9166	226027	99	71.3737	40	59
10	JS356_3_b10	CG9166	246149	103	78.4563	52	51
10	JS356_4_b10	CG9166	285385	68	67.2206	31	37
10	JS356_5_b10	CG9166	227242	94	80.6383	38	56
10	JS356_6_b10	CG9166	217225	116	79.4224	53	63
10	JS356_7_b10	CG9166	266548	86	69.2209	38	48
10	JS356_8_b10	CG9166	208771	73	82.1507	34	39
[truncated: 520 more rows]

## Sheet: ROS Survival
Stock	Gene	Wheel	Death Time 1	Death Time 2	Death Time 3	Death Time 4	Death Time 5	Death Time 6	Death Time 7	Death Time 8	Death Time 9	Death Time 10	Death Time 11	Death Time 12	Death Time 13	Death Time 14	Death Time 15	Death Time 16	Death Time 17	Death Time 18	Death Time 19	Death Time 20	Death Time 21	Death Time 22	Death Time 23	Death Time 24	Death Time 25	Death Time 26	Death Time 27	Death Time 28	Death Time 29	Death Time 30	Death Time 31	Death Time 32	Death Time 33	Death Time 34	Death Time 35	Death Time 36	Death Time 37	Death Time 38	Death Time 39	Death Time 40	Death Time 41	Death Time 42	Death Time 43	Death Time 44	Death Time 45	Death Time 46	Death Time 47
JS1	CG3184	2	34.3794	35.4328	35.4328	48.6322	104.491	109.179	117.015	138.999	143.493	145.288	154.476	157.459	160.491	163.386	165.107	165.107	165.107	165.107	166.388	166.388	166.388	167.543	168.108	169.808	170.929	171.429	174.61	174.61	177.757	178.938	181.185	182.275	182.275	184.513	188.443	189.075	189.73	190.368	190.368	191.03	191.658	192.239	192.239	192.239	192.239	193.624	195.685
JS2	CG4662	2	19.4558	43.9831	68.7419	70.5144	79.1364	95.3656	98.2147	99.3672	100.485	101.064	106.039	107.711	108.8	110.615	115.711	116.711	117.858	119.564	120.094	120.094	121.254	121.254	121.812	122.349	126.876	127.376	127.376	129.667	136.087	140.226	140.226	140.817	141.967	142.466	142.967	143.559	145.428	145.428	145.428	146.582	148.756	148.756	150.481	150.481	150.481	152.246	156.656
JS3	CG12004	2	3.68111	11.9183	13.5783	15.9378	17.7336	22.1928	22.7842	22.7842	23.8778	24.4633	24.4633	27.1928	28.3406	29.4311	39.2525	41.6086	47.4383	47.4383	48.5967	64.6389	70.4825	71.1339	72.3419	73.49	75.75	75.75	89.0861	94.7653	95.3519	101.654	106.032	109.908	111.698	112.789	113.378	116.203	119.558	120.087	127.369	128.428	129.632	130.833	137.859	138.48	141.959	144.198	145.982
JS3	CG12004	2	38.2081	42.2789	67.5272	91.0689	97.3753	103.433	122.527	125.142	126.384	126.384	131.009	136.235	136.736	142.931	143.492	145.317	145.879	146.41	148.182	149.477	149.98	149.98	150.536	150.536	151.652	152.242	153.357	158.763	159.933	160.606	162.242	162.242	162.242	166.426	166.426	166.984	167.548	168.082	174.551	176.197	176.697	177.199	177.851	178.379	179.566	180.628	182.861
JS4	CG5850	2	29.8508	30.4733	37.6203	37.6203	44.0256	54.4711	58.7786	66.3514	91.7908	125.145	125.145	126.39	132.131	137.889	138.469	145.909	152.245	158.762	165.866	167.551	170.371	172.521	179.569	182.305	182.864	182.864	183.957	188.54	188.54	188.54	188.54	188.54	189.168	189.168	189.847	190.474	191.692	191.692	192.341	192.341	192.341	192.341	193.072	193.072	193.072	194.128	194.128
JS6	CG13784	2	39.3247	49.2028	56.1597	57.4536	114.637	118.741	126.953	133.91	133.91	144.708	145.326	145.326	145.894	149.457	157.465	157.465	159.297	161.208	163.373	163.373	169.233	169.849	169.849	170.349	170.854	172.499	172.499	173.499	174.03	175.06	177.208	179.546	180.05	181.697	182.84	183.431	185.084	187.868	188.521	189.148	189.85	189.85	189.85	189.85	190.48	191.083	194.105
JS8	CG4593	2	36.5381	71.7706	89.8903	105.616	120.448	124.582	125.145	139.649	145.32	149.452	152.216	163.933	169.844	170.844	171.403	172.994	173.517	176.671	180.04	181.133	181.133	181.133	181.133	181.694	187.317	187.317	189.137	189.137	189.851	189.851	189.851	189.851	190.478	190.478	191.66	191.66	191.66	192.339	193.04	193.04	195.131	195.749	199.081	199.081	199.081	199.081	199.611
JS10	CG7974	2	12.4217	24.4633	47.4192	47.4192	47.4192	54.8617	71.6597	86.8875	91.3508	98.8603	117.824	121.809	126.841	128.98	132.017	133.225	139.041	140.191	150.475	152.764	153.85	156.026	158.772	158.772	159.443	159.443	161.069	162.163	163.84	163.84	168.477	169.034	169.664	170.332	173.238	174.934	174.934	176.672	177.205	181.021	189.502	190.032	190.032	190.618	190.618	191.148	192.321
JS10	CG7974	2	23.6583	26.6075	29.1761	30.4458	31.5897	46.2056	88.7764	96.0136	98.6442	112.282	113.433	114.077	115.87	119.853	137.332	142.908	143.497	145.887	145.887	162.808	163.366	165.22	165.22	166.399	166.399	166.957	167.525	177.231	181.133	185.077	189.847	194.098	194.098	195.13	195.13	195.13	198.552	199.61	200.115	200.67	201.314	202.529	205.834	208.928	218.209	219.769	220.357
JS11	CG9752	2	18.9797	19.5481	23.8044	23.8044	28.2372	42.3083	43.3383	55.7597	69.8425	69.8425	69.8425	75.5328	77.1536	79.8533	79.8533	85.7781	91.6558	92.2733	93.775	94.3936	97.3856	100.199	100.757	101.905	106.282	111.883	111.883	114.121	114.121	114.121	114.121	114.713	117.073	117.666	118.203	118.203	118.203	118.203	118.203	119.347	120.639	120.639	121.874	122.437	123.022	124.666	131.334
JS12	CG15618	2	12.9922	14.8794	15.4125	17.8306	18.3983	19.4561	20.5403	22.2581	22.2581	22.8236	23.3844	23.3844	25.6136	26.1422	26.6708	29.4381	35.7928	53.8358	55.5478	70.5811	70.5811	71.1453	71.7331	72.9914	75.7586	76.3731	83.1858	84.7778	89.1253	90.2706	94.7739	94.7739	95.3589	96.5708	100.488	106.069	106.626	109.358	112.265	116.211	116.211	117.272	117.948	118.511	119.036	119.036	120.098
JS13	CG10053	2	2.68806	11.9267	15.42	18.3958	18.3958	18.9531	22.8242	22.8242	23.3853	23.9425	25.6153	30.5311	34.2242	37.49	39.8742	41.6208	44.4847	46.9294	48.0747	49.7519	50.3122	50.8464	52.6331	54.8692	71.7264	73.5014	84.7753	87.45	88.56	93.7097	94.2433	94.2433	95.9503	99.9319	100.486	101.131	102.721	103.924	110.644	115.712	115.712	116.212	117.273	117.949	118.509	119.595	119.595
JS14	CG9154	2	25.0017	28.3761	28.3761	29.4381	39.2692	41.0578	41.6169	51.4017	52.0158	52.6389	53.8358	55.49	56.6072	66.2614	68.7411	71.7053	73.4972	74.0592	74.6422	75.2286	76.3731	77.4344	79.7231	82.6636	84.2733	90.2736	92.0025	94.7706	94.7706	95.3631	95.9497	97.1281	99.3903	99.9306	99.9306	100.493	101.102	101.665	103.356	103.356	104.953	107.737	109.301	111.204	113.385	113.385	115.71
JS15	CG14290	2	24.4736	33.6583	35.2567	45.7331	46.2975	49.1928	79.7231	81.4	94.7742	97.6869	99.9278	111.708	116.211	117.855	117.855	118.477	119.008	121.254	122.347	123.519	124.108	125.311	126.347	126.876	126.876	127.376	127.907	127.907	128.442	129.024	130.311	131.431	132.021	132.579	134.356	134.356	134.356	134.914	135.553	135.553	135.553	135.553	136.644	136.644	137.863	137.863	138.488
JS16	CG4957	2	36.7989	48.5997	49.1575	59.8694	79.0831	83.1853	83.6869	89.6219	96.4817	96.4817	97.6892	98.2147	99.3675	99.9217	100.485	104.423	105.483	106.598	106.598	107.683	108.801	111.709	114.504	115.084	115.084	115.084	115.676	116.211	119.007	120.094	120.663	122.96	123.518	124.702	127.376	127.877	128.964	130.286	130.286	130.286	132.022	133.732	133.732	137.232	139.044	141.967	141.967
JS20	CG11534	2	23.8858	43.9247	47.4272	51.995	68.0611	95.3564	100.483	102.163	122.961	125.843	126.848	128.965	130.816	135.525	142.468	144.782	146.491	147.108	147.665	148.698	150.483	151.627	152.769	153.858	156.005	156.589	157.747	158.247	161.048	162.728	164.973	167.9	168.456	169.673	170.339	170.339	170.932	170.932	171.575	171.575	172.131	174.919	174.919	175.977	177.212	190.039	190.039
JS21	CG14480	2	3.68944	4.77889	6.95722	16.6208	17.2075	18.3961	20.0108	23.9425	24.4731	29.4392	34.7547	34.7547	35.7936	40.4394	41.6167	45.7753	46.3336	46.3336	46.3336	47.4817	48.0756	48.6331	50.3389	50.8433	50.8433	57.7261	63.0272	64.1181	66.8225	68.1519	71.7344	74.6714	76.3739	79.1944	79.7772	79.7772	86.8919	92.5317	94.7942	107.156	112.294	116.716	117.299	117.949	118.508	119.037	119.037
JS21	CG14480	1	7.6625	20.9344	34.5728	61.3789	71.2517	80.0053	88.3247	90.6761	105.665	106.788	114.937	135.456	136.015	137.809	140.134	140.134	142.439	143.623	144.277	148.999	148.999	151.833	152.48	154.717	158.325	158.325	159.383	159.884	161.618	162.821	162.821	162.821	163.35	163.35	163.35	166.08	166.08	167.877	168.495	169.059	169.559	170.12	170.12	171.331	173.127	177.095	177.717
JS23	CG31717	2	17.1222	23.3583	40.3831	42.15	42.15	42.15	42.15	43.2817	43.8978	44.5272	44.5272	44.5272	44.5272	45.0181	47.4531	53.1669	53.1669	60.4036	68.0031	69.2789	72.2364	82.5456	84.2433	86.3675	88.5411	90.22	94.2189	94.2189	94.7769	115.039	115.039	115.65	115.65	115.65	116.252	116.252	116.252	116.252	116.252	116.252	116.252	116.252	116.252	116.252	118.478	119.542	119.542
JS24	CG10470	2	2.85167	4.05833	21.9492	26.5661	28.7692	45.6081	46.1956	46.1956	47.3783	74.4169	92.2733	108.06	117.075	117.668	117.668	120.644	121.232	121.881	125.755	127.522	127.522	130.243	133.008	139.789	140.317	140.902	140.902	140.902	141.461	141.461	141.461	141.461	141.461	142.612	142.612	142.612	143.222	143.222	143.222	146.171	147.261	147.901	148.464	149.614	150.139	150.695	150.695
JS26	CG4646	2	3.74861	3.74861	3.74861	8.07639	18.9231	21.0731	22.1625	25.5564	26.1194	31.6297	43.3056	43.3056	44.5439	44.5439	46.8583	47.4558	48.5744	51.9633	55.43	68.7131	69.3028	71.7025	75.7942	77.4417	81.9622	86.9236	89.0969	95.3364	95.9206	96.5072	98.2475	98.7772	99.4292	101.05	102.758	104.488	112.269	113.359	114.51	119.038	119.038	120.656	121.221	121.819	122.377	122.377	122.904
JS27	CG6153	1	18.8497	21.5292	46.8333	48.0731	95.4667	115.594	122.414	126.045	126.581	128.794	132.986	135.458	135.458	136.019	136.605	136.605	139.044	139.044	139.608	141.283	141.283	141.91	143.028	143.028	144.302	145.683	147.757	148.345	148.345	148.345	150.712	155.841	156.456	157.708	159.884	161.032	162.821	162.821	164.407	165.523	166.669	167.284	167.877	168.495	169.062	169.559	170.121
JS28	CG8135	2	6.36889	11.9267	16.5319	18.3633	19.9886	19.9886	20.52	20.52	21.5769	23.3864	23.3864	32.6303	39.8453	40.4356	48.6047	69.2425	70.4942	73.4989	74.0278	94.2144	95.36	95.36	98.2192	101.662	113.95	122.961	123.519	127.38	127.903	127.903	129.029	132.58	134.357	141.968	144.213	144.213	144.213	144.213	146.551	147.108	152.246	154.916	154.916	157.751	158.805	159.457	160.548
JS28	CG8135	1	33.8519	37.5903	54.3497	75.9703	96.5642	102.572	113.292	115.095	115.095	116.185	116.185	121.014	123.131	125.306	125.306	126.579	126.579	127.105	128.753	128.753	129.931	131.017	131.66	134.392	134.392	134.95	136.136	137.366	137.899	138.4	139.021	140.137	140.137	140.137	140.781	140.781	140.781	140.781	140.781	141.313	141.313	141.902	141.902	141.902	141.902	142.523	143.157
JS32	CG4953	2	9.77361	13.5211	14.1444	15.3808	19.4528	20.5106	21.5733	22.1328	22.7919	23.3233	24.9758	26.1169	29.9969	35.7619	39.2589	47.4231	47.9814	55.4619	62.4678	70.4894	72.9678	73.4981	75.7606	76.3158	84.7736	94.2128	94.7742	95.3589	95.9169	96.4842	103.923	106.598	110.588	111.705	113.385	113.385	117.211	120.094	123.519	128.964	130.286	130.815	133.229	134.323	135.528	136.057	136.644
JS34	CG6613	1	10.9828	12.7228	15.5172	17.1897	18.9919	18.9919	21.3953	24.1683	24.1683	29.4958	37.3617	72.8225	100.443	116.193	116.752	120.196	121.879	125.255	140.988	147.207	148.328	152.267	156.891	159.782	160.44	162.769	162.769	163.359	163.359	164.948	166.762	170.674	171.233	171.233	171.233	171.877	173.607	175.28	176.366	176.366	178.547	179.162	181.376	184.147	185.295	185.823	187.539
JS34	CG6613	1	1.66833	17.3578	72.1911	72.525	73.8603	86.8894	90.2278	96.8647	96.8647	97.5325	98.5339	100.203	106.212	112.888	116.876	117.878	134.211	134.711	135.211	136.129	136.129	136.129	145.234	145.568	146.236	147.237	147.237	149.574	159.589	161.925	163.929	164.929	165.597	165.931	166.265	166.598	166.932	169.603	171.272	172.274	173.275	186.677	189.013	189.013	189.013	191.325	191.658
JS34	CG6613	2	1.66889	27.0861	32.4272	33.7625	47.1153	58.4653	105.2	117.551	125.229	143.923	147.929	150.599	152.602	155.94	162.283	163.284	167.958	173.633	174.634	174.634	175.969	178.306	179.641	182.646	184.649	185.65	186.985	186.985	187.319	192.66	192.66	193.996	193.996	193.996	194.329	194.663	194.997	195.999	199.337	202.341	205.346	209.018	211.688	212.356	215.026	216.695	217.029
JS36	CG9213	1	2.63556	4.14528	7.29972	17.7822	46.4164	50.8289	53.5186	69.9314	71.6431	74.5231	75.0828	90.0103	95.4481	117.867	121.849	122.435	129.63	129.63	131.251	133.655	134.746	135.896	138.661	142.044	143.204	146.058	147.176	149.326	150.914	156.272	156.864	159.155	159.155	162.739	167.349	167.94	170.644	170.644	171.202	175.249	175.806	176.865	177.395	178.544	179.16	180.197	183.555
JS36	CG9213	1	1.66917	2.00306	2.00306	6.34278	71.5244	71.5244	72.1919	72.5258	72.5258	72.5258	72.5258	87.8919	95.5306	96.8658	96.8658	98.8686	118.546	118.88	136.772	140.561	146.236	146.904	147.905	163.595	164.93	166.266	174.946	177.615	185.342	189.014	189.348	189.681	194.664	197	201.674	204.345	210.353	210.687	211.689	216.028	217.363	222.37	226.376	227.044	228.714	235.239	235.907
JS36	CG9213	2	19.7422	37.7686	54.7933	64.8078	65.4756	69.815	71.1503	71.4842	74.4886	75.8239	76.1578	91.5133	95.1853	97.5219	98.8572	99.8589	108.204	123.56	129.903	133.241	135.911	144.257	149.932	166.289	167.958	170.628	171.964	174.3	178.306	178.306	181.978	184.982	185.65	186.652	187.319	187.319	187.653	188.321	188.321	188.321	195.665	197	199.003	202.341	204.344	205.012	208.35
JS38	CG1309	1	16.5975	25.1336	37.8914	46.4197	46.4197	53.0125	54.0756	62.3547	63.5325	71.1042	108.309	124.666	124.666	127.429	128.544	131.247	133.652	134.744	137.009	140.954	141.508	142.041	142.609	142.609	142.609	143.759	143.759	144.907	146.054	146.054	146.054	147.792	148.294	148.294	148.294	149.323	149.323	150.353	150.911	154.526	156.86	159.179	161.577	162.141	163.353	163.353	163.913
JS41	CG5323	1	3.19556	15.0394	28.3433	45.8892	46.9753	51.9997	68.2717	96.5889	96.5889	108.366	109.395	109.952	121.371	122.989	129.659	133.708	135.388	138.214	139.215	142.098	142.098	142.098	143.221	144.317	144.96	144.96	145.522	145.522	147.23	147.23	152.818	152.818	153.405	155.202	155.202	155.202	156.326	156.326	158.06	158.06	160.459	160.459	160.459	166.122	166.122	168.494	169.668
JS42	CG5327	1	3.07861	15.4547	18.9314	37.2703	40.8422	63.5061	92.38	113.892	116.662	118.371	119.576	120.105	121.821	123.552	126.313	129.602	130.133	131.805	135.836	136.395	138.101	140.367	140.898	141.985	141.985	144.232	144.232	144.85	145.409	145.998	146.586	148.237	148.237	148.738	149.266	149.767	153.321	153.321	153.911	153.911	155.622	156.804	157.418	161.524	161.524	162.708	162.708
JS43	CG12863	1	19.5797	21.8853	22.9822	24.0706	24.0706	26.1036	30.5164	37.8303	48.0283	48.5286	52.9544	72.1969	117.245	132.469	138.097	138.097	139.719	140.363	140.363	144.846	145.405	145.997	149.262	149.789	152.729	156.243	156.243	157.414	157.969	159.159	159.755	162.08	164.353	165.443	165.443	166.132	166.132	166.699	170.051	171.167	171.167	175.186	175.743	176.801	176.801	177.331	177.922
JS43	CG12863	1	10.0153	72.1919	72.8594	96.8656	134.704	135.704	136.122	139.894	140.561	140.561	146.57	151.912	156.251	157.92	159.589	160.925	165.265	165.932	168.602	174.277	175.946	186.009	186.677	186.677	186.677	191.993	191.993	191.993	192.661	193.662	194.997	195.665	198.336	199.337	202.675	204.345	209.685	210.687	212.356	213.357	214.025	218.364	234.906	235.573	236.241	236.908	237.576
JS43	CG12863	2	25.7508	30.7583	38.77	39.4375	74.8222	85.1706	90.8456	102.196	107.87	112.544	116.216	117.885	117.885	118.552	119.554	121.223	123.226	137.58	137.914	139.249	139.917	140.918	141.586	142.254	142.254	142.588	149.598	153.604	153.937	156.942	158.611	158.945	159.946	159.946	161.615	162.951	163.284	164.619	166.623	168.291	172.297	173.632	174.634	176.303	176.303	176.637	177.972
JS44	CG11210	2	23.2472	31.6461	79.2653	117.67	117.67	121.235	121.235	126.254	128.634	131.335	140.929	141.461	141.461	141.461	141.461	142.612	142.612	143.785	143.785	143.785	143.785	144.348	144.936	145.459	145.459	145.459	146.171	146.725	148.467	149.609	153.64	154.289	155.289	157.07	158.286	158.286	161.985	161.985	164.287	165.435	165.435	165.435	165.973	165.973	165.973	165.973	165.973
JS45	CG15012	1	18.9272	24.0714	34.3156	44.6778	46.3567	82.2872	94.8547	116.658	119.016	121.815	126.31	127.927	130.159	130.687	135.836	136.391	139.742	141.981	142.55	143.141	144.23	145.406	145.995	148.763	149.263	151.554	152.756	153.317	155.118	157.974	157.974	165.444	166.136	166.136	166.136	166.7	168.463	168.463	168.463	168.463	168.995	168.995	169.553	169.553	169.553	170.643	170.643
JS46	CG10338	1	34.4617	49.7358	66.5192	68.8333	69.9872	73.9378	75.1683	81.8483	94.9406	97.1819	111.071	116.749	117.895	117.895	121.403	121.903	125.255	128.576	129.134	130.248	133.74	136.481	136.481	137.626	138.746	139.747	143.79	144.878	146.08	146.644	147.85	147.85	148.883	149.412	149.412	149.912	150.442	151.559	153.408	155.767	155.767	157.449	158.093	159.808	159.808	160.399	161.584
JS47	CG7183	1	44.7614	47.5075	78.5839	96.5917	101.054	112.806	117.307	121.403	125.255	126.958	126.958	129.158	133.74	134.797	134.797	135.332	137.626	137.626	138.747	142.63	142.63	143.195	143.789	144.348	144.348	146.083	146.643	146.643	147.262	147.85	148.381	148.381	150.97	150.97	150.97	151.559	152.85	152.85	153.408	154.586	155.141	156.891	158.093	159.179	159.179	161.054	162.762
JS48	CG18081	1	9.42	9.97778	15.5711	15.5711	15.5711	18.9567	24.2197	25.2222	32.3119	41.4872	68.8331	72.8464	120.222	124.726	125.87	128.576	134.243	134.803	135.921	137.04	138.246	139.247	139.776	145.496	146.084	147.262	147.85	149.411	149.912	152.85	155.768	156.891	159.836	162.762	164.002	164.002	164.502	164.502	166.092	167.377	169.672	170.701	171.288	173.046	174.191	174.778	175.335
JS49	CG15715	1	21.9253	29.5028	36.0664	39.6583	45.9197	85.0611	93.6525	93.6525	94.8086	105.757	109.462	109.991	115.631	125.819	126.49	127.522	129.726	130.226	135.372	135.372	136.51	140.369	141.576	143.76	144.912	144.912	149.447	149.976	149.976	151.006	152.123	153.972	155.15	156.331	157.455	161.618	163.326	165.066	166.067	166.067	171.852	172.381	172.381	173.024	173.024	178.015	179.136
JS49	CG15715	1	71.1906	72.1919	72.5258	72.5258	72.5258	74.195	76.5317	88.5603	94.8628	118.88	142.898	143.232	147.572	166.933	185.342	185.342	185.676	186.678	189.347	189.347	190.991	194.663	194.997	194.997	203.676	211.021	212.022	223.038	225.375	230.382	236.241	259.203	259.203	262.526	265.53	265.53	266.866	266.866	267.534	267.867	267.867	268.868	272.207	272.874	274.21	274.877	275.879
JS49	CG15715	2	2.00306	20.41	26.7528	52.1228	54.1258	61.1361	92.8489	96.8544	136.245	137.914	142.254	146.26	152.602	161.615	162.951	162.951	163.952	163.952	163.952	167.29	171.964	180.309	185.984	187.319	191.993	195.331	195.331	199.337	200.004	200.672	202.007	203.009	205.012	211.688	213.357	214.359	215.36	217.697	219.032	219.366	220.034	224.707	224.707	231.05	233.386	233.72	234.054
JS50	CG31259	1	24.1494	33.6028	83.2442	90.0011	91.0586	103.535	108.09	108.591	125.421	127.128	128.863	130.013	130.013	131.015	131.544	132.599	137.9	138.49	139.082	141.436	142.027	143.802	148.95	148.95	148.95	148.95	149.597	149.597	149.597	150.157	150.69	150.69	150.69	150.69	151.275	151.275	151.275	151.275	151.833	151.833	151.833	152.861	153.449	155.206	155.206	155.794	155.794
JS51	CG11737	1	14.9561	18.9597	32.845	42.5208	46.4508	47.5392	50.2981	52.5069	54.1408	56.7658	65.8097	67.0519	70.5464	70.5464	72.7903	88.2722	99.4419	106.755	116.752	119.018	123.554	126.463	126.991	128.607	129.138	129.138	130.809	139.282	142.076	142.633	143.163	143.163	143.163	147.207	148.383	149.944	149.944	150.974	151.503	159.155	161.587	162.731	165.035	166.036	166.625	166.625	167.936
JS52	CG5281	1	6.85167	16.0986	24.7189	46.4761	69.4569	117.306	122.463	125.929	129.161	134.242	138.245	140.486	145.55	151.559	154.585	156.89	158.094	159.836	160.398	160.398	161.611	162.201	164.501	165.002	167.964	167.964	168.525	169.114	169.114	169.671	170.203	171.287	171.816	171.816	172.459	172.459	174.247	174.777	175.334	175.859	175.859	180.781	183.082	183.082	184.171	184.171	184.73
JS52	CG5281	1	2.00306	3.00389	71.8575	72.1914	72.1914	72.1914	72.1914	72.525	72.525	72.525	76.1972	95.1961	95.1961	96.5314	96.5314	106.212	111.553	113.89	134.769	135.269	136.322	139.559	139.559	139.559	140.561	140.894	141.563	142.23	148.239	155.249	155.583	155.916	157.586	159.588	159.588	160.924	161.257	161.592	161.592	163.928	163.928	164.596	165.931	166.265	166.599	166.599	166.599
JS52	CG5281	2	2.33667	18.7408	18.7408	18.7408	35.0981	35.4317	36.4333	36.4333	45.4464	52.1228	57.4639	58.4653	59.8006	64.4739	68.1458	70.8164	83.1678	86.8397	87.5075	91.5133	91.5133	95.5192	95.8531	99.1911	100.526	102.196	102.863	103.197	104.866	106.535	106.869	108.204	109.206	109.539	110.875	111.543	111.876	112.21	115.214	115.882	116.216	117.551	117.551	117.551	118.886	119.888	119.888
JS53	CG6665	1	7.38444	31.1953	31.1953	37.9483	44.1369	53.6039	67.5839	70.0172	75.7542	92.4931	98.2944	117.895	119.664	129.162	139.808	142.13	142.63	142.63	143.789	145.554	145.554	146.112	147.262	149.912	152.232	152.232	152.85	152.85	154.586	155.768	156.892	156.892	157.507	161.054	162.204	163.353	163.353	166.119	166.119	167.994	169.114	169.114	170.2	170.701	170.701	170.701	171.871
JS54	CG6454	1	33.4556	41.4875	51.4164	62.4108	63.6203	74.5792	85.5608	94.2672	119.106	124.725	129.69	130.277	131.893	134.243	135.976	135.976	138.246	141.571	142.629	143.195	144.348	144.348	146.673	147.849	148.882	149.411	149.411	152.231	153.968	154.61	155.767	158.091	160.399	162.794	164.001	164.502	164.502	165.503	165.503	167.406	170.199	171.874	173.045	174.777	174.777	179.189	180.781
JS56	CG10803	1	25.6975	30.0539	31.17	32.2867	43.055	43.5794	45.3342	53.0408	77.3814	92.4708	98.8836	111.076	119.081	121.909	124.172	138.724	141.018	141.546	144.91	145.529	146.113	148.857	151.534	153.383	157.482	159.811	162.767	164.477	164.477	164.477	164.477	164.477	164.977	166.097	166.097	166.097	167.381	168.5	169.089	169.089	169.646	170.676	171.263	171.263	173.02	173.02	173.609
JS58	CG11048	3	29.3808	45.6303	45.6303	49.6747	49.6747	67.5181	72.1183	77.6836	86.9511	88.7333	97.4119	100.204	103.607	109.086	110.262	110.855	117.67	118.207	118.207	119.347	119.347	119.347	119.347	119.347	123.552	127.522	127.522	128.077	131.866	138.493	138.493	138.493	139.231	140.321	140.321	140.929	141.461	141.461	141.461	141.461	141.461	141.461	141.461	141.461	141.461	141.461	141.461
JS59	CG9328	3	2.88	2.88	20.7997	28.7697	32.2331	39.3969	40.5736	43.9619	45.6625	46.7886	48.5217	50.7894	51.9786	55.7894	60.8869	67.0178	68.7839	68.7839	69.3144	69.3144	70.4017	70.9661	72.1297	74.4147	76.6572	77.6869	79.2722	80.5933	81.7342	82.3278	85.2172	87.5117	96.7967	97.9714	98.4728	98.4728	99.5594	102.524	109.086	109.706	109.706	114.149	114.149	114.743	115.279	116.512	117.074
JS60	CG9328	3	23.6931	25.3989	32.1689	40.6547	41.7144	42.8647	47.9264	48.4575	48.4575	48.4575	48.4575	49.5475	50.7036	51.7933	55.7967	60.3219	75.44	96.3106	96.8492	105.518	109.922	110.478	118.959	118.959	119.545	119.545	119.545	120.106	120.106	120.106	120.106	120.106	120.106	120.106	120.604	122.928	122.928	122.928	124.079	124.727	126.43	129.866	130.428	130.428	130.428	140.599	141.721
JS61	CG17018	3	43.8972	50.7369	50.7369	84.0358	87.4469	90.4697	96.2319	109.05	111.351	111.351	111.884	112.998	113.556	117.012	117.012	118.701	118.701	119.315	120.504	120.504	120.504	120.504	121.172	121.824	122.378	123.013	123.013	124.048	124.048	124.048	124.606	124.606	126.25	129.692	129.692	131.833	131.833	133.596	133.596	133.596	133.596	133.596	133.596	138.489	138.489	138.489	142.608
JS62	CG7785	3	20.2089	23.2461	46.8206	47.4058	50.7706	57.4042	72.0911	72.6208	86.9211	87.5783	106.314	111.914	119.38	119.977	119.977	121.291	121.852	123.032	125.224	129.163	138.604	139.258	139.258	139.787	139.787	139.787	139.787	140.346	140.931	140.931	140.931	140.931	140.931	141.432	141.432	141.432	141.432	141.432	141.432	141.432	142.082	142.082	142.082	142.664	142.664	142.664	143.756
JS63	CG14232	1	3.89194	18.9083	34.6019	35.1592	40.2194	45.6186	67.7281	87.8242	113.185	115.674	135.456	138.516	141.41	144.397	150.211	151.981	160.532	161.736	161.736	171.503	176.034	176.594	180.85	182.606	184.887	186.604	187.887	187.887	188.516	189.632	192.517	197.228	198.313	198.313	198.845	198.845	200.498	200.498	203.277	204.954	206.602	207.752	210.536	211.189	211.81	211.81	211.81
JS65	CG3570	3	47.9603	54.2003	72.6167	73.2342	77.6506	81.1464	84.0061	86.9178	91.7375	92.2439	93.8353	94.5589	95.1167	95.1167	96.8531	98.4397	106.317	107.489	112.445	113.589	113.589	114.156	117.67	119.344	119.344	119.974	121.253	122.458	123.519	124.077	124.686	126.339	129.159	130.748	132.42	138.577	139.794	140.344	140.344	140.344	140.928	140.928	140.928	140.928	141.428	141.428	141.428
JS66	CG15523	3	27.1836	31.2061	32.2078	39.9658	43.3986	45.6419	45.6419	51.8814	62.0389	62.5725	65.9331	69.8786	70.9619	70.9619	77.2164	77.715	85.7828	85.7828	90.4725	93.3378	93.8347	97.3869	97.3869	97.9758	98.5322	100.143	100.767	101.349	103.082	103.639	106.876	109.647	110.287	113.035	115.861	117.076	117.076	117.635	118.264	118.264	118.264	119.326	119.326	119.908	119.908	120.539	125.227
JS66	CG15523	1	20.1064	24.9653	26.1222	27.7397	28.2978	33.2636	68.73	74.7103	79.9719	98.8078	107.238	107.238	110.529	112.176	112.734	112.734	112.734	113.882	126.576	127.106	130.489	130.489	132.188	134.399	134.953	134.953	136.136	136.136	136.721	137.373	137.9	137.9	137.9	138.403	139.021	140.784	141.906	142.526	142.526	143.151	143.712	144.244	145.353	145.353	146.534	146.534	146.534
JS69	CG13624	3	23.7831	71.5322	80.5928	93.2456	110.825	111.354	117.674	123.017	128.636	140.932	140.932	141.432	141.432	141.432	142.083	142.083	142.083	144.907	159.061	160.767	160.767	163.694	163.694	164.317	164.846	165.406	165.406	165.973	165.973	165.973	165.973	165.973	165.973	165.973	165.973	166.467	166.467	166.467	166.467	167.059	167.59	168.208	169.477	171.851	172.409	172.409	173.5
JS71	CG10064	3	11.4647	24.3067	24.8331	41.2456	43.4875	49.0764	49.0764	49.0764	49.0764	57.9456	73.0067	77.1983	79.4069	85.5186	97.4361	97.4361	98.5797	99.8339	100.407	100.407	101.085	101.673	105.488	111.656	119.549	120.135	120.135	120.693	120.693	122.429	123.018	125.407	125.932	125.932	128.843	129.371	135.082	135.082	144.106	144.639	144.639	144.639	145.197	145.197	145.197	145.197	145.197
JS71	CG10064	1	4.7575	19.3361	30.125	38.1881	63.2706	64.4517	89.3114	90.5156	98.9617	99.4619	99.4619	104.899	112.269	113.389	113.947	117.34	121.109	121.668	122.669	122.669	123.199	124.318	125.373	125.931	131.672	132.314	132.314	133.873	136.162	137.376	137.998	138.525	140.792	141.968	141.968	142.528	143.12	143.12	143.742	143.742	144.335	145.425	145.425	145.425	147.157	148.422	149.484
JS71	CG10064	1	27.4731	61.4114	66.0478	90.1178	111.948	122.414	125.429	126.081	127.643	131.802	136.051	137.255	139.044	139.605	142.442	142.442	146.42	148.349	149.002	149.561	151.894	153.656	154.157	154.72	157.708	157.708	161.646	161.646	162.235	164.436	165.022	165.523	165.523	168.524	168.524	169.559	171.359	174.804	175.947	177.126	178.987	178.987	179.488	179.488	181.35	181.937	182.524
JS77	CG5522	3	3.43722	4.6425	6.36	14.4192	17.0647	18.3647	20.2308	20.2308	20.2308	20.2308	20.7931	20.7931	21.4456	21.4456	21.9458	21.9458	22.6242	22.6242	22.6242	22.6242	23.2714	23.8017	24.9175	26.0675	26.6194	26.6194	27.185	27.185	28.2628	30.0275	31.1425	32.2542	37.1944	45.6625	46.2206	46.7853	52.4656	53.6114	73.8219	83.5358	85.8319	93.8569	95.7286	96.8286	97.4111	100.206	103.603
JS77	CG5522	2	3.96278	21.3683	24.7067	46.7386	54.7503	62.4281	64.765	65.4325	74.4456	83.4586	84.7939	96.1439	99.4819	109.163	110.164	112.167	114.504	116.841	116.841	118.176	122.182	125.854	126.855	127.857	134.867	137.871	138.539	140.876	141.877	141.877	142.878	144.548	148.219	150.89	158.902	161.572	162.574	162.574	162.907	162.907	164.243	165.244	165.578	165.912	171.253	171.587	172.254
JS78	CG10590	3	3.43917	7.94972	35.5844	48.4928	52.4681	55.7597	72.6261	77.1542	92.7728	97.3531	98.9717	99.5564	100.703	101.289	105.722	110.26	113.556	114.125	114.682	118.703	119.293	119.293	119.293	119.847	122.381	127.489	128.611	129.693	140.316	140.316	140.316	140.844	140.844	140.844	140.844	140.844	141.431	141.431	141.431	141.431	141.431	141.431	141.431	141.431	141.96	141.96	141.96
JS79	CG15403	3	4.64528	28.8189	42.8381	43.3383	44.5194	45.0803	47.3778	48.5211	49.6747	50.235	56.3564	59.6069	60.1964	63.1067	65.9825	79.9464	88.1658	91.7128	92.7769	94.4928	95.7397	96.3031	96.8292	99.0222	100.204	100.788	106.339	109.085	109.085	111.382	117.074	117.074	117.074	117.074	118.79	119.347	119.347	119.347	120.645	120.645	121.881	122.438	123.022	123.022	124.677	124.677	125.247
JS80	CG5676	3	3.43917	11.2094	16.0092	20.1103	20.7706	20.7706	20.7706	20.7706	21.9486	21.9486	21.9486	21.9486	22.5625	22.5625	23.2467	23.8044	32.8789	33.9953	44.5189	45.0769	46.7569	46.7569	47.9347	51.2917	51.9367	57.4336	59.6069	69.3172	69.8425	69.8425	73.2108	77.6831	81.7044	100.199	103.049	109.643	113.025	116.447	118.203	118.734	118.734	119.347	119.978	121.874	124.666	126.897	128.073
JS81	CG7601	3	13.8897	24.9142	25.5031	26.5903	28.7681	33.4914	45.6347	45.6347	46.7836	48.5211	49.6733	51.2914	52.4747	55.2589	65.3661	68.1086	68.7833	77.6828	85.1911	86.3628	93.2767	94.4253	94.4253	97.4136	98.9997	98.9997	99.5619	100.203	109.085	114.122	116.484	116.484	116.484	117.698	118.761	118.761	119.981	121.233	121.233	123.551	124.665	124.665	125.753	126.955	128.633	138.491	139.23
JS82	CG1578	3	15.4811	23.805	25.5325	26.0642	39.9575	40.5778	42.8386	45.6661	49.6753	50.7919	56.9047	60.2544	65.4017	68.785	68.785	73.2669	85.8347	96.2964	96.8572	96.8572	111.942	117.703	117.703	118.208	119.348	119.348	119.348	125.253	126.989	128.658	139.817	140.37	140.37	140.957	140.957	140.957	140.957	140.957	140.957	140.957	140.957	141.461	141.461	141.461	141.461	141.461	141.461
JS83	CG8679	3	26.0397	44.4944	67.4944	78.1883	81.1503	81.1503	82.8608	84.6378	89.9189	93.8397	97.39	99.0372	102.524	104.138	105.197	110.829	111.919	113.035	117.679	117.679	118.765	121.238	121.238	121.856	122.439	123.531	124.088	124.088	124.671	125.732	126.34	126.34	128.079	129.166	130.224	130.754	140.352	140.352	140.939	140.939	140.939	140.939	140.939	140.939	140.939	140.939	140.939
JS84	CG11103	1	16.2886	23.0331	23.0331	33.2214	45.7047	49.5281	52.5417	62.0117	71.6875	74.365	82.7233	85.9253	86.4825	91.6836	91.6836	91.6836	92.315	92.315	92.315	97.0019	97.5353	97.5353	98.1206	101.446	106.613	112.027	112.027	112.621	114.219	116.403	116.403	117.586	118.652	119.282	119.282	120.369	122.518	125.422	127.737	128.324	130.001	131.689	132.278	134.007	138.048	139.79	139.79
JS86	CG14105	1	23.0339	26.8928	35.9844	59.6842	68.3867	72.75	74.3683	95.7689	96.3597	97.0053	104.909	105.469	108.285	108.789	109.824	113.154	114.219	114.749	121.481	124.188	124.776	130.563	134.014	136.986	136.986	139.79	142.052	142.621	143.118	143.676	144.233	147.002	147.002	148.056	149.176	149.676	150.292	151.408	151.996	151.996	154.256	154.849	157.208	159.393	159.921	160.479	160.979
JS92	CG32832	1	14.6147	43.8386	46.2306	51.3047	52.5422	58.4392	92.2872	98.0925	102.562	107.146	107.674	114.191	114.191	115.875	118.687	123.606	129.416	131.131	133.395	133.982	135.75	135.75	137.461	139.201	139.79	139.79	139.79	139.79	141.463	141.463	142.589	142.589	144.205	144.764	145.969	146.974	147.474	147.474	148.031	148.588	149.148	149.648	150.264	152.556	154.821	155.411	156.591
JS93	CG9396	1	21.8067	23.5367	25.2714	29.5597	30.0633	35.9864	59.0619	65.4758	77.6964	78.7828	82.6919	88.8011	91.6556	91.6556	91.6556	92.8786	94.03	95.1783	96.3317	98.6797	105.971	105.971	107.174	109.291	110.324	112.593	113.126	113.126	114.721	114.721	117.558	118.691	119.254	119.837	120.34	120.841	126.066	127.709	130.536	132.25	133.395	133.982	135.192	138.61	139.794	139.794	139.794
JS96	CG9590	1	9.26917	10.2992	15.1492	15.7056	16.2353	16.8822	21.1011	22.4794	22.9819	23.5114	24.1003	27.9675	28.9728	32.6683	43.8133	44.9858	46.2053	51.2789	53.8217	68.8928	91.6303	103.711	111.416	117.532	119.229	119.815	139.768	143.065	149.623	150.8	151.355	152.531	152.531	154.203	155.392	155.392	158.185	158.714	160.426	163.862	165.611	166.729	166.729	169.699	170.256	170.846	172.644
JS99	CG10742	1	5.09028	12.7575	16.2358	16.8828	21.8389	21.8389	22.4761	22.9786	23.5081	23.5081	23.5081	24.0978	24.7108	36.5422	43.8133	45.6442	46.2025	46.2025	46.2025	48.3525	48.9425	60.7731	63.6967	99.1517	103.149	103.149	103.707	105.942	107.646	108.232	110.882	113.098	115.846	115.846	117.532	117.532	119.226	120.312	121.428	123.076	123.577	125.423	125.423	126.037	127.68	127.68	128.327
JS101	CG6744	1	5.70417	23.5086	28.9694	47.8494	57.2689	87.0689	91.6269	91.6269	92.2617	92.85	102.562	104.853	106.616	110.324	115.846	115.846	117.536	120.312	126.038	126.595	126.595	126.595	127.123	127.123	127.123	128.327	128.327	128.888	128.888	129.416	129.973	130.536	131.131	131.692	132.221	132.778	133.367	135.164	136.93	138.613	141.438	141.438	141.438	143.62	143.62	144.176	147.449
JS102	CG15429	1	27.4608	59.0617	69.4503	91.6269	91.6269	96.3031	99.1517	100.86	108.232	115.255	115.846	115.846	117.54	117.54	119.811	120.312	121.428	122.49	123.577	124.777	128.327	128.887	129.416	129.974	129.974	131.132	132.778	134.605	135.189	137.433	139.819	140.38	141.438	141.438	141.996	142.561	143.62	145.944	146.445	148.028	148.559	149.119	149.644	150.265	150.793	151.938	152.527
JS104	CG12333	1	2.79889	3.33083	12.1986	12.7856	16.8814	16.8814	22.4478	22.4478	22.9497	22.9497	22.9497	22.9497	22.9497	23.4792	27.4344	28.4397	33.2211	46.1728	48.3244	63.0792	68.3294	82.6342	85.3392	85.8394	90.4792	91.5983	91.5983	110.328	116.974	117.533	117.533	119.197	123.047	123.047	127.094	129.386	129.944	134.576	136.372	136.372	137.404	139.793	139.793	143.061	143.59	145.326	146.416
JS105	CG5149	1	6.86083	13.4356	14.5881	16.8561	17.5347	22.5383	23.1008	23.6036	23.6036	23.6036	25.335	29.5936	30.6611	35.4603	50.1244	51.9594	52.5803	58.5094	72.2583	73.3175	92.2544	94.1219	94.6256	94.6256	95.1583	96.9272	98.1028	98.7164	102.042	105.477	107.77	108.27	113.722	123.701	126.047	128.951	131.16	131.16	131.756	131.756	132.877	133.428	134.019	135.816	135.816	135.816	136.345
JS106	CG10185	1	13.9342	21.885	22.4469	28.9403	45.6158	46.7014	50.1253	50.7458	56.7394	65.4436	66.5664	68.3303	70.5753	72.1639	72.6644	79.8142	81.5178	83.1347	90.4792	92.2633	100.301	100.859	104.323	105.384	105.913	105.913	107.617	111.942	111.942	113.068	115.255	115.818	118.696	119.197	120.811	124.808	127.094	128.858	129.412	131.103	132.221	132.778	132.778	134.577	135.167	137.404	137.404
JS108	CG31145	1	5.67667	6.23611	7.38889	8.03417	20.4783	21.1575	23.5081	29.5031	35.3983	46.1761	55.0897	57.2397	67.7758	78.7536	81.5178	85.3392	88.2136	91.5978	94.5011	95.7447	100.859	103.12	104.323	104.854	104.854	107.116	109.738	114.163	115.821	117	122.489	124.134	126.037	127.094	127.707	128.298	128.298	129.415	130.539	130.539	130.539	131.663	133.987	134.576	134.576	135.164	135.164
JS109	CG10951	1	10.2994	15.1469	24.7106	25.2439	25.2439	26.8686	27.9375	33.2211	34.8078	71.6053	76.5147	77.1044	78.1964	80.9322	95.1536	98.6222	103.12	104.323	104.854	105.966	107.645	108.705	109.234	111.441	113.072	117	118.697	118.697	121.401	123.576	126.037	126.566	128.298	129.944	130.539	130.539	130.539	131.103	131.103	132.221	133.986	134.601	135.164	135.164	136.372	136.901	137.408
JS113	CG15701	1	16.3261	16.8814	21.1264	23.0717	26.9308	46.2931	62.5492	77.7275	84.3203	89.3692	91.6603	92.2219	92.2219	94.5964	95.7775	104.947	104.947	106.008	108.827	108.827	109.329	109.858	113.192	115.287	115.287	115.879	117.624	117.624	118.69	119.32	119.32	122.527	123.671	123.671	124.2	124.2	126.661	128.335	128.921	130.039	131.167	131.726	131.726	132.287	134.61	134.61	134.61
JS114	CG11253	1	21.9475	27.4347	35.9531	63.7308	65.4769	67.8008	72.6644	77.1036	84.2819	91.6233	92.2636	92.2636	93.9725	96.9478	100.301	105.998	107.116	109.738	109.738	110.324	112.006	112.006	114.664	115.255	115.255	116.347	117.001	119.225	121.401	126.566	127.739	127.739	127.739	131.102	132.221	133.397	134.012	135.811	135.811	136.372	137.994	137.994	137.994	140.351	140.879	140.879	141.434
JS115	CG7872	1	22.9753	22.9753	26.9256	47.8261	79.3122	82.1336	83.1367	83.1367	88.2139	91.0939	91.6592	95.1533	96.9478	104.323	105.998	108.203	109.737	116.346	116.346	116.999	117.533	118.066	118.697	120.84	121.401	125.451	126.037	126.037	126.566	127.738	127.738	128.298	128.298	128.858	129.415	129.947	129.947	129.947	130.57	131.102	131.663	133.396	133.396	134.043	134.605	138.612	139.204
JS116	CG30441	1	10.8892	25.3033	29.5303	44.3717	50.7719	87.1006	91.6875	91.6875	99.7425	102.594	103.151	103.151	107.706	112.031	112.593	113.158	113.158	113.662	114.753	116.937	117.59	118.123	119.286	119.815	120.873	121.991	123.108	124.167	124.167	124.167	127.156	130.005	130.564	131.164	131.164	132.811	133.989	133.989	134.641	134.641	135.221	135.782	136.962	137.494	138.584	139.202	139.794
JS117	CG4332	1	4.53222	11.6167	15.1442	26.3067	33.2208	33.7497	44.3675	46.1728	47.8231	66.6272	76.5144	85.3392	91.0972	92.8789	93.4717	94.5292	95.1533	99.8003	103.767	104.324	112.568	113.068	114.163	114.163	115.284	115.817	116.371	119.225	119.782	120.84	120.84	125.451	126.566	127.151	127.738	128.298	130.573	131.102	131.663	131.663	134.047	135.814	139.204	139.204	139.204	140.351	140.351
JS118	CG9067	2	10.5342	26.1958	32.7253	33.2861	35.6814	61.0103	88.1689	97.5086	101.983	103.013	106.03	106.03	116.339	116.898	118.639	118.639	120.319	120.319	121.468	122.526	122.526	122.526	123.077	123.077	123.609	124.204	124.791	124.791	125.851	126.881	127.46	128.026	128.026	128.026	129.141	130.257	132.019	132.019	132.019	134.262	136.588	136.588	137.088	138.239	138.239	140.427	140.427
JS120	CG4341	2	27.1344	28.3431	31.475	33.8439	34.4594	41.3028	56.4206	72.7231	91.3186	105.345	105.902	109.853	110.446	113.385	113.385	117.954	120.217	120.786	121.841	121.841	124.667	125.166	127.841	127.841	130.161	130.743	131.864	133.014	133.577	134.784	136.403	136.932	139.144	142.08	143.295	143.832	144.95	144.95	144.95	144.95	145.564	147.917	149.678	157.591	165.287	165.876	166.409
JS121	CG13367	2	21.1269	27.2936	34.4425	47.9464	49.6894	50.7722	60.5411	61.63	76.5003	79.2658	100.986	107.043	108.769	109.334	109.888	114.399	116.612	120.108	121.825	122.972	122.972	122.972	125.378	126.509	131.036	134.405	137.439	139.831	143.876	143.876	143.876	143.876	143.876	143.876	144.405	144.405	144.405	144.405	144.934	145.464	146.057	146.057	146.057	146.713	147.368	147.923	147.923
JS123	CG7616	2	2.97861	2.97861	2.97861	2.97861	3.53833	3.53833	3.53833	3.53833	3.53833	3.53833	3.53833	3.53833	3.53833	3.53833	3.53833	3.53833	4.04167	4.04167	4.04167	4.04167	4.04167	4.04167	4.04167	24.0194	24.0194	24.0194	24.0194	24.0194	24.0194	24.0194	24.0194	24.0194	24.0194	24.0194	24.0194	47.9475	47.9475	47.9475	48.515	53.7564	72.0358	72.0358	80.4092	90.265	95.4222	99.8372	105.921
JS124	CG9723	2	87.4844	95.19	99.0339	113.386	117.394	117.984	118.602	119.134	120.217	120.783	124.162	125.167	126.781	126.781	129.574	134.197	135.903	136.932	137.562	138.088	139.739	140.363	142.645	142.645	146.739	147.329	147.329	147.329	149.062	155.289	156.377	158.769	160.531	163.512	163.512	164.676	164.676	165.287	166.41	166.41	166.41	166.41	166.965	166.965	166.965	169.338	171.672
JS125	CG9093	2	7.7525	12.5292	28.3461	33.2792	40.1761	43.0739	46.5578	46.5578	66.4392	75.17	93.4803	95.1961	117.988	118.601	118.601	118.601	124.669	127.841	134.787	135.903	137.558	141.421	147.329	150.304	150.304	155.286	156.969	162.896	163.548	164.142	164.142	165.876	165.876	166.409	166.409	166.409	166.964	166.964	166.964	166.964	166.964	168.026	168.682	169.338	171.107	172.263	172.263
JS128	CG32112	2	22.5125	23.8478	23.8478	23.8478	23.8478	24.4022	24.4022	24.4022	26.5531	29.4728	30.1528	33.8197	34.4356	38.9708	46.5272	63.5694	64.68	65.2661	66.97	69.8242	79.5861	98.0119	105.321	109.854	115.127	125.142	127.316	136.382	137.537	147.305	147.305	156.948	158.185	158.185	159.948	163.531	164.118	166.943	166.943	166.943	166.943	166.943	168.664	170.435	171.082	172.24	172.768
JS131	CG4025	2	23.1892	24.5228	24.5228	25.0811	27.8206	38.5347	39.6511	46.0928	47.2333	56.5456	71.1369	71.1369	76.3567	76.9703	84.8208	93.0711	98.6894	100.81	102.458	115.808	116.311	125.323	127.997	135.441	137.593	148.574	149.132	149.722	153.639	166.562	166.562	167.072	167.072	167.624	167.624	168.124	168.124	168.683	172.92	177.482	177.482	178.762	180.436	180.436	180.436	180.436	180.997
JS131	CG4025	1	16.6917	71.1906	72.1919	72.1919	72.1919	72.1919	72.5258	72.5258	72.5258	72.5258	72.5258	72.5258	117.545	139.561	139.894	143.232	148.239	149.241	161.926	162.259	163.929	166.266	166.266	171.273	176.614	185.676	185.676	186.344	189.348	196.666	197	198.001	199.003	202.007	202.341	203.009	204.01	207.682	208.684	209.351	209.351	212.023	214.026	216.362	218.364	218.698	221.369
JS131	CG4025	2	38.77	39.7714	45.78	49.1183	53.1242	69.1475	71.8178	74.4883	111.876	117.551	118.552	120.222	123.226	132.907	133.241	141.586	144.257	155.94	162.283	162.617	164.619	164.953	164.953	166.623	166.956	167.624	168.959	170.294	172.631	172.631	173.299	176.637	178.306	179.641	181.311	188.321	188.988	189.656	189.656	194.997	195.331	196.666	199.337	206.013	209.351	214.359	215.36
JS135	CG9536	2	2.94611	23.1814	24.4933	27.1986	28.9703	31.3914	31.3914	34.4686	41.9503	76.3239	90.8164	93.5381	96.3847	96.9106	99.6858	99.6858	100.277	104.268	105.969	107.172	108.818	111.066	115.222	115.222	115.222	115.775	116.278	117.458	119.225	119.225	119.755	120.841	120.841	122.465	123.022	123.643	125.29	126.294	128.466	128.466	130.197	133.045	133.638	135.408	136.526	137.556	137.556
JS137	CG18675	2	6.05583	8.65556	14.0461	24.295	24.295	30.6361	40.6406	50.2536	52.4042	63.9578	66.8697	71.5617	75.06	80.0944	95.6289	97.315	98.9297	105.213	106.416	106.416	106.976	114.463	115.022	115.522	115.522	118.469	125.037	125.535	126.117	126.649	127.734	128.355	129.441	130.616	130.616	131.202	131.202	133.5	133.5	134.064	134.064	135.24	136.8	137.426	140.759	141.317	141.317
JS141	CG5447	2	23.8025	24.4633	30.1819	33.9072	33.9072	37.2883	43.6728	46.625	47.1753	52.0125	52.5406	55.9528	58.1592	59.7781	62.54	73.9697	74.5942	74.5942	75.1197	75.7936	76.2958	76.2958	85.9622	94.6639	95.1889	98.0431	100.75	105.416	106.526	111.624	112.212	113.426	118.639	119.197	119.197	119.197	121.378	123.614	124.172	125.762	127.936	130.755	130.755	131.369	136.498	136.498	138.184
JS142	CG13604	2	24.2883	28.8575	45.2972	70.9328	73.2322	105.792	109.774	110.886	117.315	122.88	123.432	126.643	127.734	138.505	141.314	144.249	149.541	151.787	156.238	162.257	164.003	165.773	167.353	169.2	172.124	172.687	173.297	174.415	174.415	174.415	176.126	177.999	178.527	183.813	192.866	193.968	193.968	195.114	197.502	201.17	201.67	209.586	211.359	211.359	212.507	212.507	212.507
JS142	CG13604	1	3.33806	3.67278	15.3556	71.1903	72.1919	72.1919	72.5256	72.5256	74.1947	88.8931	117.545	168.268	186.677	189.014	189.014	216.695	220.034	220.034	220.034	230.048	230.382	235.573	235.573	235.907	237.242	239.245	246.923	254.863	255.197	255.531	255.531	260.204	261.874	262.526	265.53	265.53	267.533	268.201	268.534	269.87	276.88	286.561	287.562	287.562	291.902	303.91	303.91
JS142	CG13604	2	3.00472	40.4394	41.4408	60.1347	63.8067	86.1725	88.5092	90.1783	90.5122	94.5181	104.532	112.878	121.223	122.892	128.567	143.923	157.61	163.285	163.285	168.626	172.631	178.306	181.645	183.648	184.649	185.317	186.986	188.655	188.655	189.99	194.998	195.665	197	197.668	203.009	205.346	209.685	211.354	215.36	215.694	215.694	217.029	223.706	229.047	230.716	236.391	238.394
JS143	CG8613	1	3.30389	17.8492	18.85	28.5339	72.3992	92.5039	94.9411	99.6856	113.065	114.996	119.902	123.064	123.626	127.082	128.794	131.187	134.308	140.162	140.691	140.691	141.91	145.709	146.423	147.099	147.759	147.759	147.759	148.348	149.002	150.183	150.711	151.304	153.657	158.354	160.535	160.535	161.032	161.647	162.236	162.821	163.349	163.907	164.408	164.408	164.408	168.524	169.059
JS144	CG8270	2	24.2886	30.6856	38.3297	40.0408	40.6308	47.5425	48.0367	55.2186	72.6161	75.5653	75.5653	90.0569	90.0569	92.7786	98.3978	104.146	106.973	108.657	110.336	112.102	113.282	114.487	115.017	116.723	117.908	117.908	117.908	117.908	117.908	118.466	119.524	120.081	120.081	123.464	123.464	125.032	125.032	125.532	125.532	126.117	126.649	127.205	127.205	127.205	127.205	128.351	129.466
JS145	CG7759	2	23.7303	23.7303	24.2681	25.3786	28.8356	34.8286	34.8286	37.7456	55.7553	58.4367	81.2083	84.0267	102.897	104.126	107.504	108.631	110.309	111.485	117.293	117.881	117.881	118.439	119.497	120.621	121.15	121.679	124.508	125.508	126.09	126.619	127.178	127.707	130.615	132.856	133.473	133.473	135.211	135.741	137.424	140.73	143.166	146.051	147.781	147.781	151.236	152.852	154.595
JS148	CG31759	2	27.5317	28.1819	28.8028	30.6333	31.8469	33.7006	36.5256	44.0936	46.3861	77.7972	104.094	127.675	129.437	129.966	132.821	133.441	137.392	137.392	140.723	141.886	142.512	143.135	145.485	146.017	146.017	147.753	149.548	153.379	154.566	161.045	161.645	162.202	163.981	165.182	165.182	165.718	165.718	165.718	165.718	165.718	166.244	166.244	166.244	166.244	166.244	166.244	166.244
JS148	CG31759	1	32.08	33.2636	56.815	72.9764	75.2981	75.9722	76.5319	78.2728	88.685	93.9231	97.2181	97.2181	97.7717	98.3072	99.8086	99.8086	101.453	102.01	103.101	103.101	104.863	105.976	108.853	109.41	112.76	115.121	115.121	115.624	115.624	116.188	116.685	117.186	117.186	117.686	117.686	119.305	119.305	119.897	120.483	121.013	123.131	124.189	126.576	127.106	127.692	128.782	128.782
JS149	CG11388	2	11.8003	22.4133	23.0731	23.7189	24.2217	31.3067	41.7831	42.3069	45.2639	45.2639	52.8889	55.1567	72.5783	95.0486	105.781	107.993	109.712	110.852	112.039	118.399	120.016	121.11	122.196	122.196	124.465	127.139	127.139	127.668	128.288	128.871	129.958	130.576	131.723	131.723	131.723	132.245	133.434	134.023	134.639	135.172	136.759	138.971	139.599	141.343	141.879	142.505	142.505
JS151	CG13957	2	38.4731	48.7633	57.5986	78.6139	92.98	95.1639	97.5131	104.267	107.675	112.829	117.432	119.699	123.585	125.233	126.818	127.907	129.639	130.196	130.729	131.926	131.926	133.016	133.606	135.413	135.413	135.939	136.472	136.995	139.211	139.74	143.273	144.984	144.984	145.544	147.366	147.955	148.54	149.077	149.077	149.716	150.367	153.016	153.016	154.162	158.178	162.963	163.492
JS152	CG33144	2	23.8322	23.8322	42.555	43.1131	45.4353	47.6964	47.6964	48.7639	55.9481	60.3847	87.0169	92.9767	100.727	105.936	110.477	112.209	112.209	114.005	114.005	114.627	115.727	119.164	121.345	121.875	121.875	122.404	122.404	123.582	123.582	124.168	126.23	126.23	127.375	128.488	130.73	132.488	134.223	136.466	137.558	137.558	139.759	139.759	140.389	140.389	141.487	142.643	144.423
JS153	CG5882	3	11.2861	20.4961	22.8506	35.4497	45.5561	53.1136	53.6986	56.495	68.2036	88.4386	90.8081	90.8081	94.8403	100.997	102.052	103.052	105.254	105.874	111.02	111.61	111.61	112.758	116.029	116.029	119.466	120.092	121.804	123.069	124.185	125.354	125.891	128.256	128.78	128.78	130.397	132.733	134.414	136.208	136.861	136.861	137.944	140.31	140.31	140.31	140.31	140.995	143.824
JS154	CG6059	3	6.97694	11.8458	13.4889	22.8464	22.8464	69.7956	83.3711	85.0472	92.5425	98.1686	98.1686	100.401	103.052	104.723	105.868	105.868	106.454	108.742	108.742	112.755	114.371	116.027	116.555	117.183	118.302	118.936	121.799	121.799	121.799	123.067	125.892	127.686	127.686	130.396	130.977	131.574	135.654	138.624	140.308	141.554	142.136	142.757	143.82	143.82	144.349	144.349	144.349
JS156	CG4996	3	4.01278	9.4475	10.7189	11.8644	12.3683	12.3683	12.8972	16.9867	27.7928	39.3253	43.8431	58.1936	71.4475	75.4111	86.1992	89.0247	94.8336	98.1608	99.2197	103.631	107.035	110.425	110.425	113.281	114.964	115.522	116.576	118.927	123.06	124.179	124.179	126.528	127.683	130.981	132.729	133.251	137.384	138.624	139.777	142.137	143.817	146.092	148.551	149.083	149.083	149.083	150.819
JS157	CG31751	3	5.15806	6.39722	6.96056	10.0583	11.3075	12.9544	14.7167	25.6367	33.3525	37.7892	41.5536	45.5164	47.9097	48.5072	50.7439	51.9953	59.3658	93.1194	95.4183	98.2461	99.3011	99.3011	106.45	108.127	108.741	112.189	113.363	115.551	117.198	118.356	120.047	124.176	125.353	125.353	125.939	126.495	127.114	127.768	128.269	129.392	129.392	135.014	135.576	137.436	138.556	140.363	144.402
JS158	CG6607	3	8.17472	10.7114	10.7114	11.8975	11.8975	13.4867	14.7231	23.4586	25.1083	28.3825	28.3825	28.8828	33.3564	43.3142	44.465	44.9631	52.58	54.8406	56.5486	57.6064	77.0622	90.2656	95.4222	98.25	102.137	105.308	112.216	113.871	116.111	116.111	117.206	118.889	121.296	121.296	121.826	122.411	122.973	124.179	129.893	131.569	132.753	132.753	138.563	140.364	140.895	142.14	142.726
JS159	CG4452	3	15.9044	22.2836	24.025	38.3517	43.3167	47.9464	47.9464	47.9464	57.0778	67.6617	79.7942	82.2547	83.9592	87.8839	89.6136	90.2642	92.0319	94.2342	95.4217	96.0678	97.6544	99.3075	99.8364	100.366	102.634	102.634	103.134	103.662	105.896	109.334	109.888	111.667	112.842	114.399	114.959	117.205	117.205	117.829	117.829	119.55	123.674	124.177	124.177	124.768	125.941	125.941	125.941
JS160	CG5515	3	4.60556	53.1689	53.7564	59.9847	65.4606	83.3703	84.5444	95.4222	98.25	99.3083	105.308	107.628	107.628	107.628	115.557	116.112	116.612	116.612	117.209	118.359	118.359	120.115	120.734	120.734	121.297	122.422	126.503	131.57	132.224	132.756	136.237	136.823	137.44	137.44	140.364	142.755	144.406	144.406	144.935	146.736	147.928	148.571	148.571	149.145	149.699	153.133	156.128
JS160	CG5515	1	22.5864	61.9708	64.8319	71.2511	82.5267	94.9411	95.4708	99.6864	115.59	116.177	118.604	119.905	129.421	131.774	134.282	134.898	135.457	135.457	136.018	136.605	137.252	137.837	137.837	140.162	142.438	144.309	144.955	145.705	145.705	146.42	147.757	148.348	149.002	150.183	150.183	150.712	151.891	152.512	153.657	154.721	159.384	159.384	159.884	159.884	161.032	162.236	163.349
JS161	CG4050	3	27.8231	33.3558	36.6208	36.6208	63.3344	71.5317	76.5006	79.7947	97.1008	108.188	115.554	117.209	117.209	118.359	118.891	121.297	121.827	122.997	123.678	124.177	126.502	126.502	128.833	131.04	132.224	133.845	133.845	136.822	137.993	138.559	140.363	140.951	140.951	142.754	143.343	144.406	144.406	144.936	144.936	144.936	145.496	146.766	146.766	146.766	147.377	147.377	147.377
JS162	CG1665	3	4.04167	10.7147	22.2886	25.1075	26.265	38.3531	49.6906	65.4561	67.6628	69.8517	74.915	83.3694	92.0617	94.27	96.0686	99.3083	101.596	107.629	111.044	112.252	112.84	112.84	116.613	116.613	116.613	117.206	120.763	120.763	122.418	123.677	123.677	123.677	124.203	124.203	127.147	129.394	129.896	132.753	133.845	135.68	137.441	137.998	138.589	139.837	139.837	140.364	142.141
JS163	CG33096	3	15.3167	27.3233	28.3825	33.8964	37.7942	41.5625	47.3169	49.1656	51.4314	57.6289	70.3817	86.7953	98.2514	99.3083	99.3083	102.634	102.634	105.308	105.924	105.924	113.37	116.112	123.677	125.942	127.146	129.897	135.051	135.677	136.236	138.622	139.244	139.835	141.609	141.609	142.143	142.143	143.344	144.432	144.432	144.432	144.432	144.432	144.936	145.493	146.806	147.391	147.927
JS163	CG33096	1	31.1811	33.4197	41.4261	43.6644	46.1817	51.1717	64.3033	70.5531	75.82	79.3872	95.4975	103.372	111.386	112.535	118.635	123.064	126.581	130.657	137.252	140.162	141.909	142.438	145.059	146.445	148.373	151.332	151.894	151.894	153.095	157.708	159.946	160.532	160.532	161.032	161.65	162.82	162.82	164.436	165.523	166.669	167.283	168.524	170.145	171.359	173.155	173.714	173.714
JS164	CG3223	3	4.04139	4.60139	5.16306	11.9264	12.4572	13.5731	17.0189	17.0189	21.6931	23.4617	27.3258	30.5581	37.7933	39.4061	96.0681	98.2522	118.36	119.55	119.55	125.942	126.532	132.753	135.052	135.68	136.822	138.625	140.363	141.015	142.779	143.343	144.934	145.493	147.926	150.259	150.882	151.439	152.024	153.171	155.569	157.783	159.654	160.239	160.741	160.741	162.451	162.451	163.101
JS165	CG13605	3	3.48028	25.6092	44.9628	59.8981	78.6806	80.3242	83.3133	102.134	104.749	106.987	108.718	114.375	114.375	119.39	124.179	125.297	132.132	134.346	137.349	139.125	140.359	141.524	143.284	143.845	143.845	144.379	144.379	144.936	144.936	144.936	147.307	147.307	147.307	148.428	149.075	149.641	149.641	150.232	150.232	151.387	151.387	153.024	153.671	154.791	156.074	160.742	164.217
JS165	CG13605	1	23.1472	25.9181	44.1997	48.0508	48.0508	61.3281	101.668	116.709	119.75	123.596	124.157	124.836	126.613	127.614	134.219	134.219	135.988	137.166	137.784	137.784	138.991	138.991	139.576	141.88	141.88	142.97	143.595	143.595	145.616	146.98	147.634	148.291	148.909	150.718	150.718	153.629	156.428	157.086	159.915	161.589	164.439	165.554	166.644	167.201	167.815	167.815	168.434
JS168	CG12132	3	39.3422	55.2739	62.8022	68.0442	91.5328	98.5417	119.856	123.432	124.029	125.737	126.886	129.209	129.735	131.581	133.233	136.191	140.289	141.348	141.848	142.406	142.999	142.999	144.712	145.209	145.898	145.898	145.898	146.459	146.459	146.459	148.144	149.352	149.911	151.189	153.665	153.665	154.194	157.036	159.786	163.769	166.622	167.274	167.803	168.446	170.128	170.787	170.787
JS168	CG12132	1	18.35	43.6392	55.3217	62.4994	64.3033	87.7639	90.1178	90.6758	105.665	115.589	122.417	136.048	136.605	137.252	137.252	139.048	140.691	142.438	144.334	145.708	146.42	150.711	152.534	158.883	159.943	161.032	161.032	163.35	163.907	163.907	165.523	167.283	168.524	168.524	168.524	169.559	170.12	172.626	173.155	174.243	174.804	177.746	181.938	183.166	183.809	184.875	184.875
JS169	CG9884	3	4.05278	6.99056	10.0653	13.5733	21.1581	27.8542	31.6156	33.8864	53.7811	54.8439	61.1019	66.5711	72.6636	74.9147	86.8211	87.9094	88.4672	90.2983	90.2983	94.3053	97.6844	98.7511	98.7511	105.309	107.627	107.627	110.481	113.878	116.112	116.112	119.548	125.384	127.147	127.147	127.775	127.775	128.334	131.631	132.224	132.224	134.443	138.001	138.65	139.865	143.882	144.435	144.435
JS169	CG9884	1	26.9728	27.9736	27.9736	30.6228	41.455	45.0003	54.7678	61.9708	66.6361	74.7619	77.6169	84.1678	87.7639	88.9675	94.4122	103.372	116.177	117.516	118.635	121.854	121.854	122.442	123.625	124.897	125.457	133.041	134.311	135.457	137.865	139.07	139.605	140.691	141.91	143.063	143.063	143.687	143.687	144.401	149.59	151.332	153.66	159.947	160.532	161.061	162.236	162.821	163.907
JS170	CG11679	3	4.6075	8.21	26.7728	47.2908	73.7292	76.5044	92.0411	98.7261	99.8403	102.61	105.284	106.457	107.606	108.191	111.638	115.558	117.244	117.244	119.523	121.831	123.063	124.181	125.36	127.747	128.309	128.309	128.309	130.425	130.425	130.425	131.015	132.203	132.728	132.728	135.05	137.973	138.628	139.241	142.79	143.351	143.857	143.857	144.41	144.41	144.41	144.41	144.41
JS172	CG11474	3	4.54278	10.0114	22.785	27.8228	40.4742	50.7189	65.9556	70.3842	96.0072	96.5683	103.634	112.165	118.859	127.647	129.359	136.188	136.188	137.376	139.153	139.799	140.367	141.519	143.314	143.314	144.387	144.935	145.435	147.309	147.309	147.897	147.897	148.481	149.11	151.38	151.965	152.526	152.526	152.526	152.526	152.526	153.051	154.789	156.63	156.63	160.154	163.629	163.629
JS173	CG5155	3	3.50694	3.50694	6.43167	11.8983	22.8714	35.5044	44.9314	50.1942	72.6572	96.0397	99.2761	101.6	115.554	118.33	118.888	121.29	123.06	123.06	127.115	128.831	129.361	130.421	131.008	132.747	133.812	134.428	136.876	136.876	137.969	138.644	140.361	142.163	142.163	142.163	142.782	142.782	143.846	144.403	144.403	144.927	145.486	145.486	145.486	145.486	146.149	147.365	149.107
JS173	CG5155	1	39.6317	47.5189	50.5528	60.2375	60.7961	66.0478	74.7619	96.0653	106.812	109.027	117.487	118.632	127.085	135.457	137.252	137.252	137.252	137.252	140.162	141.345	141.909	142.438	143.063	144.394	145.088	147.102	154.157	155.277	155.899	158.382	159.383	159.946	159.946	159.946	161.061	161.061	161.061	163.349	163.907	165.523	166.112	167.283	168.527	168.527	170.148	171.384	177.126
JS174	CG16789	3	4.57806	23.9947	27.2728	34.4119	36.0058	47.9278	52.6122	74.8617	85.6083	90.8281	98.1964	98.7267	102.581	105.287	109.339	111.634	118.306	121.828	123.062	123.062	124.182	125.92	127.117	129.339	132.757	132.757	137.415	137.415	139.809	139.809	140.966	140.966	142.786	142.786	142.786	143.824	144.384	144.91	146.127	146.127	146.127	146.127	146.127	146.127	146.752	147.931	147.931
JS175	CG14183	1	16.8856	37.1844	51.1742	52.8769	56.9558	69.4747	73.4406	75.6542	84.2692	87.6642	89.4822	90.6936	96.5631	101.858	109.303	109.95	110.573	114.129	114.687	119.865	122.664	125.114	126.671	131.955	132.486	135.289	135.289	136.453	136.453	137.505	138.721	139.274	140.366	140.923	142.105	142.638	143.945	144.54	144.54	147.449	147.949	148.506	149.651	150.153	151.385	153.099	153.659
JS176	CG3479	1	12.2494	14.5183	27.9175	40.1525	41.4244	41.4244	48.9092	56.9567	59.1572	64.6414	66.38	70.6172	85.3858	87.0994	93.0619	94.2047	94.2047	98.2378	98.2378	98.8517	101.233	103.421	103.421	104.568	106.278	107.539	108.242	108.774	109.303	109.95	110.573	111.24	113.45	114.154	114.687	114.687	116.347	116.347	116.941	117.569	117.569	118.72	118.72	124.547	124.547	125.671	125.671
JS180	CG34408	1	18.5419	19.6578	30.0989	38.4125	38.9478	38.9478	43.1103	43.1103	44.2308	52.8769	60.3131	68.8572	80.9653	82.0914	85.3889	96.0319	97.1225	97.1225	100.032	100.532	100.532	102.419	102.921	105.125	106.981	109.95	111.769	112.302	112.302	112.302	112.893	112.893	113.45	115.219	115.781	116.941	117.573	117.573	119.277	119.277	119.865	119.865	121.515	123.314	123.314	124.548	125.142
JS183	CG31156	1	44.7314	45.3464	51.7339	52.8769	54.1078	58.6322	73.4406	78.0567	90.1064	94.2047	96.0319	96.5919	97.6239	100.032	100.532	100.532	101.237	101.859	102.924	102.924	103.951	104.568	104.568	105.687	106.334	107.54	108.802	108.802	109.328	109.95	110.606	111.798	111.798	111.798	112.302	112.893	113.475	114.16	114.716	116.347	116.347	116.97	118.162	118.72	118.72	118.72	119.277
JS188	CG40440	1	17.4169	24.3836	27.3908	58.0672	72.4117	74.5606	82.6794	93.6761	93.6761	95.4686	98.2369	98.9169	103.979	105.687	115.819	119.894	123.312	123.985	125.142	130.28	130.28	130.839	133.045	135.947	138.067	138.718	142.67	143.415	143.947	144.54	146.919	149.651	149.651	150.182	150.769	152.007	152.598	154.244	154.244	154.244	154.8	155.329	155.949	155.949	156.541	157.095	157.782
JS190	CG10646	1	28.4786	44.2308	45.3464	45.9036	57.4567	66.38	68.2414	71.8225	72.9403	74.0583	78.6422	84.8853	87.6908	88.3064	93.1183	93.1183	95.4692	97.1231	101.914	104.569	111.802	112.302	113.478	114.157	115.219	117.008	118.72	120.422	126.729	127.934	133.666	134.228	134.228	137.504	138.067	138.718	140.952	141.601	141.601	142.138	142.695	143.947	144.54	144.54	146.243	146.947	147.448
JS191	CG6734	1	26.2161	30.7428	56.9567	73.4408	90.1358	100.56	106.982	115.219	126.729	134.228	134.759	145.652	147.448	148.534	150.768	151.388	151.388	152.037	153.687	155.949	159.577	159.577	159.577	160.231	160.789	161.79	163.527	164.085	164.614	165.706	167.355	167.856	168.356	169.559	170.091	170.091	170.62	171.239	172.417	174.855	176.588	177.231	177.231	177.844	179.609	182.026	182.558
JS192	CG15385	1	7.33722	10.1858	12.8067	36.0639	44.7603	48.9642	57.4561	71.2292	77.4992	77.4992	93.1183	97.1231	100.56	104.568	112.892	115.816	118.719	120.422	126.171	127.349	129.606	132.516	133.076	133.076	133.665	135.946	136.446	136.972	138.72	139.277	140.394	140.394	142.699	146.27	147.448	147.949	147.949	149.12	150.212	154.243	154.8	155.329	157.125	157.125	157.811	159.576	160.789
JS193	CG8405	1	19.1275	25.06	40.2147	40.8322	41.4522	43.7303	45.3461	46.4889	48.3214	48.3214	66.9411	70.6461	71.2328	72.94	76.2639	88.8953	93.1183	95.5039	100.56	102.419	103.979	104.593	112.327	112.893	114.186	115.816	117.601	118.748	122.103	129.077	131.983	147.448	149.12	149.651	153.098	153.69	154.271	157.129	157.811	157.811	159.577	160.231	161.815	161.815	163.527	164.084	164.613
JS194	CG13603	1	6.89556	7.92333	19.1553	27.9772	29.5939	30.1517	36.0342	41.4172	41.4172	42.0381	42.0381	43.1953	51.26	56.9839	56.9839	59.2175	63.1086	68.8278	69.4972	71.8183	72.9972	74.0872	83.7975	90.7472	101.146	104.591	111.855	112.946	114.772	114.772	116.994	118.748	123.337	125.728	126.256	126.757	127.315	129.049	129.666	130.22	133.69	134.817	135.371	135.9	135.9	136.532	138.714
JS195	CG6678	1	5.24222	24.2675	29.5678	29.5678	32.4514	37.745	38.9492	40.6839	44.2572	45.3203	47.5792	50.5889	54.0222	56.9022	57.5161	61.9881	63.6125	65.1992	73.5008	79.7608	85.3869	86.475	87.0356	89.9847	89.9847	91.2542	92.3739	95.9967	96.59	98.7703	99.3836	100.062	101.121	102.39	103.007	103.507	104.011	104.511	104.511	105.686	106.244	106.244	106.838	108.743	111.101	113.453	113.453
JS196	CG5038	1	9.59583	16.9192	17.975	19.13	24.3511	29.5686	30.1231	36.0089	36.6244	37.7992	43.1669	44.2875	47.7297	51.2311	51.7319	52.3197	54.7492	64.1381	64.6669	65.1983	67.4983	70.0603	75.2064	76.8792	78.0561	78.0561	78.0561	79.2569	79.8178	80.9944	82.1167	90.1336	91.3117	91.8417	96.0578	96.0578	96.6197	102.475	103.482	103.482	105.153	106.306	106.982	108.831	110.594	111.265	113.45
JS197	CG6120	1	16.2611	28.4783	34.1825	39.5936	39.5936	40.8006	42.0681	42.6344	43.7533	45.9036	47.73	56.9839	59.1883	62.5514	67.4992	74.0583	75.2103	75.71	84.2978	84.2978	85.9736	88.3086	91.8417	92.3997	93.6756	96.0578	99.5297	100.089	100.589	103.478	106.306	108.211	108.831	108.831	108.831	111.265	114.744	114.744	116.404	116.404	117.566	117.566	118.748	119.306	120.479	122.661	123.338
JS199	CG4999	1	3.62278	13.3939	22.6058	25.6194	29.5653	31.3281	32.4772	33.065	33.065	54.1042	55.2522	68.8628	75.7103	82.6767	89.4589	92.4586	94.2614	100.589	102.978	103.979	106.982	108.831	108.831	111.826	112.921	113.45	113.45	115.276	115.777	115.777	116.405	119.306	123.982	123.982	124.542	125.699	126.728	126.728	127.959	127.959	129.049	132.543	132.543	133.074	133.074	133.662	135.346
JS201	CG7231	1	3.12222	5.7475	7.39111	7.92056	8.4525	9.59639	13.3931	28.5069	30.1264	34.1817	35.3611	35.3611	47.1003	48.3211	50.0569	59.8353	63.0803	66.9664	70.0886	70.0886	71.8503	72.9686	74.6167	89.4525	92.4619	99.5294	101.175	102.476	111.826	115.78	116.994	119.306	119.893	124.571	126.728	128.52	130.25	133.074	133.662	137.533	140.423	142.695	143.318	144.596	145.684	146.267	146.856
JS202	CG6144	1	6.2475	10.7153	15.5817	16.295	17.9747	18.5694	22.5806	28.4783	28.4783	30.0978	31.3253	33.6533	35.3328	37.7986	37.7986	41.4553	43.1383	43.725	44.2589	46.4889	50.6419	54.1042	83.7406	87.6922	94.2328	100.06	102.446	104.593	108.212	109.331	117.569	129.049	133.045	133.662	134.194	138.033	142.133	143.35	144.568	144.568	146.856	146.856	148.505	149.063	150.18	151.325	156.478
JS204	CG5885	1	10.7147	15.5817	20.2464	25.5914	26.1844	27.9208	28.5028	31.3286	38.4158	39.5969	48.9092	50.0292	51.7314	60.8706	63.0517	63.6097	68.8564	70.0853	74.0294	78.0844	79.2292	79.2292	80.32	84.2975	88.3094	91.8133	92.9922	93.6469	96.5911	98.8522	99.5019	99.5019	100.56	101.146	102.447	102.447	103.451	103.451	103.451	105.154	108.802	108.802	109.331	111.797	113.45	114.125	115.248
JS207	CG8408	1	20.8053	23.7639	27.9208	30.0972	31.9192	33.0956	38.4164	38.4164	38.4164	41.4528	42.0456	42.6067	42.6067	43.725	44.2592	46.4889	52.9044	53.5503	53.5503	56.37	58.0422	59.1606	60.3394	60.8706	61.9914	65.8194	68.8822	69.5003	72.9403	72.9403	73.4694	74.5881	75.6817	75.6817	77.4983	78.085	80.32	80.9964	83.7414	85.4139	87.0703	89.4819	90.1344	90.7217	91.2839	91.8131	91.8131
JS207	CG8408	1	17.0247	71.5242	72.1919	72.1919	72.1919	72.1919	72.1919	72.1919	72.5258	74.5286	86.2228	98.2008	98.5347	103.208	104.877	106.213	116.21	118.546	136.33	136.83	136.83	136.83	136.83	139.226	140.561	140.895	141.229	141.563	142.898	145.235	145.903	146.57	152.245	152.579	153.58	155.917	157.921	165.598	166.266	166.599	166.933	166.933	167.935	170.605	175.612	176.28	176.28
JS207	CG8408	2	18.4069	23.7481	36.0994	41.1067	43.4433	49.4522	52.7903	60.4683	69.4814	80.8311	81.4989	84.5031	89.8442	91.5133	95.1853	95.8531	96.1869	99.1911	102.196	103.531	103.865	110.541	110.875	112.21	112.21	114.547	117.885	118.553	119.554	119.888	121.223	122.892	123.894	123.894	125.897	127.566	129.569	129.903	132.573	133.574	134.242	135.911	138.916	138.916	141.586	143.255	143.589
JS208	CG15738	2	31.9586	38.5839	43.86	57.0644	69.8542	77.4217	77.9244	79.5744	86.2425	87.3086	89.6897	92.5447	110.949	111.95	112.508	113.03	113.03	114.277	114.813	115.929	117.644	118.362	118.951	120.101	121.216	121.924	123.509	123.509	127.571	132.069	132.786	133.344	135.764	136.292	136.793	137.325	137.325	137.942	138.524	138.524	138.524	138.524	139.088	139.617	139.617	140.709	141.265
JS210	CG12090	2	20.34	53.0547	54.2	61.5092	80.6847	84.3019	95.4206	97.6608	100.669	108.043	109.196	110.287	111.949	113.035	113.716	114.272	114.808	115.364	115.921	117.637	120.119	120.626	122.45	122.948	124.087	124.087	125.773	127.567	128.097	128.097	129.213	130.948	132.781	133.342	134.578	134.578	135.176	135.759	135.759	136.291	137.317	137.317	138.526	140.704	140.704	141.795	142.353
JS212	CG31638	2	42.5956	82.6353	95.5383	99.6358	104.7	106.49	119.596	126.42	140.268	140.268	140.268	142.452	143.507	144.007	144.007	144.511	145.125	147.537	148.596	148.596	150.509	151.096	151.096	151.681	153.411	157.081	158.215	158.71	160.482	160.989	163.795	164.915	166.077	167.844	167.844	167.844	168.378	170.024	170.024	171.225	171.225	172.377	172.377	174.167	175.839	175.839	176.99
JS215	CG3309	2	12.2536	50.7736	58.2953	61.0061	63.9019	74.5325	79.5931	94.3394	94.9192	95.5142	99.6047	105.894	108.107	111.569	115.43	115.989	117.161	118.287	119.566	123.068	124.712	124.712	125.271	125.271	126.391	126.391	128.218	132.161	132.161	132.715	133.402	135.197	136.381	137.971	139.147	139.147	141.332	141.885	144.479	145.711	146.239	146.859	147.506	148.037	148.588	149.272	149.272
JS216	CG10252	2	26.7094	44.4533	52.4739	53.0606	55.3236	59.8572	66.2606	71.0072	71.5683	76.8558	76.8558	81.3369	84.3325	85.5808	89.1389	93.695	95.9853	100.646	103.439	105.255	105.815	106.953	107.462	109.2	109.2	111.922	112.487	112.487	113.042	114.25	114.25	116.542	117.646	118.391	118.922	118.922	118.922	119.515	120.102	120.102	120.602	121.211	121.917	122.423	122.925	124.067	124.067
JS219	CG12194	2	49.0017	50.0964	58.6839	74.4739	77.3617	84.3314	85.5739	87.8358	93.1047	98.9281	103.409	106.927	107.457	108.612	109.703	111.389	111.389	111.389	111.389	111.89	112.448	113.664	114.223	115.895	115.895	116.545	117.639	118.362	118.362	118.893	119.483	120.573	121.189	121.189	121.894	121.894	121.894	121.894	122.392	122.392	123.478	123.478	123.478	124.057	124.595	124.595	124.595
JS220	CG10103	2	6.85917	10.9714	13.9206	24.4394	30.1639	31.8967	35.2536	38.5208	39.0497	43.1811	43.1811	47.3514	48.3806	49.5036	54.1983	56.5011	57.6197	57.6197	58.6839	61.4511	63.8353	64.4533	78.9225	79.5089	81.9219	85.6106	89.0978	92.5408	93.6594	94.2786	94.2786	95.95	98.2514	102.289	102.289	105.22	105.22	105.781	106.395	108.606	110.886	111.887	113.007	113.007	113.663	115.329	116.545
JS221	CG2614	2	9.33111	19.3772	37.6414	40.3483	41.4378	45.1247	50.3	62.1856	63.9325	68.0839	75.7692	78.6564	83.8606	91.4578	96.1639	99.5494	104.202	109.904	113.743	116.636	116.636	141.947	146.33	148.124	154.089	161.077	161.633	161.633	162.201	163.882	166.107	169.523	171.171	172.403	173.519	175.34	175.866	176.957	179.748	179.748	183.737	187.257	189.503	190.702	190.702	190.702	192.414
JS223	CG5458	2	46.8561	51.895	51.895	53.7083	76.2414	88.5381	93.2278	96.6322	108.2	109.311	126.424	129.308	134.553	139.738	143.565	146.83	148.1	148.1	149.273	149.273	150.509	151.681	153.441	155.822	155.822	157.082	159.957	160.485	162.704	164.354	165.484	167.232	167.869	168.936	170.611	170.611	174.162	174.724	175.308	175.837	178.64	179.726	180.877	182.079	183.708	186.704	187.227
JS223	CG5458	1	71.8581	72.1919	72.1919	72.5258	75.53	76.5322	110.219	111.22	116.877	136.338	140.227	140.227	141.898	147.906	157.92	162.26	162.26	165.598	165.932	166.265	178.283	185.342	185.342	185.676	186.009	186.344	186.344	186.678	187.345	190.991	191.659	191.659	192.994	193.328	201.006	208.35	209.685	210.353	211.354	211.354	214.025	216.695	216.695	217.029	217.363	219.701	220.701
JS223	CG5458	2	47.4492	82.1664	117.885	125.897	130.904	134.91	136.579	138.582	139.249	140.918	143.255	145.592	147.595	148.93	149.598	154.939	157.609	158.611	158.945	162.617	163.952	167.624	167.624	170.628	170.962	172.298	172.965	173.633	174.3	177.305	178.306	180.643	181.311	182.312	183.981	184.649	185.316	185.316	186.986	187.653	188.321	188.321	189.322	189.322	189.99	191.993	191.993
JS224	CG7352	2	27.3536	47.4133	117.728	121.251	128.692	132.166	136.38	136.38	137.409	140.734	140.734	141.856	142.446	148.007	151.649	152.207	153.439	153.439	156.463	158.15	159.865	160.429	161.556	162.082	162.65	163.234	163.735	164.858	165.462	166.048	166.613	167.814	168.316	168.875	171.754	172.314	172.314	172.871	173.571	173.571	174.689	175.778	178.018	179.106	179.106	179.611	180.817
JS224	CG7352	1	6.67556	72.5247	72.5247	72.5247	74.8614	86.8894	87.2233	111.219	119.213	135.754	136.804	140.227	142.229	147.237	148.238	149.574	149.574	153.579	159.922	160.256	161.591	164.595	166.598	175.278	186.343	187.01	188.011	189.347	193.327	193.327	194.328	195.33	195.33	198.669	201.005	201.339	201.673	207.347	208.684	209.016	209.35	210.019	210.352	213.023	214.357	216.027	217.028
JS224	CG7352	2	3.33833	21.0778	23.7483	29.0894	36.4333	46.4481	52.4567	66.4769	66.4769	74.4886	77.1592	86.84	96.8544	98.5236	104.199	110.875	111.876	114.547	121.557	122.225	133.908	138.582	139.917	140.919	144.591	144.591	145.926	147.261	147.595	149.598	152.936	154.939	155.941	158.611	158.611	159.279	160.28	160.28	162.283	162.283	162.617	162.617	164.286	165.621	170.628	171.296	171.964
JS225	CG13585	2	45.6436	45.6436	58.7706	59.2994	69.8258	77.4794	93.1597	102.289	110.905	116.511	121.215	121.829	125.211	125.77	126.356	128.657	137.381	137.935	139.111	139.647	141.265	141.265	141.265	142.414	143.915	145.124	148.679	153.407	155.173	155.817	155.817	158.118	158.648	162.615	163.206	163.206	163.703	164.826	166.019	167.222	167.782	167.782	168.284	169.959	171.726	171.726	172.84
JS230	CG11848	2	41.9386	47.3783	57.1117	58.2317	59.8497	82.5881	88.4447	92.5606	96.5614	101.222	105.861	109.783	113.057	121.208	121.845	122.5	124.087	125.203	125.764	126.349	127.029	127.029	127.615	135.793	135.793	135.793	136.842	140.696	142.41	142.907	143.408	144.469	146.232	146.232	148.679	148.679	150.437	151.023	151.617	153.987	154.58	155.167	155.167	155.811	155.811	158.641	158.641
JS231	CG13920	2	27.9322	28.4894	34.7669	44.5031	47.3781	50.2119	63.3103	69.2606	69.2606	76.8889	86.8244	88.4511	88.4511	89.0919	89.7461	90.2775	90.7747	96.5656	100.168	100.698	100.698	101.227	104.047	105.252	105.252	105.888	106.46	106.46	107.539	110.94	114.842	115.424	115.953	117.16	117.693	117.693	118.316	119.592	121.234	121.234	121.234	121.855	122.503	122.503	122.503	122.503	124.677
JS234	CG10254	2	20.4106	34.2794	53.6789	61.0653	68.6144	85.6297	112.126	113.156	113.685	121.307	123.128	126.416	130.98	134.576	135.789	136.969	139.761	140.264	140.264	140.796	140.796	141.355	142.446	142.446	145.099	145.099	147.476	148.625	149.862	151.65	152.854	154.619	154.619	155.206	155.206	158.745	159.926	160.458	161.017	161.017	163.262	163.262	165.472	165.472	165.472	166.049	167.255
JS235	CG3887	2	13.4389	39.6617	39.6617	49.0531	50.7047	57.6714	75.5836	93.1589	93.7433	93.7433	95.4736	97.6553	101.723	101.723	105.245	111.498	112.528	114.829	115.974	120.127	123.528	135.187	136.341	141.261	141.818	146.847	146.847	148.704	149.909	150.464	152.25	153.989	155.225	158.12	158.67	158.67	158.67	159.826	163.196	163.196	163.196	163.725	164.285	164.285	164.878	166.011	166.63
JS239	CG15438	2	22.0956	33.6486	34.8311	45.67	47.3939	54.2561	59.3181	61.5569	67.4539	71.6117	80.7319	87.3514	90.2681	90.2681	94.3014	97.6558	98.3297	99.5925	101.221	103.515	104.627	104.627	107.541	107.541	110.995	112.528	112.528	112.528	112.528	112.528	112.528	113.057	113.057	113.734	114.291	114.826	115.972	116.507	117.688	118.371	118.995	119.589	120.119	121.263	122.498	123.549	126.369
JS242	CG17252	2	21.5158	31.9831	34.84	36.4611	37.0183	39.1367	42.5278	48.4964	49.6158	50.2114	50.2114	57.6778	58.2669	69.8772	71.0856	71.6186	72.15	73.2931	73.8792	77.4767	80.1819	83.8294	84.3589	88.4797	91.4033	94.9144	96.0361	97.6861	97.6861	99.6061	100.169	100.698	101.726	104.634	105.895	107.541	108.692	109.786	110.344	111.001	113.06	113.747	114.862	114.862	116.507	117.16	117.694
JS243	CG2179	2	18.7528	23.9583	24.5264	26.7811	29.7492	30.25	34.1875	36.4544	41.4072	45.6789	53.1119	58.7683	62.0972	63.3394	65.7489	66.8403	69.2631	69.2631	69.2631	75.0872	75.0872	76.1733	77.4731	77.9794	80.7417	82.6019	83.2419	84.3614	85.0089	87.3572	88.4828	91.4025	92.0028	93.1567	93.7467	94.9236	95.4775	96.0361	98.9842	100.701	101.229	102.971	102.971	106.482	108.103	109.228	111.502
JS244	CG10958	3	18.3178	22.7639	43.5467	51.8283	55.2986	64.5683	65.2156	75.6878	76.7842	84.3114	91.7197	93.2925	99.805	101.479	107.834	111.214	111.772	114.845	115.44	115.44	118.204	118.204	118.204	119.35	119.35	119.88	121.528	122.06	122.06	122.06	124.126	127.682	127.682	127.682	127.682	128.21	128.21	128.917	128.917	128.917	129.505	129.505	129.505	131.259	132.468	133.026	136.666
JS248	CG12730	3	16.1397	31.4744	34.4708	34.4708	42.3683	45.9631	48.9417	57.6869	76.7844	84.3181	91.2147	113.613	115.447	117.066	117.588	117.588	120.383	125.895	130.71	140.077	141.226	141.761	142.886	142.886	142.886	145.137	149.054	154.339	154.9	156.607	159.874	159.874	161.644	161.644	162.708	164.482	165.127	166.821	166.821	170.268	174.918	177.205	177.739	178.829	184.296	185.48	187.274
JS248	CG12730	1	2.00278	2.33667	72.5256	72.5256	96.8656	96.8656	96.8656	102.54	118.213	142.23	144.567	146.236	146.236	152.579	152.912	162.594	163.929	164.93	172.608	172.608	172.942	186.344	186.344	188.012	189.681	192.994	199.67	206.013	208.35	212.022	213.358	214.024	217.363	218.364	219.699	220.701	220.701	221.702	227.044	235.906	235.906	236.574	236.574	236.908	237.242	237.242	237.242
JS248	CG12730	2	31.76	41.7744	48.4508	70.1489	71.4842	83.5017	88.5092	89.5106	92.515	94.5178	98.1897	117.218	136.913	140.251	142.254	143.255	151.601	158.945	162.951	163.618	166.623	167.29	170.962	181.644	184.315	184.315	184.649	185.316	188.988	189.99	192.994	193.328	193.328	204.678	206.347	208.016	208.684	212.356	213.023	213.357	214.359	216.362	217.029	217.697	219.366	221.035	222.036
JS250	CG34348	3	11.0508	15.0789	15.5811	17.7944	23.5061	27.6794	41.7794	41.7794	48.9483	52.3939	52.8914	55.3006	58.6897	91.7144	92.215	117.058	126.506	127.155	127.695	128.925	137.232	138.328	143.972	146.235	146.235	149.057	150.842	152.521	154.361	154.895	157.695	157.695	157.695	159.284	159.284	160.491	161.644	162.732	163.267	164.484	166.286	167.417	168.503	168.503	169.116	170.267	170.267
JS251	CG40191	3	4.17778	4.17778	4.77528	18.3211	33.9153	39.5678	45.375	49.4781	51.8608	52.9153	54.7944	63.5217	64.5969	65.8742	76.7836	82.5894	90.5592	97.9356	100.399	100.896	103.796	104.361	104.361	105.455	109.509	109.509	117.059	118.211	119.353	120.383	121.534	123.125	123.625	124.128	125.36	125.888	128.238	129.537	130.124	131.856	132.501	133.647	134.207	135.471	137.233	137.233	137.827
JS252	CG11601	3	5.8225	19.3536	31.98	33.8544	37.3278	44.6647	61.4564	62.1308	88.8142	98.4394	98.4394	103.719	104.861	109.456	110.013	115.998	117.56	122.038	124.629	125.266	125.86	127.011	127.655	128.188	128.188	129.447	130.625	131.827	133.004	134.15	136.614	137.199	137.764	138.331	138.331	139.512	139.512	141.132	141.736	143.388	143.388	144.478	145.038	145.639	145.639	146.199	147.352
JS253	CG3625	3	2.93889	8.08861	22.7106	31.4511	38.4489	42.8722	49.9739	50.6764	56.3269	59.1908	62.1356	64.0153	64.5725	64.5725	73.3703	73.3703	90.5289	96.7211	98.4647	105.975	105.975	106.538	107.78	111.719	115.346	115.346	118.737	118.737	119.296	120.386	121.479	124.126	125.299	127.007	129.452	131.212	131.212	131.828	133.584	135.999	138.327	140.044	140.608	140.608	141.136	141.136	141.136
JS254	CG15896	3	38.4492	59.1947	68.0747	72.1744	86.6103	87.7533	89.435	99.1878	102.718	117.559	126.392	127.659	128.187	129.451	130.624	131.236	134.149	136.616	137.795	140.605	141.139	141.733	144.474	147.374	147.374	149.587	149.587	150.173	150.698	150.698	151.347	151.347	155.397	157.109	157.109	157.667	158.197	159.256	159.256	159.788	160.433	164.395	165.668	169.033	171.331	171.945	172.446
JS256	CG1105	3	20.4106	40.0678	55.3103	57.6908	61.4847	69.2767	70.4883	86.6092	87.7561	89.9978	91.0581	93.8617	97.3747	100.897	101.428	102.039	103.718	104.305	104.89	108.369	108.869	108.869	111.099	111.099	111.719	112.339	112.894	113.582	113.582	115.346	116.001	118.737	118.737	119.854	119.854	120.386	121.479	122.035	124.657	124.657	124.657	125.861	126.399	127.037	127.655	127.655	127.655
JS257	CG14325	3	47.0572	55.3003	60.8956	73.9317	80.3556	95.6097	96.1636	103.218	104.303	106.566	117.059	123.626	125.86	128.832	130.069	133.001	133.617	140.604	141.733	143.414	146.23	147.428	150.17	151.346	151.934	151.934	152.499	152.499	153.051	155.958	157.112	157.112	158.2	159.286	159.286	160.993	162.646	162.646	163.829	164.982	165.664	167.35	167.975	167.975	168.504	168.504	169.681
JS258	CG30398	3	5.85833	6.44694	10.4739	16.6681	19.8825	25.2725	44.0825	44.665	46.5269	47.0539	50.6764	58.6906	69.28	70.4883	77.2853	87.7614	102.039	125.86	127.662	129.452	133.618	134.795	140.609	145.641	146.239	146.791	147.434	147.993	149.584	150.17	154.283	154.868	155.399	155.958	156.512	157.696	158.698	158.698	159.79	160.434	160.997	160.997	162.646	165.664	166.791	169.033	169.033
JS259	CG14985	3	28.7186	55.3014	60.3667	68.6617	74.5181	76.2464	80.9108	88.8769	91.1156	98.5331	99.2069	102.039	102.717	104.303	104.893	109.457	115.346	117.591	118.146	119.857	120.916	121.475	124.125	124.125	124.686	124.686	124.686	125.335	127.06	129.452	129.452	130.065	130.65	131.831	132.407	133	133	133	134.17	136.028	136.642	137.798	137.798	138.858	140.045	140.616	140.616
JS262	CG5886	3	22.7108	27.5953	27.5953	33.8544	41.7164	48.2072	50.6772	59.7781	62.1942	67.0375	74.5181	79.7539	85.4622	87.2244	88.2892	92.745	100.338	102.717	103.217	105.981	107.246	119.324	120.386	122.627	122.627	122.627	124.125	124.125	125.86	125.86	127.065	127.065	127.065	128.208	130.066	130.654	130.654	131.239	131.834	133.023	134.798	134.798	135.384	136.028	137.204	138.328	139.52
JS263	CG3709	3	35.5589	49.4733	58.1889	59.1911	64.5742	78.5519	79.7564	81.4394	91.7142	103.739	104.302	105.98	108.867	116	123.127	124.124	130.09	134.21	134.21	140.609	142.322	142.825	144.504	147.991	151.344	151.344	151.932	152.491	155.956	157.695	159.287	161.647	162.151	164.477	165.686	165.686	165.686	169.088	169.704	170.238	171.38	171.38	173.708	174.298	174.886	175.451	175.98
JS264	CG3152	3	3.53278	11.5833	29.2711	33.2683	34.4697	40.6547	49.4767	52.3633	58.6903	73.9611	73.9611	80.3811	91.7164	93.2744	93.9278	95.6347	102.718	108.371	114.817	115.379	115.379	119.351	120.946	120.946	121.475	121.475	123.626	123.626	124.129	125.861	126.45	126.45	127.066	128.214	129.451	130.121	130.121	131.828	132.444	133.617	133.617	134.208	134.208	137.199	137.199	138.334	138.334
JS267	CG18812	3	27.5922	39.5381	39.5381	44.6644	47.0536	47.0536	51.8322	55.3003	56.3875	57.0983	57.6875	60.3892	64.5728	68.1331	68.6625	69.3056	72.2064	76.7786	83.7353	84.2892	84.2892	92.7458	93.9314	97.3753	97.9069	103.746	105.424	106.566	106.566	107.268	107.847	107.847	108.368	109.456	110.041	110.041	110.574	112.336	113.019	113.581	117.588	119.353	120.386	120.386	120.948	122.624	122.624
JS270	CG13708	3	22.1783	48.2331	51.2992	59.8333	68.6881	90.5583	94.5106	110.041	111.718	113.581	114.201	116.033	117.588	121.502	124.126	127.087	127.087	128.214	128.922	132.474	132.474	134.21	135.441	137.199	137.799	138.888	140.072	142.858	144.502	145.638	146.23	146.851	146.851	146.851	147.462	147.462	147.462	147.462	147.462	147.993	149.062	149.584	150.198	150.198	150.785	151.344	151.344
JS272	CG12713	3	3.55611	5.8825	8.145	11.0522	22.7417	27.0886	43.55	47.6753	52.3636	55.8022	56.3867	56.3867	64.0431	67.0383	68.1364	70.4889	70.9886	71.6175	76.7914	81.94	91.2156	91.7153	93.2739	95.0753	95.6347	99.2142	100.897	102.717	103.774	106.623	108.869	111.741	112.342	116.558	116.558	116.558	117.059	117.059	118.764	119.854	122.063	122.063	122.625	123.125	123.125	124.138	125.335
JS273	CG31924	3	4.73917	18.8503	21.0592	27.6225	49.4761	50.0908	50.7331	51.3022	55.8008	65.2217	67.0408	69.9619	77.3439	80.3814	81.4422	84.2933	87.2231	95.0772	96.1911	96.1911	97.3736	98.63	102.716	103.216	104.919	106.625	106.625	107.285	107.837	108.893	110.569	111.218	111.746	113.051	114.849	115.443	115.443	116.029	117.058	117.058	117.058	117.59	118.767	118.767	119.356	119.356	119.878
JS274	CG15441	1	20.6656	21.2567	24.3169	32.6128	33.2367	34.9769	53.7944	69.2892	76.5333	83.375	90.4519	97.7458	100.339	104.213	110.001	116.154	116.154	118.806	120.427	123.691	125.865	128.782	132.747	132.747	134.926	136.723	136.723	138.433	138.959	139.58	139.58	140.167	141.907	141.907	144.801	144.801	145.3	147.064	147.064	148.298	148.298	148.827	150.001	150.001	150.001	151.067	151.067
JS282	CG10191	1	24.3753	26.1192	30.1917	40.2231	40.9006	47.0231	48.2325	59.1133	60.3742	69.9997	78.8269	83.4622	89.9219	93.9264	98.8075	99.8086	102.043	102.043	112.763	112.763	115.624	115.624	116.685	117.186	117.186	119.897	120.513	121.014	121.514	123.66	124.189	124.747	124.747	125.307	128.253	128.782	129.931	131.661	131.661	133.247	136.165	137.369	138.401	139.021	141.341	141.906	141.906
JS287	CG17739	1	17.1533	21.2869	42.0864	53.2106	80.5656	85.7042	89.8083	91.0481	92.7517	93.8983	93.8983	97.8081	97.8081	99.4011	104.223	108.388	108.917	109.418	112.209	113.329	113.329	113.329	113.329	113.329	114.476	115.094	117.78	121.077	121.077	122.608	125.312	127.141	127.141	127.699	127.699	128.257	129.347	129.995	132.254	132.783	133.312	133.813	135.518	137.316	137.934	138.493	139.616
JS293	CG7423	1	12.4083	17.0928	21.2533	22.5328	24.9347	25.5239	27.2364	27.7686	27.7686	31.3369	36.8497	37.5592	42.6378	43.2264	66.8411	69.2886	71.1822	75.2681	78.2692	81.6467	84.5258	91.0353	99.3364	99.3364	100.924	105.946	106.618	108.853	110.028	115.653	117.215	118.806	119.922	122.043	122.574	122.574	124.189	124.747	126.547	129.959	132.217	133.776	134.393	134.925	135.511	136.75	137.899
JS294	CG31715	1	20.0475	20.6933	21.8422	26.12	27.7703	28.3272	31.9572	37.5628	40.8131	50.0369	50.7894	57.9644	63.8264	70.5581	73.5619	74.1242	83.9928	89.2431	92.7739	98.3367	98.8367	100.925	100.925	104.246	109.411	110.029	111.087	112.206	112.206	113.321	113.883	115.125	115.654	116.154	116.715	117.716	118.274	118.806	118.806	119.926	122.044	123.132	123.132	123.69	123.69	124.193	124.748
JS295	CG12272	1	28.3014	30.0711	33.2336	55.5331	59.1403	64.3583	70.5317	71.7464	77.0928	78.8011	81.1464	93.3061	97.7756	99.3689	103.662	107.182	108.356	108.886	112.738	113.296	113.296	113.854	116.746	117.247	117.751	119.338	123.134	123.134	123.692	124.222	126.425	127.667	128.224	128.815	128.815	129.962	129.962	131.579	132.751	132.751	138.461	138.961	141.311	141.311	142.435	142.435	143.027
JS297	CG15439	1	5.28333	22.5392	25.5206	27.7656	36.8714	62.0508	77.1156	82.785	91.0419	93.9239	98.3322	111.083	115.651	116.712	117.211	118.27	120.477	123.128	123.686	128.278	129.398	129.398	129.398	129.957	132.214	132.214	132.744	132.744	134.95	135.508	136.747	138.987	140.163	140.163	141.339	141.339	141.899	143.11	143.11	143.706	143.706	145.325	146.502	146.502	147.117	147.117	147.793
JS299	CG1839	1	6.52917	24.9356	33.2364	34.4464	42.6094	51.3492	51.9128	61.4633	68.0847	72.3361	78.2092	80.5306	87.9417	88.6186	89.215	92.1872	92.7422	98.3372	99.8383	101.425	112.178	112.178	116.154	116.716	117.216	117.216	120.427	121.043	123.129	123.661	125.865	127.106	127.106	128.783	128.783	129.34	129.96	131.629	132.218	132.218	132.719	134.333	136.099	136.099	137.251	138.429	139.58
JS300	CG10674	1	64.9267	91.29	94.9411	139.605	140.163	143.684	144.397	146.481	147.762	156.55	158.883	159.947	160.532	161.061	161.674	165.022	167.309	167.309	167.309	169.059	169.585	171.387	171.387	173.714	173.714	177.774	178.987	181.966	182.556	184.374	185.451	186.009	188.448	190.729	190.729	192.517	194.075	196.699	198.285	200.47	204.893	204.893	210.497	211.102	211.102	211.807	211.807
JS301	CG32687	2	3.00333	23.6628	24.7158	30.1006	30.6889	31.8447	38.9839	40.8053	41.3603	48.6	49.1892	60.9833	63.3317	64.3664	64.9831	70.3203	72.0575	81.3231	81.9089	83.4994	88.7231	90.9306	92.0747	92.0747	92.0747	92.6361	96.555	97.0556	97.5561	98.6503	98.6503	98.6503	99.7664	100.379	101.913	103.531	104.619	105.18	105.762	105.762	106.446	107.561	107.561	108.123	108.123	108.651	109.299
JS306	CG42248	1	3.54639	17.0894	21.8142	22.4414	24.3169	26.6492	27.205	30.7219	34.9764	36.2567	47.5531	64.9472	68.0847	72.3328	74.1231	77.0906	81.6447	82.2033	83.9922	84.4967	85.6436	87.9417	89.8069	91.595	92.7456	93.8631	97.7458	98.3372	99.3381	103.63	104.188	107.792	108.353	110.001	110.001	112.178	112.735	115.122	116.715	116.715	118.246	118.803	119.866	120.427	120.427	121.043	121.043
JS307	CG42248	2	23.8356	38.5747	40.9831	50.6339	54.2033	62.2528	65.7222	92.8139	93.3719	95.1083	99.9147	107.744	112.269	113.328	115.586	117.979	119.631	120.246	125.386	129.466	131.644	132.729	132.729	132.729	133.912	134.524	136.673	137.201	138.327	139.474	139.474	140.093	140.093	140.623	140.623	141.184	144.002	144.002	145.154	147.315	147.969	148.524	149.214	150.361	150.919	153.425	153.962
JS310	CG12118	2	17.5808	20.7808	25.2431	26.2736	63.2417	68.5219	79.6442	92.5706	92.5706	94.3739	99.7681	104.025	111.467	111.997	113.058	125.17	125.17	126.433	126.433	127.052	128.136	128.136	128.136	128.136	128.697	128.697	129.282	131.399	132.015	132.015	132.553	135.342	135.342	136.99	138.734	138.734	139.266	139.824	139.824	140.379	141.528	142.143	142.143	142.676	143.268	144.956	145.484
JS313	CG5439	2	11.9444	34.2142	58.6914	60.9778	64.3892	78.1708	78.6714	78.6714	79.6739	80.2292	90.9217	96.0525	98.1086	98.1086	113.668	118.289	118.911	118.911	120.03	120.677	123.016	123.576	124.134	124.634	127.042	128.135	128.135	129.28	129.87	129.87	130.396	133.168	133.782	135.429	135.933	136.457	136.457	136.457	136.457	137.015	137.015	137.576	139.352	139.352	139.881	140.969	143.282
JS315	CG33695	2	3.45083	21.2981	25.965	26.5225	27.0797	38.9797	42.5189	46.3667	66.9553	75.9017	77.5525	86.1397	86.8775	91.4692	95.3728	97.0322	98.0367	99.1225	100.209	102.437	102.437	110.396	110.396	111.488	111.488	112.078	114.91	115.41	118.061	118.061	119.238	120.239	127.558	128.155	128.155	129.242	130.942	133.124	133.711	133.711	134.322	136.095	138.897	139.537	139.537	140.104	141.287
JS316	CG13436	2	34.4867	43.0422	51.3922	75.3108	80.3981	86.1617	88.65	89.7964	110.408	111.516	111.516	112.081	112.081	113.321	120.239	120.239	121.331	121.885	121.885	122.385	122.385	122.385	124.743	125.33	126.478	128.158	128.713	129.242	129.887	131.443	131.443	131.971	134.361	135.532	136.094	136.625	137.185	137.185	138.362	140.098	142.466	143.524	144.112	144.702	148.199	148.199	149.259
JS317	CG15141	2	7.74611	10.7289	48.2642	51.4353	68.7594	69.3797	78.2375	83.8792	85.0819	85.6117	86.8169	87.5067	88.0647	88.0647	98.1586	104.766	105.443	106.057	109.382	111.03	111.585	112.142	112.142	114.475	115.004	115.536	118.156	119.302	120.864	121.401	123.012	123.572	124.711	124.711	125.397	125.956	126.517	127.103	128.782	128.782	132.068	133.774	134.986	135.572	136.187	136.727	137.818
JS318	CG2227	2	2.82778	21.3219	27.0786	39.6319	43.0436	45.2186	48.99	55.5711	68.7525	82.1861	82.1861	85.4839	97.5319	110.955	110.955	110.955	111.512	111.512	115.409	118.085	118.646	118.646	119.237	121.326	129.241	133.709	136.097	136.623	137.181	137.181	139.537	141.898	143.523	145.987	145.987	146.496	147.049	147.049	148.198	153.257	156.997	157.59	157.59	158.208	158.208	159.299	159.299
JS321	CG9951	2	9.51861	14.8547	18.0958	30.8364	32.0869	38.9922	39.6067	42.5811	43.6397	45.8181	66.2828	68.1106	71.7672	76.5022	81.0275	82.7856	86.1394	98.1306	104.799	105.44	106.617	107.647	110.441	112.701	116.009	117.599	119.836	121.392	121.957	121.957	123.013	124.126	124.126	126.487	126.487	126.487	126.487	126.487	126.487	127.075	127.075	127.577	128.227	128.754	128.754	129.311	129.311
JS325	CG11009	2	50.1125	57.3392	84.4561	105.409	105.994	110.377	111.491	112.639	114.353	120.772	121.333	125.891	126.479	126.479	126.479	126.984	126.984	129.855	133.71	138.365	138.898	138.898	140.104	141.879	142.999	143.498	144.116	144.673	145.928	145.928	147.025	148.731	150.298	150.851	152.679	152.679	153.773	155.882	158.774	158.774	159.31	159.31	159.31	159.833	159.833	160.448	161.621
JS328	CG11050	2	10.6069	14.7311	19.9844	42.4881	42.9922	45.7556	53.6686	60.8722	68.765	73.4736	79.2858	80.9875	80.9875	85.4919	95.3956	103.56	105.381	109.23	109.786	110.351	110.351	110.906	110.906	111.464	112.672	114.858	115.861	116.948	118.654	124.035	124.035	124.718	126.925	128.103	128.103	128.66	128.66	130.361	134.893	136.575	137.194	137.194	137.194	138.899	139.484	139.484	140.048
JS330	CG11025	2	8.3325	10.0469	10.6747	13.0403	17.4714	18.0903	24.2875	38.9903	40.8122	85.0222	97.0972	100.774	108.201	110.404	112.085	113.885	113.885	120.304	120.304	121.363	124.096	127.043	129.817	130.451	132.537	132.537	138.927	140.103	141.279	141.945	141.945	144.678	145.295	145.932	147.648	147.648	149.323	149.323	150.353	150.904	152.036	153.237	153.237	154.357	155.382	155.382	156.473
JS335	CG12251	2	13.6297	19.4164	23.0983	64.4747	73.49	90.3508	107.574	109.807	111.488	111.488	111.488	111.488	111.488	112.695	113.816	114.878	115.378	116.969	120.206	120.746	120.746	124.739	126.949	127.589	127.589	127.589	128.681	131.414	131.942	133.7	136.062	137.163	137.163	137.743	140.066	146.463	147.021	149.231	149.755	152.641	155.846	155.846	156.405	156.405	156.405	157.587	158.742
JS339	CG6597	2	15.9456	33.8692	48.8942	49.6492	61.5017	69.4153	71.2167	79.3861	80.5031	81.6453	85.1144	88.0997	92.1308	101.43	102.516	103.687	105.478	108.885	108.885	109.415	112.178	119.899	119.899	121.989	123.604	124.162	125.429	125.429	125.991	127.137	127.137	127.137	127.137	127.639	129.375	129.375	130.549	131.604	131.604	131.604	131.604	133.805	134.368	134.368	135.611	136.76	137.286
JS341	CG4552	2	27.7025	32.6417	42.4825	82.1617	95.94	98.5364	103.026	109.256	111.494	116.447	119.209	122.385	124.06	124.745	125.858	125.858	125.858	125.858	126.949	127.596	128.126	129.856	131.414	133.119	133.119	135.539	135.539	136.595	136.595	138.919	139.508	140.068	140.068	140.068	140.661	140.661	142.436	142.436	142.966	142.966	143.495	144.083	144.083	144.701	146.47	147.024	150.281
JS343	CG14905	3	34.9058	39.1292	41.4231	48.4856	52.3064	63.1814	95.7975	97.5061	99.2097	99.2097	105.265	108.101	112.071	113.73	120.143	120.143	124.23	129.384	131.618	134.744	135.267	137.69	138.378	138.947	144.856	148.684	149.213	149.773	150.387	150.918	155.973	156.589	159.985	159.985	160.513	160.513	160.513	160.513	161.073	161.073	161.628	161.628	162.222	162.87	164.028	175.176	178.163
JS343	CG14905	2	42.3097	108.6	137.354	137.354	141.236	144.703	152.217	158.763	160.61	162.213	165.845	166.959	168.732	171.964	178.946	182.865	183.928	183.928	184.464	187.322	189.161	189.161	189.161	189.848	191.66	193.569	195.131	196.308	196.308	196.308	196.843	199.611	200.111	204.186	209.93	209.93	210.459	210.459	213.774	215.945	218.743	220.888	224.193	226.339	228.552	230.27	230.27
JS344	CG3008	3	11.9392	14.5428	17.7333	19.9994	40.0089	48.6308	51.5428	60.7369	64.8975	66.6931	80.5131	80.5131	87.8636	88.4169	89.565	89.565	91.3358	94.4564	115.849	128.957	130.718	133.923	135.703	138.544	139.105	139.634	140.26	141.889	146.523	151.152	153.536	156.329	157.508	159.181	159.831	161.775	164.634	164.634	164.634	164.634	164.634	164.634	164.634	166.478	167.141	167.141	167.141
JS345	CG4789	3	15.8175	17.1158	34.8222	40.6289	48.0158	49.1881	50.9542	56.2122	87.8594	87.8594	98.8136	102.168	102.788	117.585	118.767	125.098	127.247	128.96	129.515	129.515	130.156	130.156	130.156	131.253	131.253	131.776	132.804	133.376	135.696	135.696	136.254	137.929	139.634	140.256	142.918	144.158	145.965	146.525	146.525	146.525	147.108	149.032	149.032	154.066	155.181	155.772	156.33
JS346	CG5720	3	27.9128	39.0919	39.6233	54.5175	66.3028	69.5947	70.155	71.2767	73.0772	78.9917	99.8514	104.484	105.092	106.807	121.372	121.372	121.372	123.028	124.184	124.184	126.489	128.26	134.062	134.684	135.3	138.685	139.218	140.923	140.923	141.537	142.861	144.042	144.542	144.542	147.679	148.245	148.245	148.245	148.837	149.459	151.258	151.258	151.944	153.095	154.157	156.955	157.484
JS348	CG17687	3	17.7339	20.5319	27.5969	48.635	74.5192	78.8119	87.8617	87.8617	92.4039	101.547	102.811	103.963	103.963	104.468	105.022	105.022	105.022	108.93	109.459	113.582	116.382	117.589	118.771	119.95	125.683	127.782	130.742	132.806	132.806	134.486	135.079	135.7	136.258	136.258	136.258	136.794	136.794	137.317	140.257	141.286	141.886	141.886	141.886	145.373	147.109	148.387	149.033
JS350	CG12858	2	24.71	38.4786	54.0164	58.16	67.2389	72.0783	81.3458	82.4717	82.9972	84.1686	84.1686	84.7461	85.2814	87.1311	87.1311	88.7456	89.9217	90.4228	90.4228	92.6311	92.6311	93.1853	93.1853	93.775	95.5175	96.5786	97.5803	98.6697	99.7933	100.379	100.907	101.937	102.467	103.024	103.024	103.024	103.024	103.553	106.998	108.146	108.146	108.146	108.146	108.146	108.146	108.146	108.647
JS350	CG12858	3	3.48306	17.6472	50.3958	56.8356	56.8356	58.4806	60.2642	60.2642	60.8267	67.88	74.0583	76.1717	85.6869	86.8631	91.3606	97.8767	101.028	102.139	113.589	115.264	115.828	121.104	123.949	127.4	127.4	131.311	131.897	132.927	132.927	135.659	137.409	137.939	137.939	139.084	140.786	141.408	141.909	143.041	144.723	145.991	146.554	147.674	147.674	149.535	154.689	157.509	159.304
JS351	CG17712	3	23.2772	23.2772	27.0422	48.5881	52.7881	56.2531	78.2667	90.135	90.135	93.9678	99.3847	100.972	103.948	110.614	112.379	113.532	119.344	119.936	119.936	121.577	123.317	124.55	124.55	126.785	126.785	127.317	127.817	130.736	131.315	132.846	132.846	133.374	136.267	136.831	136.831	136.831	137.357	137.886	138.506	138.506	139.117	139.675	139.675	140.204	141.328	142.456	143.521
JS353	CG16890	3	17.055	53.3622	56.2481	57.395	89.0114	95.5853	97.2892	104.53	105.029	117.589	127.839	132.841	134.492	136.261	136.828	141.321	143.514	146.558	150.13	151.194	152.361	152.979	152.979	154.63	155.188	155.773	155.773	156.364	156.895	157.514	159.806	160.455	160.455	160.455	161.129	162.339	162.339	162.339	162.84	162.84	167.135	167.135	167.757	167.757	167.757	168.291	170.243
JS354	CG7510	3	9.4525	15.1403	36.5667	61.3642	63.0989	68.4667	70.1119	70.1119	70.7725	75.1731	79.9667	82.2272	85.1906	86.2478	90.1583	91.9622	92.4914	93.02	94.0528	94.5528	99.4169	102.143	103.972	105.119	106.238	107.356	107.884	111.234	113.588	114.743	114.743	115.266	116.417	117.007	117.561	118.739	120.546	120.546	121.637	121.637	121.637	121.637	122.166	122.166	123.958	123.958	125.696
JS354	CG7510	1	3.67194	16.3572	72.8594	72.8594	74.5286	86.5564	102.875	118.546	135.195	136.747	136.747	140.227	142.231	146.236	146.57	151.244	154.248	158.254	160.257	166.6	167.601	167.601	172.943	175.613	176.28	186.009	188.012	191.993	191.993	193.328	193.328	194.663	197.334	198.669	200.339	205.346	207.014	207.348	211.688	213.023	213.357	213.357	215.36	220.034	220.701	221.369	223.706
JS354	CG7510	2	24.4158	34.0967	41.4406	43.4436	58.4656	70.4828	90.5119	93.8503	103.197	118.553	118.887	120.222	123.894	125.897	129.235	129.903	132.573	135.244	136.245	137.581	138.582	138.582	141.92	145.258	145.592	146.594	146.928	150.266	160.28	163.284	164.286	164.286	166.956	166.956	167.624	167.624	168.626	169.961	173.633	178.64	178.974	181.311	181.978	183.648	187.653	189.99	191.659
JS356	CG9166	3	34.1794	49.1903	52.1853	54.4858	65.4864	68.4078	73.9844	90.7125	90.7125	93.9028	97.7275	98.2569	98.7892	99.8769	100.96	101.523	103.906	104.467	104.467	108.403	108.403	109.46	113.583	114.112	115.235	116.382	117.001	118.747	120.454	121.598	122.748	125.071	126.216	128.337	130.074	131.251	133.36	135.079	135.694	135.694	135.694	136.198	136.198	136.198	137.875	137.875	137.875
JS357	CG13178	3	37.1442	49.1858	49.795	55.6761	61.9078	62.9656	67.2472	84.5322	93.8947	94.4533	96.105	96.105	102.785	103.899	105	105	105.649	110.006	113.579	118.115	118.115	118.735	119.36	119.921	119.921	119.921	123.382	123.977	124.479	125.066	126.212	126.744	126.744	127.243	128.329	128.961	132.801	132.801	135.694	135.694	136.783	136.783	140.196	140.196	140.756	140.756	140.756
JS360	CG6814	3	23.3578	27.0939	29.4794	34.2944	37.7956	39.5989	43.7969	75.1703	93.5483	94.5758	109.051	114.762	117.029	118.205	118.769	124.631	134.024	134.024	135.133	136.35	139.148	141.908	147.732	149.009	150.213	150.745	151.806	151.806	152.447	153.655	154.189	155.832	156.433	157.602	158.159	160.482	161.16	161.16	161.775	165.253	165.253	165.253	165.253	165.908	166.596	167.131	167.786
JS361	CG12107	3	34.825	36.6172	38.3292	45.5911	46.2414	58.4719	83.5036	95.5742	102.817	104.466	105.081	111.845	114.112	117.596	118.772	121.012	125.687	125.687	127.779	130.746	132.277	133.926	135.079	135.079	135.697	135.697	136.262	136.262	136.262	136.788	136.788	137.317	139.106	139.106	139.106	139.106	139.638	139.638	139.638	140.258	141.891	142.954	143.573	145.373	147.766	147.766	148.384
JS363	CG1116	3	3.35333	3.96944	15.3256	22.3356	31.4553	33.2497	37.9219	40.1761	41.9425	48.3967	57.8464	71.27	74.1594	75.2208	80.5494	80.5494	82.1989	89.5525	96.9356	100.409	105.627	105.627	105.627	106.304	107.364	107.925	107.925	109.574	110.6	111.782	113.574	114.099	114.099	114.099	114.6	115.101	115.635	116.748	116.748	116.748	119.085	119.611	119.611	120.14	120.782	120.782	121.933
JS364	CG8500	3	21.0078	24.6481	45.2197	52.3025	61.4083	62.5597	67.9792	71.25	79.1622	81.9144	88.2528	92.9147	95.18	95.7944	96.4406	96.9453	98.0903	98.0903	99.2064	100.24	100.766	100.766	101.354	101.354	106.888	108.126	108.126	108.126	108.658	108.658	109.22	109.22	109.22	109.751	110.307	110.307	111.541	111.541	111.541	112.071	113.719	114.32	114.32	114.32	114.88	114.88	116.563
JS366	CG3337	2	57.5036	69.3294	80.1981	95.4294	96.0406	97.3756	106.89	113.434	122.534	123.924	125.828	132.103	136.736	137.361	137.361	137.858	138.472	139.061	139.061	139.646	139.646	140.175	143.494	144.704	145.35	145.35	145.35	149.451	150.511	153.952	156.313	156.313	159.967	161.2	162.238	162.238	162.238	162.238	162.807	162.807	163.369	164.526	164.526	165.217	167.527	167.527	167.527
[truncated: 143 more columns]

## Sheet: Starvation Survival
Stock	Gene	Wheel	Death Time 1	Death Time 2	Death Time 3	Death Time 4	Death Time 5	Death Time 6	Death Time 7	Death Time 8	Death Time 9	Death Time 10	Death Time 11	Death Time 12	Death Time 13	Death Time 14	Death Time 15	Death Time 16	Death Time 17	Death Time 18	Death Time 19	Death Time 20	Death Time 21	Death Time 22	Death Time 23	Death Time 24	Death Time 25	Death Time 26	Death Time 27	Death Time 28	Death Time 29	Death Time 30	Death Time 31	Death Time 32	Death Time 33	Death Time 34	Death Time 35	Death Time 36	Death Time 37	Death Time 38	Death Time 39	Death Time 40	Death Time 41	Death Time 42	Death Time 43	Death Time 44	Death Time 45	Death Time 46	Death Time 47
JS1	CG3184	3	46.8703	47.99	67.7861	114.254	123.153	171.427	173.944	186.766	190.313	200.123	206.263	210.741	222.738	223.885	234.926	237.754	242.507	248.694	249.868	249.868	249.868	259.855	261.005	261.005	261.537	268.523	269.141	273.283	275.604	276.633	277.844	279.577	281.932	282.467	283.123	283.123	283.719	283.719	290.289	300.322	300.322	304.996	306.202	309.569	313.656	318.816	325.043
JS1	CG3184	2	68.6536	121.043	165.159	171.466	195.163	203.097	229.114	234.106	269.451	288.173	288.173	295.687	298.32	306.781	307.375	313.962	316.008	319.709	323.731	327.14	331.655	332.306	337.811	341.176	341.791	343.412	345.678	346.237	349.473	350.031	353.917	355.087	360.451	363.767	364.384	368.862	376.296	380.156	382.451	382.451	385.72	387.336	388.452	391.368	393.703	400.241	402.063
JS1	CG3184	1	78.4131	96.7961	97.7975	114.489	118.494	122.167	123.502	162.671	166.009	171.335	187.026	187.026	209.716	217.727	221.732	224.07	233.751	238.09	238.757	243.097	243.431	269.936	272.272	272.606	283.555	290.565	291.234	308.69	310.693	313.697	319.373	321.375	326.382	326.716	332.058	334.393	334.727	336.731	338.066	338.4	341.071	343.073	343.073	344.075	346.078	346.411	352.086
JS2	CG4662	3	6.42694	21.4289	28.0511	41.3986	50.7306	74.5528	75.7375	168.574	197.244	206.301	212.481	214.342	219.126	219.126	220.805	222.774	225.037	227.391	235.587	244.727	249.257	254.404	260.486	264.548	264.548	267.41	267.41	276.168	278.469	279.057	282.499	284.954	298.526	302.094	304.44	323.343	329.834	404.77
JS2	CG4662	1	5.3025	5.97028	48.3306	50.0006	52.0019	60.0136	97.4253	102.432	123.463	125.799	143.675	160.964	167.959	176.971	187.654	192.327	218.69	221.026	227.034	269.228	270.23	282.848	283.849	299.539	305.646	308.318	310.988	311.321	312.657	324.34	324.34	326.676	328.012	328.346	328.68	331.684	333.02	335.022	339.361	343.033	346.373	352.714	353.383	355.386	355.386	355.386	355.719
JS3	CG12004	1	52.2508	72.7822	120.982	253.607	261.101	293.96	297.423	316.254	317.847	322.999	326.846	332.688	334.925	336.014	339.057	347.29	348.491	355.236	357.639	357.639	361.233	361.735	363.502	363.502	364.619	365.808	368.631	368.631	370.304	372.482	375.925	376.522	379.433	381.228	381.978	384.406	385.619	386.18	386.768	393.075	393.075	394.864	394.864	395.986	395.986	398.231	398.231
JS3	CG12004	2	38.18	52.1522	53.2097	92.9736	117.546	242.23	259.365	271.071	279.474	280.684	288.86	290.103	290.693	293.271	297.075	307.99	316.003	322.373	322.373	326.074	326.629	331.651	332.303	332.303	332.891	336.252	337.31	337.31	340.047	347.291	349.469	350.611	352.237	356.2	358.062	359.89	362.118	371.069	375.703	376.291	377.324	379.093	380.801	387.863	387.863	390.837	391.367
JS4	CG5850	2	7.53611	90.4783	140.765	148.773	164.584	243.352	264.901	307.394	309.448	313.242	314.676	316.033	332.336	334.872	338.924	338.924	350.616	352.263	356.203	356.822	363.206	364.41	369.392	369.946	372.749	373.401	374.046	380.831	380.831	386.834	388.479	390.19	394.229	397.998	399.678	400.267	402.651	402.651	404.242	407.625	409.236	409.236	412.059	412.059	412.558	412.558	413.088
JS6	CG13784	2	193.004	220.389	240.575	289.506	323.679	324.454	327.162	331.673	339.424	340.074	340.606	341.814	343.963	352.785	355.667	356.197	356.197	359.295	360.474	361.531	366.12	366.12	371.656	371.656	371.656	374.019	374.019	376.317	376.847	378.559	380.177	381.356	381.356	381.356	385.242	388.473	389.592	391.393	392.045	393.14	402.645	403.734	412.558	413.081	416.995	419.616	420.174
JS8	CG4593	2	52.1467	115.844	115.844	172.522	177.854	181.195	204.771	224.782	231.955	243.913	253.182	257.749	258.779	269.452	275.379	282.419	287.589	291.966	306.807	310.072	311.471	317.249	322.966	325.517	331.683	333.546	336.807	337.308	337.815	347.291	351.116	356.201	356.848	362.676	372.75	377.331	377.331	377.939	393.168	397.999	399.086	400.796	401.469	405.295	412.033	412.53	422.951
JS10	CG7974	3	4.06917	64.1586	71.3886	78.6358	123.159	139.295	158.253	177.712	178.77	179.94	196.156	198.395	208.444	209.535	214.866	220.775	233.724	238.317	243.542	244.72	246.96	253.318	256.757	259.838	260.484	262.158	263.953	267.413	270.36	270.36	271.586	273.917	275.639	279.054	279.612	280.172	281.294	281.294	283.051	291.557	291.557	293.998	295.199	299.176	299.735	301.507	302.064
JS10	CG7974	2	152.8	165.158	185.69	189.781	189.781	200.167	204.742	233.574	253.178	270.474	284.595	298.946	304.006	304.594	306.807	307.391	309.446	310.78	311.471	314.633	316.001	318.485	321.063	322.371	325.514	327.662	328.965	331.676	332.303	332.303	332.303	332.303	332.303	332.889	332.889	333.536	334.22	334.865	336.246	336.246	337.304	337.806	341.784	341.784	344.491	345.675	350.616
JS11	CG9752	1	242.15	247.9	271.791	293.957	320.761	328.521	330.347	335.425	340.966	342.704	345.614	348.991	348.991	349.549	354.063	360.047	361.732	368.098	369.771	369.771	370.858	371.919	373.035	375.393	376.522	376.522	377.196	377.786	377.786	378.286	378.875	378.875	380.668	381.975	383.188	383.188	384.402	389.694	390.869	390.869	391.428	392.513	394.244	394.244	394.866	396.041	397.131
JS12	CG15618	1	38.2431	42.3594	70.4036	143.893	220.098	220.098	245.1	248.431	251.317	257.897	257.897	260.014	262.877	271.823	299.126	300.951	303.302	304.949	304.949	310.707	310.707	312.391	313.479	315.697	317.347	326.877	327.934	328.55	330.879	332.184	332.184	333.81	333.81	335.457	336.043	337.219	337.219	337.219	338.497	339.763	339.763	340.413	340.413	340.413	342.149	342.736	343.797
JS13	CG10053	3	36.0258	37.1964	51.9369	56.6228	57.8619	58.4392	63.0381	68.4114	95.235	113.092	114.294	121.321	136.494	141.783	151.508	200.829	200.829	202.417	211.335	216.107	223.945	237.23	241.889	247.578	247.578	248.203	248.203	248.696	248.696	248.696	248.696	248.696	248.696	256.194	258.129	262.841	264.549	265.67	270.35	271.056	271.056	271.056	283.807	283.807	286.099	286.099	288.621
JS14	CG9154	1	2.89389	18.0922	21.5556	34.7242	38.7753	46.3542	120.95	163.514	192.993	223.419	287.275	312.921	318.441	327.904	330.879	331.468	332.098	334.339	340.293	342.678	346.146	346.146	346.676	347.29	349.023	350.644	353.419	355.209	357.639	361.735	364.62	366.398	367.602	370.303	370.303	375.925	375.925	376.522	377.143	377.143	378.318	378.819	380.051	381.228	381.228	381.978	381.978
JS15	CG14290	1	5.75472	154.752	167.177	212.355	214.717	257.865	267.59	283.465	293.427	296.891	298.562	311.859	334.335	340.963	342.118	343.764	351.231	368.626	370.858	371.418	373.625	376.522	379.432	380.08	381.972	382.596	383.809	389.161	390.251	392.513	393.072	393.629	397.106	398.755	399.401	401.136	402.347	404.177	405.93	405.93	407.169	407.849	408.379	412.814	413.816	414.376	415.522
JS15	CG14290	1	11.0161	11.0161	67.3969	91.8153	114.155	116.491	123.501	133.85	151.058	165.341	166.343	171.001	175.007	190.029	191.698	199.709	209.381	209.381	216.726	217.392	217.392	218.394	219.395	220.063	220.063	220.731	222.399	224.069	234.417	238.423	241.762	242.095	242.429	244.766	251.776	253.445	269.267	269.267	269.267	269.267	286.559	288.561	288.561	289.229	292.567	299.244	306.686
JS16	CG4957	1	29.5794	72.7819	133.344	149.604	186.297	214.723	231.62	252.435	254.638	274.527	298.038	313.979	315.668	321.38	323.527	324.614	328.493	330.35	330.882	331.471	333.81	337.783	340.293	340.97	344.442	349.023	350.081	351.788	359.402	361.232	362.936	362.936	365.245	368.129	368.63	369.774	371.951	373.039	375.335	376.522	377.789	377.789	378.848	379.461	383.157	383.749	383.749
JS20	CG11534	1	40.5556	74.3756	75.5297	113.44	218.802	295.693	296.842	315.142	321.941	329.711	332.691	352.921	362.911	367.604	368.133	368.633	373.043	381.232	381.978	383.16	383.752	386.746	387.364	389.111	390.847	390.847	391.433	392.52	393.078	395.99	397.67	398.762	398.762	400.495	402.291	402.291	402.882	402.882	404.779	405.406	407.11	407.11	407.819	407.819	409	409	409.653
JS20	CG11534	1	9.01306	50.3719	51.7078	54.0439	54.3778	56.3808	92.4831	97.4644	98.465	99.4664	103.139	120.832	122.834	124.504	139.708	141.044	221.733	272.272	273.273	286.893	288.229	312.028	316.701	316.701	317.035	318.037	349.749	355.09	360.431	361.099	361.434	362.434	363.769	369.779	401.548	401.548	401.881	402.215	402.215	402.549	402.884	402.884	402.884	402.884	402.884	403.218	403.218
JS21	CG14480	1	104.375	134.966	160.015	182.805	193.026	250.757	280.617	289.019	290.131	296.252	297.456	299.156	317.88	326.349	330.911	331.441	334.928	336.018	354.038	356.391	357.671	357.671	361.767	362.324	364.087	365.276	365.839	366.429	370.866	371.983	371.983	371.983	371.983	371.983	372.513	373.071	375.342	375.957	378.35	378.35	378.35	378.851	378.851	378.851	381.261	381.261	381.978
JS23	CG31717	1	98.1078	164.223	196.619	237.589	238.148	247.932	256.738	257.897	258.423	269.986	284.559	291.808	293.46	293.46	300.951	308.345	314.011	315.697	317.877	332.123	343.267	345.618	346.705	348.494	350.673	352.356	352.918	354.038	357.11	361.233	361.233	364.059	366.426	368.129	370.332	371.951	373.039	375.363	376.018	377.818	377.818	381.979	382.595	383.805	385.055	385.055	385.647
JS24	CG10470	1	263.528	290.163	291.308	300.301	303.891	307.842	313.479	314.008	315.698	316.79	319.7	321.97	326.345	332.688	342.15	343.271	343.271	344.999	351.789	352.918	352.918	355.272	360.696	364.056	364.648	365.277	369.217	371.449	373.039	375.988	377.173	377.815	378.319	381.282	382.563	383.774	384.434	385.058	385.644	386.768	386.768	388.485	390.283	390.897	392.017	393.104	397.667
JS26	CG4646	1	29.5797	162.306	215.313	266.317	275.056	285.059	287.833	293.989	295.694	319.027	329.733	330.879	331.471	331.471	333.81	335.457	340.97	340.97	342.087	344.971	349.024	350.67	351.789	352.356	352.918	354.624	355.859	357.045	357.639	357.639	359.406	361.738	362.292	362.937	365.244	365.244	365.807	366.426	366.426	369.189	369.774	369.774	369.774	369.774	370.862	374.751	377.143
JS27	CG6153	1	104.873	120.367	140.761	147.871	194.916	214.724	214.724	223.418	225.596	284.055	286.682	290.663	291.308	292.342	296.836	302.768	311.269	312.921	324.056	325.815	330.35	332.688	333.309	334.339	338.472	341.527	342.146	343.239	343.796	344.972	350.081	352.356	354.035	354.624	355.275	356.385	357.071	357.639	361.233	361.736	362.937	366.426	366.984	367.629	371.951	373.599	374.748
JS28	CG8135	1	128.726	251.317	254.113	259.486	268.179	269.394	270.65	274.026	282.351	282.939	284.058	285.059	291.808	293.988	293.988	297.452	299.125	303.302	306.159	307.842	316.79	321.413	321.969	324.672	325.258	326.345	326.874	332.717	339.082	339.082	339.082	339.763	339.763	339.763	342.149	347.32	350.081	354.067	355.301	357.139	358.843	359.427	359.427	360.7	361.233	362.999	364.084
JS31	CG16812	2	174.461	175.011	248.478	255.596	256.152	264.554	287.4	287.959	304.624	306.447	309.378	317.655	322.246	327.334	333.207	336.768	336.768	339.623	341.374	343.169	343.702	346.408	346.959	346.959	350.315	353.306	353.306	354.387	354.387	354.387	354.975	354.975	359.32	369.732	370.371	370.371	373.234	373.798	374.328	374.856	375.508	376.06	376.06	376.674	378.446	379.074	381.498
JS32	CG4953	3	33.1811	50.2019	90.7406	101.211	115.446	216.664	217.321	228.569	230.917	243.014	248.201	248.201	254.403	260.482	262.841	263.96	270.344	273.35	273.91	275.609	276.693	277.257	280.77	283.129	296.964	297.492	301.535	315.804	317.003	327.321	334.661	334.661	341.651
JS32	CG4953	1	45.0308	167.344	170.667	172.67	211.049	236.419	238.756	268.933	289.229	308.021	315.365	315.699	316.366	319.371	322.375	338.733	339.734	355.757	360.764	362.433	403.216	403.216	403.884	404.218	459.562	461.564	470.912	474.584	475.252	475.587	494.613
JS32	CG4953	2	16.7378	67.4783	67.8119	106.535	120.556	133.908	145.258	150.265	166.623	189.99	193.662	200.672	208.35	208.684	216.361	217.029	219.032	236.057	237.726	238.393	261.427	264.098	264.765	269.105	273.778	276.115	280.788	280.788	281.122	288.466	288.8	294.475	295.476	296.812	303.488	303.822	306.826	307.16	309.497	316.173	317.175	318.844	319.845	322.182	333.532	336.87	343.212
JS34	CG6613	1	40.0211	167.216	169.547	174.969	178.315	238.801	263.502	289.019	297.459	302.159	316.261	316.792	334.374	334.931	334.931	340.974	344.388	346.182	349.587	351.795	352.952	353.454	353.454	354.041	357.049	357.678	358.789	363.534	364.091	365.28	365.842	366.434	369.224	370.869	371.986	373.075	373.075	374.783	375.341	377.767	377.767	378.354	378.354	378.354	378.858	379.44	380.056
JS36	CG9213	2	20.1875	20.7211	192.082	216.04	251.125	259.566	261.721	262.25	266.232	281.046	292.887	296.891	301.886	318.805	321.069	322.247	322.247	322.803	327.332	330.75	338.447	339.624	341.966	343.704	344.199	344.199	344.754	350.878	351.496	354.387	354.976	354.976	356.797	361.124	363.991	365.269	365.797	369.195	370.348	373.235	374.327	375.501	376.063	376.675	377.853	378.447	380.344
JS38	CG1309	2	89.0011	105.407	175.649	241.299	257.241	271.226	288.46	296.329	300.794	305.862	306.974	309.904	315.858	323.972	333.207	335.587	337.3	338.47	345.283	347.516	350.871	354.388	354.388	355.586	358.072	359.31	359.31	363.988	366.995	368.64	370.343	371.554	374.856	377.853	377.853	378.444	378.444	378.444	378.444	379.071	379.716	381.497	381.497	381.497	382.048	383.356	383.356
JS41	CG5323	3	41.9856	44.3683	51.3169	95.2347	99.9633	138.739	150.395	160.116	169.156	185.568	226.333	228.036	234.371	241.353	254.405	254.405	257.473	263.397	266.88	267.998	271.06	271.06	271.673	276.137	276.137	276.137	276.696	286.717	286.717	287.332	297.491	300.948	302.749	303.355	305.65	306.236	310.749	310.749	312.541	315.244	318.236	322.173	322.752	324.49	328.52	330.481	330.481
JS42	CG5327	2	78.2894	142.248	213.154	223.996	239.035	254.035	289.545	303.469	306.444	306.444	310.487	311.575	314.622	324	326.796	330.189	331.924	332.607	332.607	333.204	334.319	334.967	336.173	336.173	340.813	343.166	343.695	349.755	353.323	353.323	356.797	357.54	360.558	361.153	361.751	362.927	363.463	364.018	364.018	365.816	368.082	368.643	368.643	369.198	369.198	372.702	372.702
JS43	CG12863	2	12.0539	45.345	127.439	161.862	168.561	170.455	171.013	198.457	245.551	261.721	265.142	269.529	270.115	272.403	273.606	290.175	291.823	297.506	298.038	299.596	307.666	308.874	309.907	312.73	312.73	315.861	316.538	320.007	328.487	330.192	330.778	331.433	332.614	334.974	338.476	341.376	343.17	346.96	346.96	350.316	350.875	354.387	354.387	355.619	360.564	362.933	368.085
JS44	CG11210	2	33.1225	129.674	214.863	266.199	270.048	270.611	284.41	284.41	286.158	288.457	292.858	306.387	306.945	308.754	326.147	329.484	330.689	330.689	330.689	331.301	331.301	332.424	332.424	334.259	341.31	341.873	343.666	345.254	348.548	348.548	350.813	351.991	352.588	353.852	354.388	354.388	354.886	356.736	357.294	358.044	358.044	359.222	359.815	359.815	359.815	360.471	361.059
JS45	CG15012	2	196.751	215.42	261.129	288.46	292.325	303.443	309.381	309.878	310.408	314.498	315.125	318.156	319.865	322.777	325.621	328.986	331.928	331.928	332.428	333.708	334.268	340.124	340.694	348.019	348.019	348.549	350.82	352.02	352.591	353.859	354.394	354.394	354.91	354.91	354.91	357.297	358.047	358.047	359.225	359.818	360.499	361.087	361.087	362.248	362.248	362.248	363.969
JS46	CG10338	2	29.3819	111.002	135.492	174.451	200.582	243.097	270.615	272.318	274.11	285.506	286.719	287.337	295.096	312.108	319.31	330.696	330.696	339.005	340.691	341.314	345.846	348.55	352.591	354.387	354.387	354.917	358.047	359.225	360.503	362.248	362.837	363.433	374.299	376.026	376.026	377.762	378.947	380.216	381.999	383.238	385.746	387.637	391.594	393.27	394.356	395.947	396.504
JS47	CG7183	2	3.97056	67.4453	88.9736	121.671	197.284	224.5	237.173	238.356	240.184	251.653	270.616	275.192	283.91	296.862	310.408	310.996	311.526	312.114	318.774	319.308	322.774	327.857	331.343	331.343	335.471	344.699	346.372	350.262	355.533	358.61	359.226	360.502	365.207	369.724	372.11	372.709	376.056	378.386	380.216	381.502	386.37	386.991	390.475	390.982	394.357	394.886	396.506
JS48	CG18081	2	149.381	162.949	174.987	190.792	269.529	278.84	283.381	309.378	317.04	319.864	322.774	328.988	329.488	334.319	334.319	334.319	335.471	336.122	341.939	344.202	348.02	348.578	350.842	354.387	354.939	355.532	355.532	357.325	362.252	366.941	366.941	368.086	368.586	370.933	372.137	372.706	373.735	374.302	374.827	374.827	375.44	377.207	378.409	378.948	378.948	380.217	383.242
JS49	CG15715	2	101.11	114.56	143.807	190.793	202.722	227.976	235.024	259.008	259.563	278.215	285.536	289.548	296.861	297.474	298.038	302.914	311.53	312.669	312.669	313.259	314.54	316.414	317.039	318.779	321.068	321.69	321.69	326.15	327.322	328.986	331.931	333.183	333.708	335.471	336.766	338.362	339.596	341.349	343.107	343.698	349.108	353.241	354.387	354.387	354.949	355.536	355.536
JS50	CG31259	2	50.4978	311.526	330.718	335.471	337.804	339.619	343.11	344.705	354.387	354.944	359.874	360.503	363.963	370.963	373.206	373.206	373.735	374.856	375.447	375.447	377.762	379.007	379.007	380.87	381.499	382.028	382.028	385.75	387.019	387.638	391.595	393.297	394.886	395.414	398.738	399.356	399.942	403.543	404.165	405.877	405.877	406.464	408.206	408.206	410.975	415.043	416.22
JS50	CG31259	1	45.3656	98.1314	100.134	122.167	172.003	174.34	243.765	268.267	295.239	312.027	314.031	315.699	323.711	328.385	329.386	336.397	340.736	355.091	357.427	358.763	362.769	366.106	369.778	370.112	401.548	401.548	402.216	403.217	403.217	403.551	403.551	403.551	406.889	409.893	410.895	425.249	425.249	425.583	426.584	459.229	459.896	459.896	460.23	460.23	460.23	460.23	460.564
JS51	CG11737	2	31.5869	149.381	162.391	222.286	231.736	286.192	291.769	320.539	327.857	329.516	333.711	337.807	343.133	343.697	354.387	354.387	356.177	356.767	358.047	358.667	360.502	362.277	365.766	367.5	372.142	372.706	377.763	378.447	381.499	387.638	387.638	388.2	389.415	391.617	393.297	393.297	393.297	393.297	393.859	393.859	393.859	393.859	393.859	393.859	393.859	393.859	393.859
JS52	CG5281	2	82.2072	114.027	146.08	152.733	225.667	260.127	269.026	292.859	295.181	296.307	296.307	306.948	307.57	312.111	313.853	315.832	319.339	321.069	323.411	328.431	331.37	331.37	332.521	335.496	336.118	340.153	340.153	341.375	341.97	342.498	348.578	350.288	351.432	353.267	353.887	354.387	354.387	354.944	354.944	356.768	357.389	357.389	358.05	359.289	360.503	360.503	362.837
JS53	CG6665	3	12.2336	24.5439	34.8203	39.6006	39.6006	54.3247	76.8536	82.5467	110.089	111.823	126.685	203.504	224.477	232.662	239.466	248.167	248.697	263.928	268.53	271.587	273.879	276.638	276.638	279.047	281.291	282.471	283.722	284.953	286.099	290.296	291.572	298.555	298.555	303.856	305.592	307.838	308.517	309.575	319.881	323.899	326.774	329.825	329.825	329.825	330.491	330.491	330.491
JS54	CG6454	2	21.2219	65.7153	105.406	244.807	265.084	287.337	297.476	328.983	330.132	332.515	336.141	345.868	350.285	351.454	352.619	353.884	353.884	353.884	353.884	354.387	354.387	354.387	354.966	358.693	360.503	365.233	366.348	367.497	368.082	368.082	368.611	369.169	369.727	371.523	372.707	373.734	374.296	374.853	377.234	377.759	377.759	380.248	380.248	382.618	386.462	386.462	386.462
JS56	CG10803	2	162.394	182.624	250.098	290.086	297.478	309.378	323.439	323.439	329.517	331.396	331.931	338.419	344.198	344.724	353.89	354.387	354.387	356.181	358.048	358.697	358.697	359.906	359.906	359.906	361.744	362.837	365.794	366.969	369.73	372.142	372.706	373.767	376.646	376.646	378.447	380.935	381.5	381.5	382.621	383.951	385.192	386.461	387.079	387.67	387.67	387.67	387.67
JS58	CG11048	2	300.741	318.217	325.649	330.721	333.208	336.151	336.767	338.443	339.066	341.376	345.871	351.49	351.49	351.49	352.09	354.386	354.386	354.972	355.535	356.183	357.446	359.292	359.909	363.963	365.794	366.968	368.617	369.172	372.145	372.145	373.205	373.205	375.501	376.646	377.236	378.447	378.447	378.447	379.034	380.967	382.037	382.62	383.27	383.95	385.774	386.464	387.081
JS59	CG9328	2	95.8736	119.308	162.394	243.158	281.017	281.575	283.911	294.56	299.067	300.741	304.002	304.622	306.448	320.539	320.539	325.092	329.542	329.542	334.326	336.151	336.768	337.301	338.447	343.701	351.494	352.091	353.297	353.886	354.387	354.976	356.181	356.769	356.769	358.076	360.506	360.506	361.124	361.748	361.748	364.615	365.794	366.375	368.085	369.173	369.173	370.345	371.526
JS60	CG9328	3	114.302	114.302	129.189	129.719	230.994	264.416	271.023	278.871	282.904	286.364	286.921	287.486	292.942	299.903	314.904	321.744	322.859	323.979	324.508	324.508	325.072	329.137	330.844	330.844	331.433	331.433	331.433	335.746	339.89	340.448	341.084	342.254	343.456	343.456	344.542	344.542	345.652	346.804	348.012	350.256	351.312	353.132	353.716	354.905	355.528	355.528	356.801
JS61	CG17018	3	90.5167	91.0422	169.713	174.299	200.457	210.424	247.686	258.688	258.688	268.273	275.023	282.905	283.434	284.713	286.921	292.318	294.676	295.261	300.432	304.314	304.946	306.034	306.649	307.206	308.384	311.398	314.93	316.082	316.082	320.154	323.986	325.064	326.773	327.332	329.14	330.343	330.849	330.849	334.533	339.323	341.075	341.722	342.868	344.013	346.804	349.694	351.962
JS62	CG7785	3	63.8322	91.5844	114.324	118.703	148.028	166.154	171.474	257.5	306.027	324.503	324.503	325.062	326.213	329.163	333.251	335.775	341.094	341.094	341.719	343.451	352.514	352.514	353.716	353.716	354.31	354.31	354.31	354.9	355.528	356.169	357.953	358.543	359.816	359.816	362.296	363.536	365.37	365.88	365.88	368.105	368.633	369.194	375.841	376.397	376.953	376.953	376.953
JS63	CG14232	3	3.74222	27.5483	70.1525	91.5742	103.894	164.939	174.325	197.657	251.707	258.685	262.114	263.291	282.901	282.901	312.63	326.77	330.841	331.449	332.046	332.693	335.179	335.772	344.012	344.012	345.1	346.184	351.309	351.955	355.55	359.129	360.407	360.407	361.671	362.915	362.915	363.558	364.772	368.106	370.31	372.459	375.249	378.142	382.389	382.979	382.979	383.508	383.508
JS65	CG3570	3	19.2747	92.1083	218.319	258.131	275.024	280.489	293.552	306.031	306.031	306.031	306.649	307.89	307.89	309.664	310.193	310.808	314.933	318.977	321.214	330.344	330.344	330.844	330.844	330.844	331.461	331.461	332.076	332.076	332.076	334.533	334.533	335.774	335.774	335.774	342.284	342.284	344.039	344.039	344.039	344.039	344.542	345.101	346.187	346.886	349.692	350.784	351.313
JS66	CG15523	3	186.7	187.315	212.012	229.259	229.847	237.642	247.129	261.466	264.947	283.496	291.082	294.113	295.822	298.727	302.106	305.443	306.649	306.649	307.884	309.664	310.811	311.428	320.656	322.887	329.811	330.846	330.846	330.846	332.079	332.079	332.079	332.695	334.003	334.003	335.775	336.431	338.793	340.481	341.135	343.455	343.455	345.662	346.892	348.011	348.639	349.691	350.257
JS69	CG13624	3	23.6278	57.6172	140.063	145.042	186.699	187.339	214.309	223.786	254.765	264.412	267.692	271.677	284.116	288.593	289.183	289.811	292.318	306.645	307.289	307.88	309.067	311.427	313.76	313.76	313.76	316.077	326.211	329.811	330.346	332.1	337.64	338.789	341.718	341.718	341.718	347.422	350.254	350.254	351.309	354.904	354.904	354.904	356.797	361.696	361.696	361.696	362.323
JS71	CG10064	3	44.5353	110.878	185.494	193.048	220.726	246.559	247.703	259.324	272.805	284.107	285.826	285.826	291.072	303.244	303.244	306.018	307.284	307.284	310.234	312.687	312.687	313.248	313.748	317.258	319.641	325.052	330.86	331.473	332.099	334.551	337.631	337.631	338.781	339.91	341.148	343.445	344.029	347.414	351.97	353.151	354.89	354.89	354.89	355.572	357.943	359.862	361.69
JS77	CG5522	3	23.6297	24.1861	24.805	29.7953	99.8928	158.488	273.403	278.869	287.48	287.48	293.002	304.941	307.297	317.268	317.268	330.341	330.871	332.109	332.692	345.097	349.16	354.34	356.17	357.456	358.577	360.404	361.111	361.701	362.325	368.663	368.663	370.84	371.905	374.668	376.986	380.126	380.619	380.619	380.619	382.978	382.978	383.508	383.508	384.139	384.139	384.139	384.139
JS78	CG10590	3	32.0156	54.7497	138.903	145.727	180.853	199.953	245.482	262.674	292.994	295.286	299.899	303.257	306.65	307.294	312.076	325.061	329.195	329.812	330.893	331.486	333.279	334.564	336.456	338.205	341.163	341.163	342.894	344.539	345.121	346.212	346.212	349.689	350.781	352.013	353.161	354.901	354.901	354.901	354.901	356.171	356.799	357.978	358.577	359.197	361.114	366.933	375.281
JS79	CG15403	3	91.5536	92.135	119.733	173.763	200.427	248.856	269.873	279.374	284.707	285.304	292.966	307.266	308.416	309.634	311.397	316.051	319.625	319.625	330.313	330.876	330.876	336.429	338.763	343.429	345.099	346.872	346.872	348.632	350.776	351.369	354.901	354.901	355.611	357.426	357.426	357.426	357.954	360.377	362.945	362.945	364.123	366.906	366.906	368.635	368.635	371.342	372.996
JS80	CG5676	3	18.6861	141.974	164.977	167.952	183.611	186.076	236.023	254.736	259.305	274.434	277.782	281.726	283.462	284.088	285.774	286.331	291.021	296.434	296.434	300.459	309.603	309.603	310.779	318.39	319.006	321.181	322.854	324.474	324.474	325.595	329.136	329.782	330.839	333.249	338.146	342.247	343.395	343.988	343.988	343.988	344.507	346.859	346.859	346.859	347.421	348.601	349.102
JS81	CG7601	3	53.5575	57.3906	85.3136	101.592	166.681	166.681	173.73	175.966	202.178	203.863	217.159	259.799	259.799	261.449	275.485	276.63	281.722	284.081	285.267	286.325	287.415	289.148	298.663	306.021	312.658	314.274	314.955	329.776	330.276	330.833	330.833	333.936	337.604	341.121	342.24	344.502	345.062	345.618	348.594	350.188	353.125	353.125	354.903	354.903	356.14	357.916	358.509
JS82	CG1578	3	67.7408	68.3903	68.3903	129.102	138.847	258.621	265.961	268.726	276.015	293.524	294.086	295.207	306.589	306.589	306.589	307.799	310.194	311.364	320.567	326.156	326.714	329.755	330.812	335.158	341.104	341.659	343.956	343.956	343.956	343.956	344.482	346.836	346.836	350.167	353.631	353.631	354.315	354.315	354.879	354.879	354.879	354.879	354.879	355.559	355.559	357.367	357.896
JS83	CG8679	3	51.6878	103.191	138.82	174.293	188.461	194.082	198.72	214.782	217.109	246.479	249.945	264.825	268.161	275.433	278.782	280.454	282.784	284.089	285.714	287.361	290.99	294.641	295.171	297.552	297.552	304.822	306.557	314.904	315.459	321.122	327.293	328.458	329.722	329.722	330.227	330.805	330.805	333.883	335.125	336.342	338.116	338.672	343.336	344.449	345.008	349.584	352.476
JS84	CG11103	3	26.9928	38.7328	47.9581	58.1322	79.5106	112.011	218.911	225.496	260.37	266.008	267.167	273.322	274.499	279.406	285.838	291.614	294.678	301.552	305.45	307.184	307.184	307.184	307.855	308.392	308.979	310.196	316.084	316.614	318.426	318.426	322.86	327.332	328.551	328.551	330.349	331.433	331.433	331.433	331.433	331.433	336.966	338.204	338.74	341.079	343.959	346.8	347.989
JS86	CG14105	3	15.3308	28.6486	64.8958	70.1514	187.254	200.456	239.855	259.867	264.416	266.004	277.783	283.438	283.438	285.303	285.303	286.364	288.571	291.61	295.826	296.997	299.23	300.412	308.975	308.975	309.665	310.779	310.779	312.014	313.226	313.758	318.424	319.626	320.155	325.036	325.566	327.947	330.344	330.844	330.844	330.844	330.844	331.429	331.429	331.993	335.749	335.749	336.366
JS92	CG32832	3	119.734	145.64	189.081	203.254	234.906	247.683	251.124	268.782	276.053	276.61	278.342	289.744	293.524	294.112	295.261	302.668	309.664	310.193	310.782	318.951	319.626	325.593	326.77	326.77	327.331	330.844	331.433	331.433	331.989	333.225	333.225	335.156	335.745	341.071	341.723	342.251	343.426	344.541	346.802	347.983	348.609	351.312	351.958	353.127	353.691	354.906	355.524
JS93	CG9396	1	25.9856	58.3	85.2481	154.156	160.511	167.254	214.205	214.709	218.921	224.567	229.474	231.181	244.509	254.789	260.783	261.374	261.936	263.761	264.293	268.858	272.343	275.692	282.471	282.471	283.529	285.237	289.881	293.512	294.098	295.831	296.39	303.797	306.176	306.176	307.445	307.445	309.75	310.846	313.212	315.483	316.046	317.249	318.423	318.994	322.432	322.432	325.896
JS99	CG10742	1	22.9969	151.209	152.974	168.401	217.772	246.217	249.049	259.5	262.523	263.786	288.724	295.827	310.846	314.418	315.48	325.278	330.326	332.151	334.49	335.609	338.707	341.091	341.091	341.652	342.397	342.954	343.516	347.049	347.049	348.196	351.459	351.988	354.848	356.697	359.661	360.748	360.748	360.748	361.892	364.699	365.26	370.282	370.783	373.169	378.678	379.3	379.862
JS101	CG6744	1	26.5367	40.8164	58.9439	79.4	219.477	245.657	246.216	264.293	266.436	267.651	279.649	284.646	288.727	294.096	297.56	301.001	303.794	321.779	325.278	332.154	332.778	334.49	334.49	339.296	343.545	343.545	345.904	347.608	349.872	354.848	355.477	358.506	358.506	359.661	360.219	360.219	360.748	362.45	366.318	366.932	367.962	368.49	371.994	375.874	376.402	378.675	379.862
JS102	CG15429	1	70.0856	141.323	159.42	167.809	170.112	217.773	221.73	227.351	235.245	241.686	255.959	259.5	261.955	264.847	268.883	270.694	277.39	279.649	282.468	293.538	294.596	301	301.53	302.117	304.381	308.655	310.87	312.584	312.584	314.947	315.48	316.042	317.274	318.991	318.991	322.428	324.721	325.921	328.652	328.652	329.768	331.538	332.779	333.372	336.169	341.68	345.929
JS104	CG12333	1	66.2636	194.898	242.212	249.64	250.875	250.875	251.405	251.405	254.786	259.529	260.122	263.198	263.198	265.901	265.901	266.436	270.136	272.397	274.601	275.188	275.688	276.776	280.823	281.939	281.939	283.526	285.822	286.386	291.677	291.677	292.334	292.334	294.095	296.943	299.29	301.529	301.529	304.38	305.58	306.227	306.854	307.47	308.654	313.238	313.238	314.946	316.599
JS105	CG5149	1	41.405	82.8839	138.282	162.742	177.621	179.204	201.201	221.113	227.294	230.589	247.867	252.489	268.206	271.751	272.337	276.158	289.285	291.057	292.891	294.536	295.178	298.144	300.413	304.965	306.171	306.794	307.411	308.595	315.983	318.402	321.158	322.369	322.369	324.662	328.593	328.593	328.593	329.121	330.295	330.295	330.946	332.094	338.059	338.059	338.647	339.237	344.668
JS106	CG10185	1	128.857	224.501	226.738	233.417	234.539	237.635	274.538	276.156	281.318	283.464	284.612	285.171	289.811	291.054	301.466	306.791	307.408	308.034	308.034	308.592	308.592	315.418	317.772	319.986	323.48	325.858	325.858	329.705	331.5	332.091	332.716	333.309	333.309	334.427	334.427	336.107	336.882	337.468	338.056	340.435	341.028	342.922	345.283	347.545	347.545	350.339	356.638
JS108	CG31145	1	59.4411	205.456	268.199	275.621	285.758	291.61	294.557	296.905	298.136	307.403	308.588	310.81	315.413	315.413	317.21	320.568	320.568	323.477	325.212	326.969	327.526	328.586	330.939	332.711	334.955	335.545	337.464	338.08	338.67	338.67	340.435	342.918	343.534	344.123	344.123	345.865	349.834	349.834	353.165	354.281	354.781	356.004	357.188	357.188	357.854	360.177	361.294
JS109	CG10951	1	29.9233	52.0008	57.0036	85.1814	86.8667	90.7278	94.8503	104.457	126.708	130.561	152.911	154.089	154.704	156.592	165.6	168.929	194.12	216.557	226.734	251.341	270.098	270.631	271.19	276.154	290.492	293.503	302.054	304.376	307.407	310.211	312.589	313.175	314.883	323.48	324.038	325.861	334.426	336.907	338.083	339.232	343.54	348.164	350.338	350.867	351.956	353.165	356.634
JS113	CG15701	1	38.8967	55.3344	81.7656	146.583	174.679	181.594	182.684	191.801	205.434	239.917	248.993	258.289	258.817	261.899	264.759	265.259	266.967	271.751	281.293	291.589	294.536	298.115	299.854	300.412	300.912	302.03	307.407	308.566	309.157	309.657	312.563	317.189	317.777	324.014	325.833	331.478	331.478	332.136	333.287	334.962	335.552	336.142	336.886	337.471	338.059	344.105	344.105
JS114	CG11253	1	49.6628	143.156	144.786	229.992	232.171	255.308	256.452	260.714	264.752	271.187	271.745	275.093	278.496	288.693	288.693	288.693	289.25	290.49	291.048	298.108	301.435	302.023	306.813	312.583	314.323	314.323	318.395	318.924	318.924	321.829	321.829	322.892	324.654	325.212	329.111	332.126	332.126	332.126	332.126	333.277	333.894	334.952	334.952	338.052	339.23	339.849	342.33
JS115	CG7872	1	69.4936	81.7625	128.328	178.171	179.238	183.279	189.944	202.408	204.287	213.519	289.253	291.055	295.175	303.731	306.196	310.784	310.784	325.833	327.002	328.032	330.914	332.716	333.28	334.398	334.955	343.512	345.284	350.31	351.929	353.137	354.757	355.414	355.414	355.414	356.606	357.829	359.074	360.156	360.685	364.107	365.197	370.191	370.719	372.548	372.548	373.135	373.664
JS116	CG30441	1	93.1475	127.799	182.121	197.663	236.461	239.886	243.856	255.843	270.074	273.952	277.942	288.078	292.244	293.975	301.998	309.626	312.586	314.298	316.536	317.186	319.958	322.867	326.33	327.477	329.116	333.873	334.927	335.521	335.521	338.616	340.443	341.032	341.653	342.334	343.513	344.074	346.958	348.666	350.282	351.339	351.929	352.577	354.728	358.449	359.573	360.128	360.128
JS117	CG4332	1	39.5811	48.4231	140.643	151.709	174.119	246.156	261.279	262.486	263.669	265.785	266.344	266.971	268.763	275.068	275.568	276.738	281.819	285.142	290.465	296.323	306.171	309.125	315.422	321.808	321.808	325.801	326.33	328.561	333.28	335.521	343.516	344.636	344.636	345.255	345.255	349.194	354.228	356.577	357.827	360.131	365.698	366.812	368.462	369.661	371.904	372.52	375.782
JS118	CG9067	1	46.035	53.63	81.1469	129.891	144.761	147.667	167.128	202.939	217.094	230.5	231.031	255.254	270.546	280.146	290.439	291.559	293.446	294.504	295.146	299.794	300.88	300.88	304.876	310.158	317.158	317.746	321.779	322.837	325.772	327.975	332.662	333.251	333.841	334.341	336.825	337.439	337.439	340.414	340.414	342.305	345.227	346.4	347.487	348.079	349.166	350.253	354.199
JS120	CG4341	1	79.2789	85.0964	91.82	126.093	138.225	141.232	177.003	208.442	226.121	233.327	244.449	252.963	253.492	255.254	257.699	261.842	264.173	279	280.146	283.937	284.588	285.114	285.709	290.998	292.273	300.88	301.97	301.97	307.977	309.096	314.798	315.922	319.929	319.929	324.04	327.975	328.532	331.444	334.928	336.171	338.587	341.003	341.684	342.864	343.487	346.4	346.959
JS121	CG13367	1	21.115	32.6028	64.4669	124.947	205.403	228.293	248.308	253.493	261.843	263.642	265.199	268.804	270.046	270.046	273.953	280.176	281.823	282.349	283.937	285.114	287.513	292.832	301.97	305.493	308.507	309.097	315.923	315.923	315.923	317.747	318.342	319.371	319.929	320.516	323.425	324.041	329.119	330.294	332.659	332.659	333.277	334.342	336.172	336.854	338.588	338.588	342.306
JS123	CG7616	2	70.0414	106.356	157.946	160.63	170.651	198.582	199.167	199.671	215.707	216.23	216.874	219.679	225.427	240.986	246.416	250.795	258.688	263.359	263.892	263.892	264.577	266.353	268.614	275.019	275.547	278.399	279.044	282.077	282.673	283.764	284.293	288.965	288.965	290.071	292.48	293.009	293.541	296.451	296.976	296.976	296.976	299.939	301.051	302.674	304.37	306.797	313.902
JS124	CG9723	2	24.3092	27.2472	58.7661	67.3467	183.846	230.623	255.986	269.877	309.663	317.007	332.591	333.183	342.011	353.355	354.537	366.583	368.324	368.324	368.324	368.324	368.324	368.324	372.525	372.525	374.178	374.178	379.801	380.992	382.737	382.737	384.503	386.092	389.716	390.332	390.332	390.332	391.007	395.086	395.786	396.902	396.902	396.902	398.105	398.695	399.224	404.048	406.973
JS124	CG9723	1	1.66833	47.0333	90.4789	91.8136	97.4628	99.4658	149.389	167.996	222.4	235.084	244.097	267.931	283.888	290.564	295.571	309.023	311.693	314.364	315.032	317.034	323.377	324.378	331.722	337.731	339.401	342.738	347.745	355.424	356.091	356.759	359.095	359.095	360.431	402.548	402.882	403.216	403.216	403.216	403.55	403.55	403.55	403.884	404.217	405.887	406.221	407.889	408.891
JS125	CG9093	3	41.9325	45.5828	47.9992	91.2539	95.7972	104.865	114.237	138.189	143.437	146.428	149.869	160.024	161.77	170.282	170.846	171.441	182.742	193.795	212.456	213.609	225.01	238.973	243.518	243.518	253.286	256.731	259.277	261.016	265.65	267.385	268.532	269.766	270.973	271.592	278.444	280.711	282.474	282.474	290.301	291.567	293.416	294.587	296.908	306.212	308.491	316.95	318.826
JS128	CG32112	2	15.48	16.0136	19.5528	41.9603	42.5186	43.5778	44.1067	51.1183	59.7661	65.3989	84.8481	100.232	105.828	107.509	125.844	165.884	172.984	204.668	207.5	224.893	227.633	228.219	235.394	235.394	245.835	246.415	247.535	257.043	269.231	270.429	270.964	272.753	280.218	283.766	286.02	287.26	287.26	288.439	290.067	290.067	294.066	294.63	294.63	295.8	295.8	296.979	298.741
JS131	CG4025	2	22.5397	26.7106	44.1075	54.01	104.619	106.358	142.422	186.421	197.461	255.404	262.746	262.746	270.408	279.577	283.768	286.579	292.48	294.625	303.789	308.011	309.012	313.317	315.113	316.423	316.976	316.976	319.92	323.897	324.424	326.01	328.87	329.496	329.496	331.939	333.115	333.684	337.502	344.808	346.023	347.191	347.777	349.896	349.896	350.424	355.04	355.04	356.85
JS135	CG9536	2	11.8575	51.115	53.3922	56.9644	71.2061	171.241	182.448	208.023	265.135	272.751	275.022	282.047	287.227	288.44	288.964	290.061	295.8	297.504	314.49	319.306	319.893	321.626	324.42	324.949	328.333	330.712	333.088	334.237	334.766	342.511	343.742	344.8	346.552	359.86	359.86	360.422	366.519	367.608	369.461	370.08	371.257	377.443	378.596	383.266	387.244	387.863	387.863
JS137	CG18675	2	5.65194	10.6281	13.5944	16.6936	17.2547	26.6433	27.7975	29.4442	35.235	35.235	39.1372	40.2556	44.7008	47.4942	49.9708	54.6283	102.444	108.126	114.168	141.802	194.627	211.661	214.028	235.922	242.881	247.543	250.797	259.256	265.669	273.311	287.852	290.594	293.012	301.615	303.204	312.113	312.113	312.728	313.286	313.873	316.979	318.158	319.897	319.897	322.16	323.89	324.924
JS141	CG5447	2	31.0889	54.6922	104.59	121.225	123.522	131.826	147.015	169.454	188.22	191.232	207.498	281.47	287.231	288.44	295.187	297.511	309.599	319.306	321.629	328.344	330.721	334.774	336.469	336.973	340.34	342.512	344.805	345.39	345.39	349.896	352.698	353.324	353.883	353.883	354.473	355.038	355.624	356.846	357.997	358.654	359.839	363.283	363.283	363.818	367.612	369.466	370.699
JS142	CG13604	2	58.7686	68.9089	77.43	84.8481	117.244	121.792	125.85	168.923	183.203	195.751	235.979	252.024	253.672	266.975	272.224	272.776	281.491	281.491	290.066	298.125	298.125	301.615	305.587	317.006	320.535	320.535	321.099	324.423	324.423	328.869	328.869	329.498	329.498	333.154	333.707	334.8	335.381	335.942	336.472	337.529	339.842	340.954	342.514	343.774	344.306	345.456	353.914
JS143	CG8613	3	37.8692	59.3008	96.13	96.6906	120.02	132.731	141.955	148.66	162.342	188.693	192.585	204.61	209.873	216.207	216.857	217.925	220.801	220.801	223.757	226.001	228.266	234.59	235.119	241.113	242.342	243.461	244.704	248.716	248.716	249.274	251.626	253.509	256.356	257.474	259.095	259.775	259.775	261.419	263.777	263.777	266.795	266.795	268.576	269.168	269.841	270.479	272.192
JS143	CG8613	1	55.3792	98.1314	99.4667	100.801	146.051	170.667	174.006	176.676	188.36	191.697	207.711	210.382	212.385	216.724	218.059	223.067	224.402	228.743	235.418	267.598	268.599	268.599	268.599	268.933	268.933	270.602	288.562	288.895	295.571	296.907	298.576	298.909	305.684	308.688	310.358	311.026	314.03	315.366	316.033	319.706	320.372	321.041	331.055	331.388	331.723	333.725	334.392
JS144	CG8270	2	43.0586	78.545	90.0267	99.7003	109.866	111.749	121.783	173.546	186.424	195.194	241.109	269.877	271.642	290.649	291.325	310.999	312.168	312.168	318.217	321.099	324.424	326.042	329.528	329.528	334.272	337.53	340.368	340.368	340.954	344.832	344.832	346.046	346.662	352.789	358.092	359.31	359.907	361.637	362.754	363.85	366.022	369.526	370.113	371.967	371.967	374.087	379.216
JS145	CG7759	2	20.7089	27.2378	28.33	55.2453	63.6253	103.438	185.091	200.787	207.994	208.613	212.216	219.675	221.948	230.503	235.917	237.776	244.126	253.67	259.252	264.515	268.613	270.961	272.196	276.636	280.875	287.875	290.061	297.505	300.439	300.997	303.2	303.786	304.963	304.963	307.326	317.535	317.535	323.332	323.332	323.89	325.471	330.09	330.71	332.468	336.439	336.968	338.163
JS148	CG31759	2	115.399	115.399	128.822	138.469	157.949	210.009	236.601	242.905	252.083	254.316	255.403	255.96	263.366	268.117	268.668	269.288	269.881	273.376	273.968	275.047	279.047	280.309	284.897	286.022	286.706	286.706	287.322	289.563	291.331	292.512	295.95	297.568	299.331	304.438	306.832	308.012	308.511	308.511	310.277	310.277	311.582	312.169	315.794	316.472	317.626	319.4	319.4
JS149	CG11388	2	28.3858	102.441	125.85	216.88	243.594	247.564	249.21	252.048	252.612	283.77	285.484	290.649	290.649	293.044	293.044	296.45	299.327	300.472	302.145	303.789	307.4	310.252	315.791	317.626	318.215	319.397	319.956	320.544	321.099	323.928	327.253	329.524	330.719	331.279	331.942	333.711	335.943	336.972	336.972	337.529	338.721	339.31	342.54	342.54	347.22	347.777	347.777
JS151	CG13957	3	23.9217	43.1397	67.7922	77.4633	79.3111	83.7808	88.9961	106.011	107.791	122.001	148.718	149.307	174.51	216.103	225.099	231.484	236.587	240.122	245.314	248.196	248.697	251.018	251.018	254.376	257.477	262.187	267.381	272.731	279.583	284.391	286.099	288.592	289.174	292.852	300.328	300.328	302.175	302.739	303.354	303.856	305.035	305.035	309.043	314.741	316.331	325.689	330.481
JS152	CG33144	2	4.50444	6.76472	20.1978	20.1978	22.5603	27.2378	51.7694	58.765	62.5403	78.5375	101.932	168.201	176.516	188.219	200.814	219.675	231.804	242.283	242.9	250.821	279.046	283.259	299.942	301.61	303.785	305.024	305.024	314.544	315.751	317.622	318.211	319.95	319.95	324.948	324.948	333.707	336.967	338.216	341.45	343.209	343.209	346.655	347.772	348.776	348.776	349.919	352.747
JS153	CG5882	2	4.00833	74.5792	77.4592	86.6078	116.033	162.352	172.481	203.549	229.427	235.424	243.598	245.861	249.71	256.518	258.726	259.284	264.606	276.699	283.267	286.048	290.092	290.092	291.331	295.95	296.479	300.472	303.819	304.438	304.438	306.246	310.306	312.168	313.347	313.989	317.657	318.215	318.215	318.215	318.215	318.215	319.956	319.956	322.249	322.807	324.423	324.952	326.071
JS154	CG6059	2	24.87	44.1942	48.8244	50.5622	54.0706	67.8503	115.402	118.371	118.932	151.699	180.127	184.565	191.232	254.316	262.219	266.408	266.973	267.616	269.877	279.629	282.147	295.949	297.009	298.207	298.794	303.257	305.028	310.996	312.168	315.794	317.007	318.778	319.957	321.099	322.249	323.923	326.718	327.836	328.869	329.553	332.591	333.182	333.714	336.474	337.559	338.22	339.31
JS156	CG4996	2	50.5297	59.2642	70.0353	87.1053	105.262	111.152	206.873	218.524	234.827	240.455	241.016	242.284	245.273	249.206	251.437	255.4	262.216	263.363	265.695	266.97	270.433	274.49	275.019	275.548	276.669	281.489	282.674	283.229	283.229	287.933	288.436	289.499	290.062	293.009	297.562	297.562	298.741	301.616	304.399	308.008	309.631	313.315	314.517	314.517	317.004	318.746	319.951
JS157	CG31751	3	6.80972	9.24278	15.4433	16.5631	26.2811	30.9753	32.1247	35.0442	42.1772	53.6767	53.6767	65.145	82.1025	83.1722	102.1	115.963	136.382	142.718	143.867	156.96	167.512	203.419	251.306	252.918	259.457	266.341	278.423	297.348	309.961	315.56	324.055	329.603	330.161	330.161	330.75	333.127	334.278	342.299	345.185	345.185	346.979	353.725	354.877	357.238	358.957	360.192	360.695
JS158	CG6607	3	6.19722	17.6253	36.6392	47.5075	53.6792	53.6792	54.7661	54.7661	67.3086	73.0444	76.485	76.485	89.2089	89.2089	89.8225	89.8225	106.869	114.721	124.476	151.536	164.475	220.972	227.049	231.097	237.25	255.83	260.548	260.548	271.438	273.789	285.886	289.569	291.954	302.262	306.344	308.194	308.779	309.402	309.402	309.935	313.776	316.066	321.063	322.827	336.119	336.119	336.119
JS159	CG4452	3	6.22167	6.8025	10.9469	11.5061	12.0972	12.6231	19.8525	27.3928	60.4786	65.1417	78.1519	84.4014	90.4381	106.333	115.96	122.697	158.726	177.064	211.075	220.432	221.546	222.106	246.124	248.494	250.186	255.292	258.95	268.131	297.346	297.346	297.904	299.052	299.052	300.168	304.081	305.143	311.601	312.749	313.77	318.258	322.83	324.051	325.582	327.814	330.746	331.311	335.516
JS160	CG5515	3	5.69389	25.6103	32.6575	42.1489	54.7656	77.5772	81.4861	89.8539	91.5936	102.099	111.363	111.922	114.161	202.258	203.381	203.883	213.469	220.406	233.296	242.601	247.853	258.925	259.451	262.855	264.13	266.87	270.319	270.319	273.229	276.192	281.276	281.809	282.425	286.441	290.154	290.743	291.361	293.225	293.816	294.41	295.617	296.762	296.762	298.478	299.584	301.201	303.467
JS161	CG4050	3	28.5506	61.6533	70.2064	76.4803	88.5886	94.5522	117.02	126.774	169.783	205.056	208.65	209.15	210.393	220.405	222.08	241.387	241.387	241.387	241.387	241.387	241.387	245.504	247.213	249.561	250.156	251.271	251.798	253.45	255.85	257.74	257.74	257.74	261.146	262.269	264.687	264.687	265.217	268.105	268.731	269.792	272.702	273.227	277.303	277.303	277.863	277.863	284.259
JS161	CG4050	1	2.67056	99.1342	101.804	105.142	189.028	219.396	227.741	227.741	235.085	242.095	244.432	247.77	252.11	267.932	267.932	268.6	269.267	270.269	272.272	276.277	278.28	283.221	283.889	283.889	287.894	289.23	295.907	314.03	314.03	314.03	314.03	314.03	314.03	314.03	314.364	314.364	314.699	314.699	317.703	321.709	323.712	329.052	329.386	330.054	331.056	331.723	331.723
JS162	CG1665	3	5.16944	29.0883	53.6558	54.7425	89.1794	100.407	108.637	118.648	151.507	152.125	152.125	162.646	225.435	226.464	233.778	234.302	243.785	251.25	262.863	264.665	271.464	274.972	278.9	278.9	284.736	284.736	284.736	287.778	291.337	291.337	291.337	296.179	296.179	296.179	296.179	296.738	297.321	297.321	297.321	299.033	300.123	305.724	308.782	310.466	314.414	316.064	317.179
JS163	CG33096	3	16.5272	17.6194	18.1775	26.7492	28.5769	29.0803	29.6375	30.9111	31.5017	34.3931	34.9833	54.1769	54.7331	55.8647	60.4486	76.45	91.5933	91.5933	102.07	127.329	127.329	127.329	155.76	164.994	238.437	255.822	258.894	266.281	268.074	269.757	272.667	274.96	275.516	276.689	285.254	287.183	287.183	288.38	295.585	295.585	296.729	296.729	296.729	297.316	297.853	302.262	305.715
JS164	CG3223	3	16.5344	17.6475	18.1814	19.8317	23.8025	27.9942	29.6447	42.1206	54.1814	54.7383	70.8281	89.8278	91.5942	91.5942	97.4814	125.592	127.332	129.006	133.015	210.365	233.275	273.786	290.744	301.173	309.375	319.995	325.561	331.259	334.31	334.31	343.304	343.304	354.285	355.408	357.784	358.929	359.514	361.227	362.313	364.673	367.785	373.123	373.71	375.974	377.147	377.803	380.89
JS165	CG13605	3	13.0989	15.4133	17.6503	18.2061	20.3561	30.2872	30.2872	55.8611	75.3047	90.4161	91.5961	95.1228	100.392	103.227	108.631	217.922	220.403	237.219	239.586	250.184	258.37	259.484	268.729	273.785	273.785	274.343	274.962	281.248	281.808	283.046	284.731	296.186	296.763	297.319	297.319	297.319	300.143	300.643	302.265	306.939	307.499	309.374	310.489	311.018	314.941	315.53	317.174
JS168	CG12132	3	5.16028	20.3528	34.9828	54.1767	76.4514	78.1558	97.4722	98.0006	112.482	129.531	187.319	219.124	232.177	233.264	237.837	238.439	244.334	246.675	258.897	261.113	268.127	273.783	277.831	280.654	283.617	287.213	290.798	292.007	295.613	296.173	296.173	297.316	297.316	297.316	302.258	304.053	306.309	307.496	308.807	314.437	315.527	316.585	319.433	321.053	322.262	322.262	322.879
JS169	CG9884	3	22.5339	64.5294	67.865	76.4561	78.1608	78.1608	86.735	86.735	93.4964	95.7433	100.392	100.955	101.452	105.75	108.631	161.374	204.498	209.807	237.841	237.841	237.841	239.03	246.097	246.097	246.688	259.488	263.543	264.66	266.87	274.991	276.163	284.732	290.186	295.618	296.176	296.762	297.32	297.32	297.32	300.645	302.911	304.058	304.058	308.166	308.166	308.811	308.811
JS170	CG11679	3	22.0047	28.5806	29.6639	33.8339	42.1728	43.5064	63.3542	74.1589	76.4536	89.8531	89.8531	94.5911	126.188	150.353	152.177	209.147	217.333	226.457	227.657	237.838	243.19	244.885	245.505	249.594	252.92	255.823	258.364	261.708	269.758	270.316	272.693	283.611	286.495	296.759	297.316	297.316	303.471	305.087	305.744	306.936	306.936	308.159	309.929	314.437	314.938	317.171	320.524
JS172	CG11474	3	26.7831	32.6569	34.4825	43.5092	43.5092	48.6489	78.1614	82.0739	89.8564	103.246	103.246	113.098	202.823	222.694	222.694	235.501	241.923	246.685	262.948	267.549	269.262	274.427	274.427	278.926	285.882	293.875	294.999	296.178	299.028	299.028	299.561	303.471	305.09	306.337	307.563	308.163	311.018	311.609	312.695	312.695	314.942	318.232	323.997	323.997	326.145	329.01	329.579
JS173	CG5155	3	33.87	43.5336	59.9333	142.69	166.305	184.836	219.818	220.936	226.491	247.283	262.951	264.684	268.136	269.261	270.876	273.785	284.237	288.388	304.589	308.814	312.167	319.468	321.707	322.882	323.469	329.574	330.134	335.533	340.066	342.802	350.929	352.044	352.609	361.224	361.224	361.224	361.782	362.321	362.321	362.321	364.084	364.672	365.935	366.553	367.227	367.227	367.812
JS174	CG16789	3	33.3364	45.8708	54.8625	73.0808	96.4006	97.5969	112.615	119.326	130.25	143.964	168.139	185.516	200.005	205.71	211.731	237.873	239.713	242.043	250.862	253.015	253.015	253.015	257.808	260.643	261.207	262.926	265.343	265.343	265.343	267.59	277.989	282.463	283.14	290.869	292.048	293.882	294.535	296.831	297.445	301.299	302.957	306.996	308.221	308.846	308.846	311.673	314.498
JS176	CG3479	3	3.59	5.79306	13.7781	14.9294	26.2983	28.1186	28.6222	32.7525	33.3139	39.945	80.9094	89.8872	89.8872	92.2506	100.498	142.136	196.528	206.273	236.134	248.516	251.899	260.119	269.889	277.963	295.064	295.064	297.42	297.981	299.098	299.098	299.688	300.184	305.218	305.719	305.719	310.031	312.237	313.821	317.27	317.802	321.711	322.895	326.214	327.277	329.637	329.637	330.792
JS180	CG34408	3	26.2925	31.5725	31.5725	55.42	70.8639	76.5497	78.2253	89.2672	101.017	117.619	146.381	165.688	203.982	203.982	206.271	209.809	215.715	224.44	231.721	236.154	239.065	242.014	243.29	243.29	247.899	257.806	262.901	270.387	271.532	276.789	283.676	286.509	291.431	292.021	292.021	292.021	293.885	297.981	298.503	308.818	312.789	317.8	319.478	325.625	330.229	337.396	342.368
JS183	CG31156	1	15.4239	18.2042	29.9619	42.9936	57.7061	76.8486	78.5825	83.9364	144.708	207.648	207.648	211.453	217.507	221.886	235.298	236.416	238.09	266.34	267.987	269.101	270.631	274.953	276.714	282.239	282.239	284.476	289.692	294.542	296.944	298.801	299.448	299.448	301.18	302.311	306.844	311.757	314.22	317.605	318.136	318.665	320.845	323.076	323.632	324.804	330.542	332.778	337.863
JS188	CG40440	1	17.1631	26.1958	28.9286	72.5522	80.6669	109.671	135.399	150.455	198.261	211.449	212.481	215.884	218.592	223.555	227.877	228.406	236.412	236.412	238.644	239.736	242.082	249.931	250.99	254.045	255.196	256.223	258.052	260.137	261.288	262.916	266.336	268.539	270.127	272.185	273.863	276.092	277.21	277.21	280.589	280.589	302.306	302.306	302.306	303.365	303.365	303.365	303.956
JS190	CG10646	1	32.8439	55.0911	60.5636	61.1214	84.5256	94.0186	99.8064	119.461	152.287	175.139	207.091	236.477	243.761	253.431	257.531	259.147	261.295	268.018	270.22	271.721	277.804	280.683	284.566	285.066	285.62	291.369	295.131	302.274	302.901	303.43	303.984	303.984	303.984	305.171	306.316	306.819	306.819	310.087	311.171	313.635	315.436	315.964	317.108	319.875	324.837	326.509	330.073
JS191	CG6734	1	10.3011	36.9514	53.4136	61.7042	100.838	135.378	144.233	200.562	248.878	251.081	251.081	252.843	254.637	260.732	270.217	270.217	273.952	275.011	275.011	277.801	278.331	281.706	283.974	284.563	289.717	290.28	302.898	305.168	306.316	307.932	308.551	312.989	318.724	320.902	322.548	323.163	323.663	327.593	328.771	330.572	330.572	332.778	333.365	339.067	350.759	350.759	350.759
JS192	CG15385	1	41.3372	64.6219	69.1319	147.669	173.405	189.623	205.942	211.54	215.334	218.148	219.211	224.173	226.291	229.525	231.196	234.144	234.144	239.263	239.263	241.501	243.259	243.758	246.526	247.669	251.08	251.08	252.842	256.284	260.202	261.882	264.196	265.811	265.811	269.131	269.131	270.217	270.217	273.953	278.331	281.709	281.709	282.891	283.445	286.279	289.106	292.509	294.628
JS193	CG8405	1	58.3233	61.1194	113.222	120.105	131.463	135.407	139.291	154.66	176.193	183.449	208.736	227.853	229.025	231.225	234.148	235.324	246.024	247.141	264.753	265.253	266.398	267.485	267.485	267.485	272.219	272.219	272.777	279.622	281.18	281.71	282.889	285.621	286.28	293.01	293.511	301.771	302.898	302.898	303.985	305.168	306.316	307.431	311.168	312.404	312.989	315.432	315.961
JS194	CG13603	1	18.7914	32.315	73.1178	141.441	166.252	197.157	206.536	207.681	212.015	213.08	227.327	233.559	248.202	249.939	257.531	262.981	278.98	282.271	290.254	290.812	291.34	294.603	302.875	302.875	302.875	303.959	306.291	306.291	313.635	318.698	323.637	331.133	335.132	343.179	345.386	350.734	351.235	352.411	352.411	353.025	353.025	355.293	355.293	357.532	358.622	359.209	361.51
JS195	CG6678	1	40.2756	66.7747	94.0522	97.4369	159.266	194.866	243.73	249.406	251.052	260.173	268.572	270.189	273.923	278.332	278.976	279.593	286.251	286.251	287.926	292.981	294.6	295.771	302.271	302.869	303.398	303.959	305.139	307.903	308.52	310.082	311.164	313.632	317.606	318.695	324.833	327.597	329.481	330.042	332.777	332.777	333.364	335.629	336.658	340.186	343.179	345.382	347
JS196	CG5038	1	16.02	24.5286	31.1161	45.2414	107.449	118.875	119.436	152.904	173.379	180.015	181.157	182.833	197.745	209.359	209.359	215.868	226.766	229.471	237.506	239.741	247.616	249.91	250.526	251.586	252.788	255.112	256.23	256.23	256.818	257.502	258.06	259.089	259.59	262.391	264.698	267.962	269.663	272.723	275.515	278.309	278.951	279.567	280.096	282.863	283.976	283.976	284.508
JS197	CG6120	1	7.36333	31.7261	39.1044	40.7508	53.9419	55.5883	56.6467	65.0686	106.887	123.953	142.559	147.613	148.762	177.285	206.527	211.483	226.762	230.026	232.998	232.998	239.738	243.701	243.701	246.526	251.023	251.611	254.579	254.579	259.086	268.544	269.102	269.659	274.982	276.102	277.243	283.973	284.505	288.487	292.952	293.453	294.571	298.12	301.183	301.713	305.699	309.524	316.487
JS199	CG4999	1	39.6642	109.175	137.115	192.304	216.474	232.402	232.998	244.286	251.611	252.814	254.578	260.674	261.263	263.482	265.811	268.543	269.659	272.748	273.337	276.099	280.092	285.005	290.779	293.452	296.331	300.034	300.652	302.839	305.136	310.61	312.373	325.919	331.658	334.539	335.6	336.101	336.683	336.683	338.451	339.042	339.6	343.15	345.856	349.644	349.644	350.201	352.432
JS201	CG7231	1	24.5211	28.905	55.5878	65.6297	66.2161	79.1108	108.059	121.634	191.183	195.424	200.566	206.53	217.006	218.623	235.294	235.826	238.648	239.737	240.298	244.314	254.021	256.814	260.144	260.674	263.483	264.166	264.698	265.811	267.429	267.957	267.957	269.659	271.661	274.424	277.243	280.092	280.622	281.709	282.267	285.005	285.621	289.043	290.808	290.808	294.009	304.549	308.992
JS202	CG6144	1	23.9328	72.4986	86.0275	87.1714	87.1714	87.1714	91.6442	117.165	120.021	127.92	141.413	204.328	231.816	256.231	256.789	257.474	264.141	264.676	275.485	280.067	282.242	282.242	292.928	293.987	300.626	302.217	302.814	304.524	307.877	308.466	308.466	314.785	315.378	316.464	317.051	318.11	318.11	319.789	322.522	331.103	331.633	333.92	337.838	337.838	338.479	341.363	341.921
JS204	CG5885	1	45.7986	53.3233	56.6139	69.0983	102.977	164.45	195.948	220.295	221.882	236.97	236.97	239.173	242.027	246.493	248.259	255.694	267.953	267.953	267.953	267.953	267.953	267.953	274.392	276.068	280.589	287.925	293.981	296.912	302.808	303.919	308.962	310.048	311.751	312.926	314.192	314.192	315.897	317.545	322.514	329.98	330.509	331.626	333.916	338.476	339.567	344.205	344.205
JS207	CG8408	1	10.7431	18.2008	25.6389	37.9239	46.4181	51.0367	52.7414	66.7178	80.6711	97.4408	108.031	126.716	170.106	177.252	214.748	220.827	229.439	231.167	232.969	235.294	236.416	249.349	255.697	256.786	258.028	259.558	260.116	261.857	263.483	264.666	267.425	268.543	272.161	272.161	275.482	277.214	277.214	277.715	280.593	280.593	283.976	290.247	290.779	291.28	292.924	295.773	298.707
JS208	CG15738	1	13.4761	19.3772	32.7831	42.9978	62.1464	66.7172	71.4086	75.7642	83.4392	95.1661	108.59	118.843	158.683	177.868	178.954	185.008	189.568	195.424	208.771	209.33	211.954	224.088	226.206	228.407	228.407	236.973	240.911	243.172	244.789	245.939	249.349	255.136	255.136	256.786	258.028	261.857	265.783	266.869	267.958	270.631	272.162	272.162	274.396	276.714	278.327	278.327	278.327
JS208	CG15738	1	71.6978	76.3706	131.809	151.019	161.63	163.633	164.634	165.97	165.97	166.972	168.291	182.646	187.654	193.996	197.334	209.343	209.343	210.01	211.678	212.012	212.012	212.68	214.683	218.356	218.689	219.356	230.372	235.714	237.049	238.05	238.384	239.386	244.393	254.408	268.895	268.895	269.228	269.228	282.514	283.849	283.849	284.517	289.859	295.867	305.646	306.647	308.65
JS208	CG15738	2	3.00417	20.4097	20.4097	42.4419	66.1431	66.1431	90.1778	142.254	163.284	163.952	184.315	188.988	188.988	190.657	191.993	192.326	192.994	193.662	197.667	201.339	201.339	202.675	203.009	203.676	205.345	207.682	209.018	215.026	216.695	217.029	218.031	226.71	227.711	230.382	231.383	234.054	237.726	237.726	237.726	239.395	239.729	240.062	240.062	241.064	241.398	241.732	242.733
JS210	CG12090	1	12.9753	65.0394	134.791	172.818	200.565	203.268	213.658	215.863	216.449	221.385	221.385	221.385	225.147	225.676	231.167	238.648	240.298	243.675	245.939	246.525	248.792	251.611	256.811	258.029	260.119	263.54	264.666	265.782	270.131	271.132	273.338	276.714	276.714	277.214	279.564	283.976	283.976	286.258	295.773	297.504	298.736	299.445	302.245	302.811	303.341	307.345	307.345
JS212	CG31638	2	34.5061	96.0186	155.643	162.274	162.274	196.455	204.679	209.529	238.647	243.511	245.256	246.931	252.78	260.655	265.595	269.073	282.901	282.901	285.168	285.168	288.523	290.642	295.436	297.081	305.981	306.485	307.597	311.133	311.69	323.74	329.65	330.764	330.764	331.263	332.409	332.409	332.409	335.322	335.322	340.952	341.539	342.598	344.326	346.177	346.706	347.236	350.058
JS215	CG3309	2	44.5731	50.8819	55.2722	62.2914	66.0853	80.3075	85.8347	94.2561	120.267	193.048	198.656	212.41	213.028	214.12	216.978	218.652	220.889	220.889	233.404	233.404	236.259	242.982	244.173	249.105	249.105	249.664	254.43	257.277	260.126	260.651	263.42	267.343	269.663	278.712	282.873	282.873	283.406	283.406	285.143	285.143	285.143	287.407	287.907	301.433	305.367	307.568	308.159
JS216	CG10252	2	24.1747	39.475	47.9539	73.4919	131.081	153.998	177.75	188.299	188.829	189.951	205.268	208.446	218.153	219.853	221.507	232.174	233.439	235.23	239.237	243.603	244.13	247.521	248.077	248.077	248.077	248.608	252.813	253.957	259.598	259.598	260.184	262.89	266.211	270.873	273.603	274.633	275.222	276.953	276.953	282.363	283.491	283.491	285.14	288.525	291.761	295.436	296.026
JS219	CG12194	2	46.8381	122.059	149.117	190.51	212.41	215.238	215.238	217.067	221.506	224.88	234.022	236.377	243.6	245.846	246.985	247.543	248.078	250.811	256.161	256.749	257.895	258.394	258.924	263.482	263.482	264.038	264.567	265.156	266.213	266.88	267.461	268.548	273.103	274.107	275.221	276.953	282.363	282.864	283.491	284.581	285.761	286.346	286.346	287.438	288.025	289.643	296.025
JS220	CG10103	2	54.3528	90.3547	100.698	141.653	156.23	181.745	187.681	189.328	195.929	203.623	206.885	210.676	220.92	234.022	239.737	244.789	245.345	246.992	249.727	255.075	257.894	257.894	258.394	260.744	261.773	264.592	264.592	266.213	266.873	268.551	269.137	275.725	287.442	294.79	297.085	299.316	303.756	307.125	308.186	308.186	308.186	308.8	308.8	309.367	312.279	314.543	318.512
JS221	CG2614	3	40.2475	43.8047	53.1789	104.856	108.388	117.09	121.938	124.255	126.157	139.304	139.83	146.449	150.396	177.712	188.453	213.633	213.633	223.307	225.039	226.279	231.449	235.59	239.498	248.725	248.725	249.257	249.881	249.881	249.881	256.113	262.163	264.549	265.667	266.853	268.558	270.997	272.236	273.908	275.079	278.472	283.751	285.483	292.885	296.343	299.176	303.888	304.415
JS223	CG5458	2	27.0411	28.2161	36.2378	44.6286	47.3964	74.6367	78.0586	83.6256	85.3053	127.675	139.33	142.734	177.163	191.632	211.817	228.82	243.599	249.748	260.215	269.694	270.344	271.958	280.688	282.363	285.764	285.764	286.352	288.024	288.024	289.141	289.141	291.261	299.316	299.316	307.128	308.805	312.811	319.66	320.251	324.831	326.004	330.824	331.352	331.352	333.023	333.64	333.64
JS224	CG7352	2	31.0728	53.7403	57.4983	77.4969	83.0147	94.3736	101.227	111.529	139.333	188.834	194.841	196.514	216.477	216.477	219.295	222.094	233.437	236.877	238.708	243.6	245.847	248.077	253.369	254.545	255.079	255.633	259.598	266.214	269.136	269.694	274.104	275.724	276.359	278.706	279.354	281.303	288.525	292.346	296.555	296.555	300.466	302.584	306.571	309.42	310.097	312.284	315.751
JS225	CG13585	2	8.44361	12.91	27.6289	31.0481	51.5044	54.3592	68.405	69.5931	110.304	119.859	119.859	120.359	144.578	187.656	190.484	193.67	194.816	214.712	217.07	222.068	223.266	238.124	239.211	241.86	243.015	243.576	244.766	246.414	246.966	246.966	261.248	268.522	269.672	270.319	274.078	276.95	278.714	281.278	281.809	283.995	284.556	287.999	288.499	289.617	290.15	294.762	294.762
JS230	CG11848	2	58.6169	66.1739	74.0258	107.367	114.292	138.665	174.431	192.104	197.072	228.791	243.009	245.817	246.963	261.744	262.889	263.481	265.127	265.127	267.436	268.519	273.574	280.04	281.803	281.803	281.803	283.462	285.732	287.46	287.46	290.675	304.255	304.841	306.545	308.191	310.074	310.074	310.074	310.635	313.964	313.964	314.54	316.723	316.723	324.824	326.478	328.094	329.626
JS231	CG13920	2	11.1358	48.0125	86.4233	103.984	111.501	113.201	185.977	219.271	222.065	232.234	240.208	240.767	240.767	245.317	245.317	249.724	249.724	251.784	264.01	267.433	269.109	272.459	282.864	287.466	292.996	292.996	294.253	294.253	296.526	298.2	303.727	306.542	307.1	312.277	319.073	319.661	323.098	328.094	328.601	333.615	333.615	334.209	334.792	337.06	347.295	347.797	351.768
JS234	CG10254	2	75.7889	80.8975	102.254	115.413	125.359	126.975	140.481	147.964	215.271	223.823	231.645	234.02	265.127	278.126	278.743	279.328	281.805	292.347	294.254	294.787	294.787	296.025	297.7	300.966	308.806	309.458	312.782	318.487	319.664	320.78	320.78	321.425	321.425	330.823	331.326	332.466	333.054	333.615	333.615	333.615	336.471	342.101	352.939	355.825	358.929	362.371	362.874
JS235	CG3887	2	33.9789	79.8392	94.8456	142.181	146.283	169.071	194.812	210.672	210.672	219.27	222.088	227.148	241.296	241.886	246.433	246.433	251.283	255.604	257.365	257.365	258.925	265.627	283.992	283.992	283.992	284.549	285.173	287.466	297.699	300.437	300.966	300.966	305.427	306.013	307.103	311.168	313.401	316.724	320.78	325.975	325.975	333.615	334.792	335.913	342.101	349.529	351.768
JS239	CG15438	2	30.5153	51.5014	132.991	195.928	215.917	219.829	230.001	232.85	235.759	246.963	250.782	255.047	256.133	260.214	264.009	265.127	266.249	266.899	266.899	270.345	270.876	271.933	272.459	280.656	283.463	284.549	286.346	291.761	292.402	293.582	297.112	298.758	299.848	301.467	303.17	320.78	322.57	330.27	331.324	331.854	333.058	335.913	336.471	339.238	339.799	340.358	344.946
JS242	CG17252	2	49.1681	52.0592	58.6792	74.6719	93.2564	129.91	167.984	210.676	219.828	223.322	224.94	238.122	243.572	244.795	244.795	245.317	248.051	251.282	257.365	258.953	260.715	275.193	276.424	283.992	289.114	292.996	294.846	298.757	301.467	308.216	310.636	315.723	317.896	319.694	320.805	322.011	326.478	330.823	337.622	339.806	343.247	346.232	352.353	355.857	357.09	362.373	364.989
JS243	CG2179	2	25.3347	30.4903	46.8139	53.7161	107.343	115.976	125.334	141.098	154.614	219.803	222.656	223.298	243.548	257.34	260.19	265.604	265.604	266.879	274.074	277.542	277.542	279.358	280.632	281.781	283.438	289.089	289.591	290.122	291.736	298.204	299.263	303.702	304.263	304.263	306.518	307.634	308.195	310.61	311.165	311.726	312.756	314.546	317.284	318.461	320.198	322.567	331.299
JS244	CG10958	2	32.8067	47.34	50.9103	55.8553	75.7889	97.7842	161.778	172.899	234.643	238.123	255.019	255.019	261.716	262.861	271.402	281.275	282.865	282.865	288.496	294.819	297.084	298.732	298.732	303.196	306.013	307.072	308.195	310.607	310.607	311.166	313.401	315.695	323.772	324.273	328.066	328.595	331.298	342.63	347.825	348.443	355.268	355.268	355.853	356.477	357.651	361.168	364.964
JS248	CG12730	2	29.9283	30.4864	46.8108	49.1689	58.0294	58.6472	110.941	113.177	122.599	127.676	129.879	133.523	138.678	138.678	139.312	177.161	203.624	219.271	226.032	236.85	247.491	248.58	254.49	258.978	260.187	266.881	267.933	271.404	271.902	274.075	278.742	280.683	281.274	282.868	283.434	283.434	285.175	290.118	292.968	298.199	303.198	303.699	304.841	306.517	307.073	310.106	311.726
JS250	CG34348	2	17.5161	18.5461	25.8619	37.7703	43.3856	46.8106	55.8547	93.2292	108.568	204.711	216.483	220.368	229.44	231.118	232.234	251.258	256.127	256.696	258.337	261.217	261.217	263.478	264.599	266.875	266.875	273.048	276.396	282.307	283.435	287.467	297.672	299.29	301.998	303.699	306.014	306.515	307.076	307.076	307.629	308.192	308.192	310.608	311.723	312.253	319.107	323.773	331.3
JS251	CG40191	3	6.75333	21.0089	23.2244	45.2742	58.7269	95.4017	124.096	151.759	172.579	179.103	181.887	192.165	234.67	234.67	245.794	246.467	254.059	255.246	265.54	269.976	274.329	277.142	277.7	277.7	278.288	278.288	278.874	281.795	285.229	286.766	297.636	299.724	301.366	302.511	303.128	303.683	303.683	305.424	306.542	307.168	308.755	313.85	313.85	315.691	316.279	317.339	317.339
JS252	CG11601	3	2.88111	19.7733	19.7733	25.9289	29.2503	37.2792	47.5561	53.6811	54.2344	68.4522	75.1503	77.4169	93.2278	105.823	109.376	109.96	112.227	117.451	118.013	148.938	245.769	248.789	269.338	278.239	284.007	284.007	290.825	292.615	305.959	310.4	310.4	314.967	315.639	323.543	325.342	326.522	328.351	329.565	330.712	331.888	339.003	346.202	349.553	349.553	349.553	349.553	349.553
JS253	CG3625	3	23.2517	25.3978	31.3669	35.1878	68.45	71.7717	72.3631	88.8383	91.5747	97.1614	114.619	122.953	215.361	217.035	232.993	234.081	234.67	239.799	247.669	253.005	253.005	254.654	254.654	261.861	267.212	278.292	280.178	282.882	285.266	288.558	289.766	290.965	293.259	298.138	300.866	300.866	301.37	301.954	302.512	303.72	308.759	311.643	312.177	312.701	312.701	313.321	315.049
JS254	CG15896	3	21.5728	37.305	60.8983	63.3281	68.9792	70.1228	96.4883	112.252	113.589	115.147	156.582	188.196	200.071	213.08	219.792	221.354	232.932	243.146	246.997	248.727	250.052	253.534	254.063	256.952	266.597	269.359	274.913	276.614	277.708	278.258	278.848	278.848	280.707	281.207	284.026	292.082	294.874	299.696	302.511	303.066	304.277	304.277	319.044	320.107	321.312	321.839	322.954
JS256	CG1105	3	12.8442	43.5428	92.1061	93.7869	108.122	114.623	118.633	140.264	183.075	188.199	244.15	244.15	252.937	255.219	273.803	278.847	286.798	286.798	292.609	312.704	316.835	318.481	327.704	341.323	348.467	348.467	350.238	352.652	354.929	356.731	357.264	361.141	361.141	364.48	364.48	365.042	366.13	367.249	372.815	379.469	380.056	385.565	385.565	386.123	386.624	386.624	386.624
JS256	CG1105	1	41.7942	97.7981	99.1333	129.845	164.341	196.373	209.382	209.382	225.406	228.076	235.419	237.089	237.089	241.762	246.77	254.447	269.268	269.268	269.268	270.603	271.271	271.604	272.941	273.274	275.276	277.279	284.557	288.229	288.896	292.235	292.568	292.568	298.911	306.019	306.688	312.029	312.696	313.698	316.368	317.035	317.703	320.374	320.707	326.383	331.389	331.723	332.058
JS257	CG14325	3	50.9389	51.4411	67.8539	67.8539	126.859	194.368	194.368	196.101	204.121	207.536	211.394	211.968	221.328	231.286	232.931	233.548	234.054	234.054	234.054	234.669	234.669	234.669	235.697	236.944	240.389	240.389	241.471	243.617	245.235	252.376	252.938	253.504	257.537	258.621	265.534	271.008	276.584	277.145	277.699	277.699	278.262	278.262	278.262	281.235	284.612	286.264	287.354
JS258	CG30398	3	65.0825	69.1047	70.8114	83.6325	111.6	143.673	148.005	149.653	150.801	200.158	206.188	230.004	230.004	230.004	232.909	235.402	238.264	239.954	243.896	261.941	262.499	263.028	263.589	263.589	264.202	264.202	266.035	271.121	273.209	277.939	277.939	279.7	283.493	286.724	289.014	289.604	289.604	289.604	293.521	297.503	298.028	299.186	303.202	303.844	306.636	309.515	311.224
JS259	CG14985	3	27.5425	39.665	49.91	81.5631	154.493	183.663	185.996	203.5	224.031	239.734	240.944	251.848	254.034	256.392	258.038	258.567	268.271	268.803	272.626	277.142	277.142	277.142	277.7	277.7	278.266	278.266	278.266	278.266	278.266	278.266	279.501	279.501	293.225	294.902	296.52	296.52	298.666	300.866	300.866	300.866	301.369	303.658	304.271	304.861	304.861	305.987	307.665
JS262	CG5886	3	31.3675	48.1933	52.525	71.2419	78.6628	87.2181	109.374	134.085	157.814	165.442	170.407	234.081	237.476	253.005	253.531	254.064	255.272	276.589	277.701	277.701	278.294	278.294	283.472	289.766	292.642	297.637	298.666	300.867	300.867	300.867	304.302	305.985	309.842	311.055	311.055	311.643	315.05	316.809	316.809	322.425	323.012	324.747	327.754	330.735	333.918	335.621	336.24
JS263	CG3709	3	50.2617	52.5342	193.359	197.929	213.372	231.933	233.052	237.569	237.569	243.946	251.918	261.794	270.336	270.92	282.875	284.642	287.061	287.061	288.93	297.19	305.534	313.174	314.263	316.538	320.454	325.994	325.994	333.233	344.311	345.368	345.368	350.251	351.869	357.815	363.35	364.473	381.612	385.592	386.122	387.242	387.242	396.118	400.025	408.841	424.561	425.736	425.736
JS264	CG3152	3	20.9483	42.3644	49.9156	54.2628	67.8847	68.4411	131.321	131.849	158.343	185.962	187.139	239.738	244.148	244.679	248.812	255.244	256.393	258.591	278.263	278.879	278.879	278.879	281.208	288.557	293.174	294.374	294.897	297.13	301.396	301.396	302.513	302.513	304.864	304.864	304.864	308.194	308.194	309.288	309.873	309.873	312.173	313.291	313.853	314.382	315.636	316.254	316.254
JS267	CG18812	3	44.7197	67.3278	67.8847	94.8981	94.8981	95.9631	102.333	117.476	147.87	188.784	201.216	210.839	239.181	243.647	245.789	248.815	254.624	256.952	256.952	257.538	257.538	258.596	259.689	263.654	268.272	269.36	278.265	278.265	278.882	278.882	278.882	284.614	285.234	288.568	301.925	303.687	309.29	309.871	314.994	319.601	323.012	323.012	325.368	330.238	331.267	333.946	335.031
JS270	CG13708	3	2.87944	10.6675	12.3164	14.1428	36.7469	37.2797	42.9794	43.5428	71.7714	82.135	87.8089	107.557	135.732	182.542	199.515	216.476	222.885	232.932	234.081	239.151	247.027	249.491	254.621	260.189	263.039	264.889	277.704	278.291	279.556	281.236	285.765	297.136	297.636	298.666	301.366	302.512	303.716	303.716	305.988	311.056	311.056	311.644	315.692	316.28	320.724	321.31	328.374
JS272	CG12713	3	23.8053	30.3067	68.4547	68.9511	69.5372	72.8636	93.8106	103.595	107.531	112.224	122.955	208.193	209.254	231.291	241.974	246.999	259.663	277.701	282.324	285.204	286.767	292.641	301.367	303.129	304.865	309.843	312.147	314.38	315.015	316.28	316.809	317.897	324.159	325.339	330.209	330.709	332.416	334.447	336.237	341.906	345.668	345.668	346.228	347.908	348.466	350.291	351.471
JS273	CG31924	3	30.3064	74.0325	74.6192	104.714	129.091	218.646	222.853	239.151	245.237	260.743	280.121	283.467	286.266	289.737	290.265	293.841	295.461	301.367	303.101	303.101	303.101	305.394	310.401	310.401	311.053	312.143	316.252	317.339	319.044	319.044	320.72	321.281	321.81	322.986	328.345	330.711	335.593	337.323	337.323	346.199	348.994	356.148	359.937	362.267	364.482	365.04	366.099
JS274	CG15441	3	20.4164	21.5447	45.8578	47.0111	68.4536	68.4536	91.515	123.479	156.054	233.524	248.789	278.259	289.737	291.47	301.896	301.896	305.393	307.132	307.132	307.665	311.586	316.809	317.339	318.514	319.571	322.396	333.918	333.918	335.032	339.055	340.208	343.517	345.669	346.199	350.287	351.474	354.958	354.958	354.958	357.79	361.112	365.041	373.928	374.456	380.055	381.734	381.734
JS282	CG10191	3	12.3119	19.2397	35.1881	40.7192	41.2786	41.8097	68.45	70.2092	71.2411	74.6197	75.1783	92.6942	93.8114	108.816	116.355	172.581	212.552	240.946	271.565	280.178	281.237	289.769	297.637	301.367	303.129	307.164	309.342	311.643	313.851	314.437	321.311	329.648	330.742	332.416	333.418	336.797	337.356	341.405	346.256	349.051	352.652	355.574	356.731	357.791	360.021	361.738	362.797
JS287	CG17739	3	21.5769	37.3281	41.2981	52.6514	102.245	107.22	110.543	115.505	167.212	169.549	187.045	243.395	243.395	243.395	243.896	263.589	263.589	264.823	271.123	274.47	278.498	280.818	280.818	282.434	283.994	286.194	287.84	287.84	288.401	290.191	292.46	295.199	297.501	297.501	298.054	300.963	302.695	302.695	305.431	306.076	306.076	313.673	315.536	316.598	317.241	318.773	319.274
JS293	CG7423	1	23.0658	47.5333	58.7403	62.9656	80.4125	84.5272	85.1417	89.2058	145.703	171.257	213.566	224.741	232.714	238.575	252.841	274.465	282.125	286.794	293.674	294.26	295.459	305.957	312.364	312.364	315.446	319.703	324.199	329.384	331.875	334.169	338.74	343.292	346.642	348.261	350.477	355.24	355.862	358.226	361.882	362.531	363.119	363.119	363.649	366.09	366.09	368.352	368.352
JS294	CG31715	1	61.7478	62.3742	108.68	125.257	125.757	152.605	155.371	162.428	166.152	179.332	196.406	225.331	245.848	245.848	255.785	259.14	260.323	264.099	267.057	269.409	276.752	278.056	279.643	284.928	296.837	300.454	306.516	307.196	307.196	309.5	312.366	313.075	313.633	320.851	321.407	327.144	331.869	332.43	332.43	332.958	334.724	339.913	341.731	341.731	343.289	346.112	346.64
JS295	CG12272	1	2.91972	4.10083	17.2239	18.9044	22.4736	32.6964	35.4925	36.1083	42.2267	45.1483	68.9208	72.1139	99.6281	102.978	108.658	133.372	146.244	146.745	233.937	245.826	249.824	250.469	269.887	279.063	281.331	284.908	286.183	296.195	298.017	304.781	305.933	308.892	331.29	332.936	335.323	339.891	342.237	344.416	345.03	346.089	347.205	349.888	351.1	355.244	357.01	359.979	361.214
JS297	CG15439	1	2.94528	3.53583	4.12667	15.5661	35.5172	46.3836	58.1244	76.3292	152.583	189.453	213.004	226.428	257.991	281.357	283.809	286.18	293.002	299.184	304.06	305.395	307.699	313.05	315.446	318.587	319.117	321.411	323.671	324.2	330.669	331.873	337.591	338.741	339.329	342.266	349.882	353.979	354.684	357.007	359.476	360.005	360.535	360.535	361.879	361.879	362.529	363.65	364.267
JS299	CG1839	1	17.8128	62.9694	96.0297	109.885	133.333	195.82	239.69	244.552	255.17	257.433	257.991	259.143	267.589	276.085	278.56	279.061	288.504	288.504	289.652	291.271	294.261	296.076	298.598	301.583	303.44	304.71	305.958	307.171	308.921	311.808	314.885	314.885	317.441	318.058	318.587	319.704	320.292	323.672	325.882	326.47	326.47	328.799	329.384	335.907	336.497	337.033	337.59
JS300	CG10674	1	2.94111	15.5625	17.2728	24.9106	27.0336	37.6328	38.22	39.9558	41.1342	44.5519	52.0706	52.6961	61.7781	63.5769	66.6789	74.6514	98.4769	102.974	144.466	254.637	255.787	255.787	264.066	269.382	274.434	278.027	279.644	286.766	287.913	299.274	299.832	302.205	308.885	309.503	310.651	312.427	313.046	313.046	313.046	320.819	321.965	323.639	325.32	326.498	327.116	327.68	327.68
JS306	CG42248	1	2.94083	38.2192	38.2192	41.6619	47.5008	62.9617	75.1797	86.2831	88.0283	111.068	115.722	201.61	237.984	259.203	263.501	275.493	279.056	279.056	281.323	282.125	283.247	284.365	286.176	289.061	290.209	290.709	296.191	302.194	302.874	302.874	303.499	303.499	304.774	305.396	306.546	311.21	312.397	314.321	319.141	319.699	322.522	323.638	324.227	326.462	327.679	329.416	331.282
JS310	CG12118	1	15.565	28.1911	33.7853	38.2228	42.2831	81.5628	86.3147	105.299	123.999	128.017	132.781	163.112	170.227	192.963	226.957	243.43	254.078	262.976	263.564	264.068	274.464	278.53	282.129	285.582	301.582	308.385	308.916	311.778	313.764	314.886	316.239	319.144	328.241	330.104	331.348	332.406	334.754	334.754	335.348	338.217	339.358	339.915	341.176	342.233	347.203	347.703	349.919
JS313	CG5439	1	22.5003	39.9592	88.6514	124	126.382	217.226	232.746	260.949	263.534	264.098	273.965	278.06	279.086	284.934	288.507	289.094	295.489	301.612	301.612	302.879	304.06	304.807	305.429	308.918	309.535	309.535	310.687	310.687	313.697	321.41	322.555	324.232	325.323	328.242	328.242	328.242	332.433	334.198	335.938	338.237	339.387	341.762	342.793	342.793	345.055	348.82	348.82
JS315	CG33695	1	38.7503	38.7503	40.575	61.8172	67.2058	89.1808	90.3875	95.4697	109.855	115.724	125.789	132.747	191.075	198.198	208.196	213.657	235.022	239.718	240.969	241.686	252.252	255.2	271.558	273.292	278	282.689	284.989	287.356	289.092	294.258	298.624	301.552	305.398	307.139	310.654	323.64	324.76	324.76	327.121	330.074	330.727	330.727	332.373	335.347	335.347	337.651	339.356
JS316	CG13436	1	45.7933	53.9542	63.5767	64.8194	65.5	75.1839	86.3119	102.359	127.515	134.543	135.104	140.932	164.296	166.189	175.165	210.519	217.225	255.169	262.384	262.944	273.937	280.735	281.327	287.327	293.728	304.778	305.987	309.503	312.427	314.324	314.324	315.473	316.854	324.732	327.683	327.683	328.212	330.073	330.754	335.319	335.319	341.733	341.733	342.234	342.234	342.234	342.763
JS317	CG15141	1	2.92361	3.53917	17.2556	30.9681	30.9681	39.3175	50.5531	53.2331	61.7536	79.1908	101.304	111.636	123.949	128.054	146.776	167.872	170.235	194.032	197.534	227.519	238.554	253.468	260.924	273.829	275.536	282.665	283.819	287.304	291.278	291.778	299.813	302.119	303.443	307.149	312.341	315.423	325.299	333.468	333.468	333.468	334.147	335.884	337.036	344.39	348.798	354.627	355.219
JS318	CG2227	1	13.1475	20.58	42.8156	53.8711	57.4806	59.9792	64.1983	72.0839	77.4178	84.5294	84.5294	104.656	109.858	119.25	119.878	137.488	145.677	147.273	159.6	198.175	208.729	219.688	227.547	233.904	271.592	278.033	278.033	293.649	302.114	302.763	309.449	312.34	314.859	316.097	317.418	319.119	324.203	325.296	327.683	328.216	328.216	331.289	331.289	332.935	334.143	334.143	341.092
JS321	CG9951	1	17.8122	17.8122	21.855	32.7239	37.1681	38.7567	46.3869	48.1278	84.5303	85.6753	86.8803	91.5378	94.9094	122.768	122.768	147.917	165.511	176.317	185.278	198.733	199.32	237.993	249.824	262.193	274.469	278.563	279.064	281.325	285.522	290.746	294.264	296.08	297.402	299.156	301.583	302.115	302.115	304.688	306.523	307.146	308.301	308.918	314.297	314.297	325.296	325.856	327.094
JS325	CG11009	1	37.6675	68.3292	74.0897	75.7747	84.5294	139.848	143.234	199.881	205.127	213.569	218.343	218.985	230.431	235.584	239.135	244.525	245.826	254.611	259.739	269.386	272.739	279.063	280.185	282.041	284.312	285.548	287.3	288.506	291.775	292.391	292.391	299.812	300.394	307.173	312.34	314.296	315.419	316.098	317.418	319.678	319.678	322.5	323.674	326.473	330.01	330.637	332.435
JS328	CG11050	1	40.5711	46.4122	68.3528	82.7275	119.339	126.909	205.179	216.689	240.956	257.426	269.906	271.554	279.053	280.143	283.273	283.273	286.761	287.936	289.645	291.849	296.188	301.579	304.771	304.771	305.394	307.757	310.117	311.268	314.879	316.851	318.051	318.581	323.106	325.317	325.901	326.495	326.495	327.113	331.308	332.929	334.72	337.023	337.582	341.727	342.228	346.079	347.697
JS330	CG11025	2	5.92583	9.78694	28.6433	50.3117	56.2133	66.9753	110.236	120.231	123.279	126.201	131.752	132.314	154.09	157.054	178.978	193.905	205.823	258.672	260.007	264.26	264.26	268.898	288.999	293.593	297.034	298.267	298.824	300.354	301.617	302.674	306.442	307.012	308.772	313.006	319.68	323.185	324.269	324.269	324.269	328.356	331.274	331.807	333.522	333.522	333.522	334.695	340.449
JS339	CG6597	2	45.1475	56.2119	80.5275	81.7131	86.4411	87.5969	96.935	98.0506	110.261	128.347	147.666	154.67	157.054	167.077	167.077	179.006	218.776	249.534	254.487	257.553	260	266.624	267.78	270.168	271.446	276.822	279.086	279.648	280.234	283.62	290.05	291.313	294.155	295.329	295.889	300.971	305.38	305.938	308.214	308.214	309.946	309.946	309.946	310.537	313.567	313.567	313.567
JS341	CG4552	2	51.4947	59.4783	90.49	100.94	141.837	145.457	146.543	180.066	192.145	196.833	210.551	217.48	235.649	254.487	268.336	278.527	285.334	290.694	291.288	294.154	298.292	304.823	308.214	308.214	309.945	312.359	315.348	317.094	317.682	319	320.21	320.739	321.385	321.385	322.619	322.619	329.508	330.661	331.836	331.836	333.551	335.224	335.839	339.977	340.477	340.477	342.775
JS343	CG14905	2	3.53528	6.14361	37.5686	39.8908	55.0547	63.2267	70.2817	74.4414	96.9772	104.843	110.934	117.54	148.217	153.629	159.336	175.457	189.849	189.849	191.53	213.741	213.741	213.741	219.575	220.117	220.76	221.977	229.441	236.791	237.349	240.609	241.725	248.261	263.421	264.596	265.225	275.684	286.308	286.308	286.308	286.308	286.834	287.417	295.766	299.475	304.121	305.851	305.851
JS344	CG3008	2	5.30889	5.30889	5.30889	5.30889	5.30889	5.30889	8.10806	8.10806	8.10806	8.10806	9.28722	9.28722	9.28722	9.81556	24.8886	30.0075	51.4667	58.9494	60.1225	80.5344	170.802	175.543	204.058	223.063	235.121	235.624	235.624	235.624	235.624	235.624	235.624	235.624	235.624	255.182	259.351	259.351	263.084	263.756	266.061	266.623	266.623	267.214	272.006	272.006	279.091	279.674	284.241
JS345	CG4789	2	116.158	122.092	157.054	174.374	213.409	222.39	235.122	241.492	242.673	245.065	248.339	254.488	266.626	270.168	275.148	278.535	282.439	289.497	290.702	291.849	297.035	297.65	300.97	304.294	305.351	305.938	306.445	307.626	308.186	312.426	312.981	314.757	316.003	317.099	319.029	319.683	320.827	321.413	323.185	329.54	333.022	334.696	335.871	336.405	337.058	338.829	338.829
JS346	CG5720	2	8.1075	8.1075	8.1075	8.1075	8.1075	8.1075	8.1075	9.81444	31.2125	39.2683	64.0947	76.4364	79.3469	87.6514	106.856	116.186	131.169	141.858	141.858	144.932	195.142	200.556	203.474	222.418	230.49	235.121	235.627	235.627	235.627	235.627	235.627	236.74	237.296	237.296	242.131	243.859	244.477	252.02	253.958	260.054	266.623	267.781	281.887	283.705	283.705	286.605	286.605
JS348	CG17687	2	4.62278	7.1	11.0656	12.8275	12.8275	15.8528	15.8528	15.8528	16.5075	16.5075	16.5075	16.5075	19.4956	21.3739	21.9383	23.1783	23.8008	32.3019	32.3019	33.4456	33.4456	40.5017	41.1156	45.7406	45.7406	61.8033	62.4175	70.5478	76.4672	78.1097	87.0336	97.4639	120.76	128.347	134.019	136.45	137.711	140.631	195.106	201.08	213.996	218.068	256.953	258.077	258.7	271.973	272.591
JS348	CG17687	1	1.96389	2.29778	2.29778	2.29778	2.29778	4.63444	18.9886	51.0006	74.035	81.3783	91.4425	91.4425	91.4425	93.4444	97.0908	118.456	126.467	135.48	140.339	160.629	161.297	161.631	167.639	171.296	171.964	174.635	174.969	182.313	184.315	187.655	195.999	208.675	211.012	214.35	219.023	222.361	230.373	234.713	236.381	236.716	240.721	249.401	252.404	268.895	268.895	268.895	269.229
JS350	CG12858	2	21.3781	77.4914	142.569	196.276	196.276	202.412	213.433	219.502	237.915	237.915	243.354	248.328	252.69	258.166	258.166	261.955	263.763	265.474	273.355	274.001	275.144	284.795	284.795	290.752	294.15	295.298	296.473	309.409	316.562	316.562	319.09	320.207	320.827	320.827	326.618	327.82	330.626	331.276	332.518	332.518	333.519	333.519	334.106	334.692	335.281	336.398	337.054
JS351	CG17712	2	18.8994	32.8822	32.8822	36.3586	67.5983	78.0881	95.7892	115.603	120.229	193.262	212.317	232.089	242.083	243.858	258.673	263.083	265.475	285.334	285.913	288.433	299.349	303.174	303.733	304.293	308.192	308.772	309.949	316.569	317.096	318.354	319.029	321.384	321.941	324.27	328.949	331.808	331.808	333.021	335.844	339.948	340.449	340.449	341.036	345.014	348.547	350.19	350.744
JS353	CG16890	2	38.0978	41.6875	47.5139	52.5958	58.3897	60.6336	82.33	96.3825	127.324	135.901	152.359	172.028	175.524	183.498	201.061	211.737	228.156	245.066	246.189	246.808	247.844	250.827	260.596	265.485	266.632	268.874	270.864	272.629	275.156	278.506	279.647	279.647	284.779	287.201	291.294	292.447	293.063	293.6	297.011	297.657	299.859	303.74	304.299	305.357	308.192	308.778	308.778
JS354	CG7510	2	3.53611	23.2206	25.5022	31.7436	36.9731	43.4375	46.9517	53.1558	67.5986	99.7944	118.256	122.69	125.55	136.481	140.068	144.898	173.785	195.108	218.75	248.949	255.131	264.26	264.858	268.374	270.168	271.976	273.976	275.147	283.652	284.773	287.198	290.022	297.027	297.027	297.649	298.276	299.853	300.353	303.178	304.794	307.619	308.193	308.775	309.384	309.384	311.773	314.129
JS356	CG9166	2	3.53611	5.27556	9.81556	29.9111	31.2414	31.7731	31.7731	31.7731	31.7731	31.7731	32.8853	38.6786	45.1772	47.5369	53.1856	56.24	133.496	211.762	224.682	232.114	240.397	240.397	240.898	246.212	247.859	250.171	250.849	254.487	258.7	260.618	263.108	263.108	264.889	264.889	264.889	267.243	267.772	274.589	275.175	276.264	277.41	277.963	279.087	279.648	284.237	287.194	292.47
JS357	CG13178	2	31.7719	46.9506	49.2439	61.2125	64.6519	69.9247	73.4267	79.9319	118.258	122.066	128.346	132.901	145.456	206.968	221.186	260.618	261.215	267.772	271.444	273.354	276.822	283.619	284.802	285.33	285.919	287.194	293.586	296.478	300.971	311.156	319.682	320.208	325.501	330.128	330.656	331.249	331.249	331.249	333.049	333.049	335.223	335.223	338.788	342.217	343.894	343.894	343.894
JS360	CG6814	2	35.7692	39.2903	52.0244	53.7719	61.2383	69.3619	70.5481	81.115	124.454	186.461	214.548	229.851	232.111	233.256	234.616	236.204	242.1	242.1	243.883	246.208	247.328	260	262.54	267.773	267.773	267.773	268.393	275.172	275.172	281.878	289.016	289.518	289.518	291.313	305.377	315.934	317.115	318.358	319.703	320.232	321.409	322.676	327.79	330.654	330.654	332.447	338.846
JS361	CG12107	2	36.9739	42.8483	45.1828	47.5375	158.761	165.316	170.127	198.836	208.115	211.731	221.185	232.086	236.208	237.296	238.628	238.628	242.11	247.302	248.974	250.23	250.821	253.4	258.702	267.214	269.611	269.611	270.168	270.168	276.853	280.233	283.676	284.774	284.774	284.774	286.598	286.598	287.224	289.517	289.517	293.059	293.059	293.593	293.593	295.302	298.267	298.824	300.354
[truncated: 49 more columns]

## Sheet: Climbing Speed (iFly)
Stock		Day	Batch	Speed 1	Speed 2	Speed 3	Speed 4	Speed 5	Speed 6	Speed 7	Speed 8	Speed 9	Speed 10	Speed 11	Speed 12	Speed 13	Speed 14	Speed 15	Speed 16	Speed 17	Speed 18	Speed 19	Speed 20	Speed 21	Speed 22	Speed 23	Speed 24	Speed 25	Speed 26	Speed 27	Speed 28	Speed 29	Speed 30	Speed 31	Speed 32	Speed 33	Speed 34	Speed 35	Speed 36	Speed 37	Speed 38	Speed 39	Speed 40	Speed 41	Speed 42	Speed 43	Speed 44	Speed 45	Speed 46
JS1	CG3184	8	1	13.3079	9.54999	25.6778	22.3635	18.943	26.9889	16.1483	22.1128	20.1168	10.3273	22.3895	26.3633	14.8572	25.3449	14.4175	5.45093	26.3406	18.1088	25.8561	25.7015	22.6969	4.42065	8.09064	6.91351	4.4408	4.70176	3.8208	1.61375	4.80606	4.91819	4.70023	4.66321	2.81998	4.88533	0.406641	4.56215	8.37114	21.312	28.2141	26.4782	13.0426	21.4663	26.6471	24.5035	26.922	12.0756
JS2	CG4662	8	1	14.2791	17.6573	12.9349	5.68261	14.7412	15.8894	14.5595	12.7283	24.4606	27.1293	17.4352	6.0795	8.60928	15.2408	15.5248	13.7667	7.66658	7.52386	17.1624	22.2508	13.698	16.3912	8.95387	17.2845	24.2586	15.5129	10.7561	18.9231	11.4818	18.8342	3.80029	22.7326	15.8358	22.2999	13.229	26.7842	12.125	7.10126	2.3571	7.85673	8.42889	4.05082	4.05667	2.91172	2.2203	0.739535
JS3	CG12004	8	1	22.6136	18.4992	19.187	15.0611	18.3078	18.6394	16.7212	14.4473	21.8787	21.5791	11.423	20.4852	24.9525	20.4479	16.4196	16.6598	22.682	16.2983	18.9305	26.2846	17.081	15.3104	18.5234	26.2202	24.6651	15.0175	15.7714	15.1946	9.48464	16.2312	26.5687	10.8446	17.2824	12.6593	13.3561	12.7249	11.9859	15.287	13.4068	15.1594	15.0818	12.4717	13.3172	10.781	16.5554	12.3699
JS3	CG12004	8	9	11.5549	12.5216	13.697	14.8903	19.632	21.6272	28.6237	20.2588	11.0874	29.5462	27.7027	16.2411	14.6498	26.5699	16.0725	9.86727	7.6207	17.6468	19.0492	13.8328	21.3409	10.7292	21.6141	14.0732	17.9022	9.40328	10.3991	12.7683	3.15845	13.0805	12.0252	1.73996	8.02583	13.5863	22.9573	8.65018	15.7935	16.2	12.6303	13.1725	6.95809	10.8521	8.71521	4.59547	15.9149	11.2362
JS10	CG7974	8	1	16.0462	17.966	11.3201	18.5033	20.0191	22.2775	16.3156	9.6321	18.8888	24.3949	12.8275	11.047	7.96345	10.1287	18.8937	18.5944	20.0402	10.9206	18.0529	23.8228	8.54248	14.333	13.3196	12.6448	8.60388	10.8992	14.7996	11.2664	13.3897	13.0394	16.2069	9.15513	14.3582	16.0161	19.238	5.19455	8.36148	12.4617	11.616	9.43327	6.05446	16.368	13.5751	12.308	11.0071	25.4717
JS11	CG9752	8	1	19.2147	22.0938	25.0557	25.8569	6.18556	20.946	8.66665	19.4309	24.2597	7.67588	18.1935	14.3302	9.93691	8.53275	11.9165	17.387	16.3078	13.2406	16.7792	6.51078	18.017	13.3673	16.7076	22.1764	9.46502	18.3859	14.9533	8.27186	15.674	10.9266	11.2617	12.7603	15.0846	11.3362	12.9698	21.0827	5.90273	7.82023	1.83357	1.70175	5.35442	2.80792	4.56651	8.83463	15.2759	10.3554
JS12	CG15618	8	1	25.6265	16.4111	17.501	19.7342	21.5454	19.2387	11.4089	14.0142	12.9036	15.6454	15.3012	5.28943	13.5489	11.6569	20.5714	21.8024	23.537	17.6005	19.7167	23.9994	10.1719	25.2005	2.24644	23.643	8.57513	15.249	24.4723	18.7077	5.08433	23.1508	6.3282	7.08542	14.2743	16.0183	7.64082	24.5312	15.8413	18.464	17.621	14.7289	20.8083	15.3419	16.9279	18.3307	7.96025	14.8836
JS13	CG10053	8	1	11.3203	16.7307	17.8219	10.6284	23.6269	8.772	11.2335	20.7274	3.57823	17.309	9.76106	18.1458	15.6008	14.5117	11.6206	10.0966	9.89742	11.5307	3.7391	4.75256	10.7218	8.80136	16.1252	4.36683	8.03736	6.17271	5.39083	7.01518	7.77204	9.39441	5.27253	20.796	3.19187	1.28693	11.8559	2.69644	10.7056	7.03934	14.5916	8.66901	9.93273	9.42258	10.7452	7.67717	3.50335	2.81135
JS13	CG10053	8	9	8.15711	10.0246	17.7719	6.15341	5.28233	9.97038	9.06508	8.02697	21.9451	13.9404	9.96836	9.94244	13.0323	11.7417	11.5804	7.70024	11.9585	15.7706	9.35922	11.9779	12.6495	15.4323	11.0257	11.7759	7.09574	12.4548	4.04482	11.2477	8.22145	6.98157	9.01036	14.9233	20.5469	6.72612	11.4261	13.0972	6.01078	17.3524	11.3583	10.2265	15.2484	17.1529	10.6063	5.70702	13.3468	13.7653
JS14	CG9154	8	1	10.6786	8.98624	20.9351	28.6625	9.83785	16.2691	9.16889	17.0021	10.3736	11.9572	18.1137	16.8944	17.3633	14.9404	11.1086	11.6146	15.7502	11.285	11.1955	24.2201	24.0928	23.676	14.2056	17.9292	12.5982	13.7325	8.53228	14.3349	14.6027	20.4716	3.95691	14.6872	8.07836	14.9068	10.9524	18.1077	19.9785	15.115	8.23679	10.7228	10.5816	9.04085	13.8895	9.01204	6.2521	12.6105
JS15	CG14290	8	1	13.9042	16.7394	15.6259	10.5469	16.072	16.1197	26.7702	15.6288	14.67	13.5457	3.43109	13.3179	8.39085	12.2059	12.3079	3.66851	19.0693	24.5143	17.6731	19.1975	13.5652	8.62192	8.65644	19.4557	9.2345	22.1609	14.6464	15.6814	11.698	14.3019	13.6642	17.6065	4.85661	24.4503	8.59665	7.28762	18.8951	13.1364	9.79083	17.5173	6.86234	13.8291	18.1051	20.4537	10.1048	6.42336
JS16	CG4957	8	1	16.933	19.2804	17.8445	8.36512	18.1885	13.3655	20.997	18.1307	19.747	15.7401	13.602	15.75	8.17066	19.8166	17.0987	14.1448	16.4791	18.7684	18.8944	15.1532	18.4126	21.426	10.7702	22.4726	15.1474	11.0003	6.39047	10.2177	9.36693	28.1266	19.7642	13.0868	9.7875	6.00417	11.2146	10.6865	8.02619	7.00135	20.5201	18.6942	11.044	17.8642	16.9347	20.3686	27.394	20.996
JS16	CG4957	8	9	21.327	14.3245	8.93705	16.3007	13.3682	19.6093	19.9614	12.5015	14.2168	18.5463	9.1104	14.5924	19.1083	16.9109	14.212	10.2113	16.8704	4.17245	14.1292	7.20026	10.7659	5.54331	26.0916	23.984	8.50209	11.1739	18.7815	24.6056	16.6007	17.388	15.9032	13.603	14.4686	12.9837	14.2545	10.6117	9.31577	13.8832	17.9691	4.7568	16.0151	15.3553	15.5752	16.81	17.9366	17.6711
JS20	CG11534	8	1	14.1552	11.726	23.4206	25.0692	21.8446	23.1412	23.0444	18.9065	11.7429	15.6627	12.4992	7.97051	24.0733	22.3244	17.6878	16.1668	19.4455	12.0174	19.0707	6.89957	18.9325	17.8651	9.42894	23.5428	21.6981	12.1877	13.4322	10.8323	12.7513	25.3707	21.9696	18.3738	3.55704	16.2371	15.2335	14.2232	8.17121	7.53956	6.83136	24.6744	7.11301	13.0355	25.1666	22.9047	23.0238	26.7483
JS20	CG11534	8	6	17.475	18.4029	17.442	14.2295	6.18222	20.8325	10.7685	21.0605	8.28165	21.688	9.75481	9.85914	15.526	6.33358	21.0997	11.6158	19.3604	19.185	16.69	7.36412	22.6643	18.1633	12.7733	18.9712	14.7085	9.66227	17.3885	20.8652	19.2127	19.0723	24.7024	26.0306	11.0019	27.591	7.4805	14.398	17.128	17.4172	12.5288	15.663	20.4889	17.4666	16.3081	12.9512	0.380245	7.3485
JS21	CG14480	8	1	5.71658	14.0964	13.5093	21.1357	8.32209	14.0644	12.6733	22.5491	15.9137	14.6061	11.6821	13.9607	13.4292	9.58542	20.5591	10.5029	11.83	9.40469	14.6858	14.4374	5.9989	14.5152	8.93012	9.88018	23.9312	16.5592	6.95967	8.12655	5.70415	10.1278	10.2991	8.78086	9.24284	9.11807	16.5143	11.0825	15.1418	12.6666	8.47474	14.6675	4.39415	2.05816	3.23437	2.0187	0.513311	2.07894
JS23	CG31717	8	1	23.1824	15.042	6.83924	12.4098	18.5715	11.7899	9.44554	13.9703	13.6748	26.4588	22.9831	19.655	24.3898	22.4653	12.8206	15.3496	13.7046	12.4692	19.9029	20.0051	19.7217	26.1144	17.9072	24.104	19.7716	18.5744	24.0733	24.8441	24.5995	10.3935	15.2013	16.5862	13.6879	15.0313	13.2051	13.4873	23.2023	11.6139	8.55382	3.9565	19.4648	15.5102	16.8018	8.66681	13.6595	15.2908
JS23	CG31717	8	6	14.0268	12.9272	7.35592	9.85943	7.79668	16.7163	9.95468	2.62993	3.46246	12.7685	4.39034	18.9999	13.7063	13.4931	12.119	15.1571	15.7774	6.12593	9.8541	10.5151	10.631	17.6269	13.7223	13.0209	14.7058	15.2689	2.58085	16.2367	4.8284	13.4399	12.0978	12.2051	4.79714	9.77237	3.356	8.09943	8.9641	4.37673	17.1957	22.9855	7.1203	11.0009	11.8887	13.5888	0.836568	21.4882
JS24	CG10470	8	1	12.6895	8.47599	22.0263	9.80942	24.8549	11.1314	7.14876	5.91297	10.9775	11.0853	9.36413	22.3191	23.334	12.2296	19.3933	13.613	6.76965	22.7217	17.9019	16.3287	16.6708	10.8462	21.8066	9.22718	15.8445	13.6268	22.3199	18.9083	24.4776	20.639	7.93312	4.85797	22.5683	10.912	14.6334	10.8206	25.9409	18.7237	24.0884	5.88162	8.19017	6.80495	3.97573	1.80705	1.14698	4.90388
JS24	CG10470	8	9	15.5514	12.9662	13.2408	22.189	14.1809	16.5628	24.5306	23.8173	17.461	24.3665	25.9702	25.0262	26.0942	28.5538	7.71048	18.2223	25.7564	23.2699	22.906	6.0711	2.11614	6.74798	2.82049	14.0471	15.8185	14.1697	21.368	12.671	6.77738	20.4008	21.3626	26.6417	16.8678	19.6347	13.3114	17.2521	15.7258	17.273	19.619	6.17501	6.66571	3.96212	18.7181	23.1149	19.0554	20.3374
JS26	CG4646	8	1	15.4743	18.9487	6.37827	11.5706	18.0657	15.0014	23.4901	18.1166	11.5447	21.6693	19.2204	13.9142	10.6239	10.7875	18.2179	20.209	10.1101	6.78773	20.2342	12.1981	26.1976	17.8746	25.664	14.1472	16.2209	5.75979	10.3414	8.80578	4.24191	21.616	13.1228	25.3586	15.0746	7.95746	4.04413	20.2629	15.1183	15.7834	11.2918	7.479	20.2837	18.2063	10.3546	10.0648	9.03163	13.9953
JS27	CG6153	8	1	16.0937	21.7203	17.2753	16.0286	26.6098	15.4126	17.4827	15.723	12.3976	5.08183	12.0809	19.2719	17.3523	17.2136	24.983	9.97682	16.4332	18.9925	4.55063	14.5303	12.2622	23.7065	19.7388	18.2086	19.7981	20.2034	9.60955	12.2507	24.2387	19.5303	14.2128	21.1121	17.4926	19.5942	2.1162	6.63019	8.74452	14.9787	7.43359	18.5073	20.8445	7.55133	5.68076	10.2349	7.0137	3.8084
JS28	CG8135	8	1	7.79992	10.4077	18.7289	14.2155	10.2188	10.7049	25.9288	9.44981	9.02466	20.603	21.4646	19.0093	13.2022	6.06977	20.0437	19.1356	16.6789	10.4174	15.5851	6.22894	26.0206	21.7559	16.3449	22.9091	20.5759	13.8524	21.7717	22.4414	19.0627	17.2641	9.54497	13.3893	17.8633	17.3944	16.0403	11.7623	17.9498	7.95548	8.57184	20.1954	16.1091	19.8997	15.8001	22.1758	8.12189	21.7831
JS28	CG8135	8	9	14.3572	2.72807	5.61547	9.31603	11.5574	7.11021	14.5391	9.79234	12.0772	29.2927	20.1651	19.6033	19.6499	11.2274	7.07936	17.2979	16.0452	9.37252	9.80576	13.1846	11.1714	13.4383	12.6696	5.4798	6.99774	11.858	7.68571	13.428	13.8921	9.00721	14.8925	9.24405	11.782	4.21836	10.6406	14.5155	11.0036	12.207	6.05237	8.50902	10.0724	3.65181	4.02259	7.7206	10.0826	20.792
JS32	CG4953	8	1	21.0712	22.7053	12.7239	8.61447	21.0133	20.2807	18.4039	18.1543	21.5858	22.2059	14.6618	22.4563	10.0197	23.3229	9.42303	15.1063	13.0919	19.0811	9.25747	15.4034	25.7328	18.5469	9.30948	8.5408	2.90478	8.35183	8.43459	3.73821	14.9198	15.0254	13.9751	17.9075	15.6331	11.649	15.5894	20.8063	20.2866	22.8614	25.0785	13.7216	7.18339	12.3993	14.279	13.0641	4.82711	3.01751
JS34	CG6613	8	1	22.0782	21.9851	13.7752	20.1958	11.7252	23.2782	14.0109	11.7877	13.9927	23.4707	16.6928	24.8419	21.1132	6.3558	13.4802	19.5418	17.3974	11.191	6.80508	16.3586	16.8589	11.7978	23.211	15.5689	15.7568	16.2253	7.1209	11.2515	13.8869	24.9487	14.9861	20.7325	13.0409	18.3705	14.4651	17.3009	10.5541	14.1835	5.98971	19.9768	26.9951	20.1693	19.3768	13.8707	8.77837	10.8799
JS36	CG9213	8	1	21.6101	17.615	13.4688	19.1062	19.5778	23.5491	1.52993	14.3102	13.6589	23.0623	15.1395	13.8786	8.99765	16.8518	20.1119	15.989	22.3175	9.77105	16.9687	23.6128	23.0934	13.9024	8.4567	10.3025	3.57971	11.8155	6.37327	10.9439	14.7249	9.65256	18.8762	10.0612	25.57	14.8707	14.0502	16.0911	12.7969	13.0083	18.3644	12.3605	23.5533	12.4553	15.7905	24.3791	9.45244	20.611
JS38	CG1309	8	1	11.7149	12.8469	16.216	8.46692	10.9199	18.4118	12.7403	8.5948	27.0127	16.7366	3.97946	25.3316	9.99758	25.0353	21.5681	22.1032	20.2047	19.8223	21.6648	8.34005	25.0884	18.4398	12.1455	25.876	27.079	17.7205	26.732	23.3105	22.3216	19.3927	13.9469	16.5481	17.0224	22.5606	10.4366	21.4563	7.36554	7.01353	6.10135	6.54694	3.29085	3.2585	3.47398	3.57505	3.46305	3.98776
JS41	CG5323	8	1	23.8636	20.3959	6.30314	14.8153	24.1196	14.2757	14.9969	22.9536	24.4643	20.6504	17.617	12.8998	21.2242	16.657	12.6608	19.2518	16.5608	24.2451	23.414	16.3116	16.1431	19.0964	22.794	19.031	21.2374	22.1767	15.8873	18.538	23.6648	22.3948	27.0265	18.4946	17.4114	13.121	24.4337	23.2722	7.54762	17.0314	25.616	24.5881	15.6316	8.96375	11.625	13.7538	11.0364	7.86445
JS42	CG5327	8	1	28.7968	17.8794	7.23159	11.433	12.1851	19.9486	19.3965	13.2709	24.7746	13.3924	27.8066	15.7244	5.66838	22.1858	20.2808	11.8145	16.0729	22.1152	9.00954	14.8312	16.5937	11.8845	13.3267	17.8119	10.3167	12.8045	6.52251	17.851	9.19757	10.8889	15.2724	2.2047	19.2121	21.281	21.7135	16.2399	11.3484	14.5529	8.33227	23.4839	11.0203	16.9119	9.7103	16.0203	12.1585	13.0553
JS42	CG5327	8	6	23.9547	13.3362	18.9421	18.7116	15.8184	17.4672	14.4594	10.5034	27.191	20.1964	14.5915	27.8207	26.6876	22.5001	15.0332	21.7927	11.1054	12.7754	6.13217	9.37747	8.95812	4.93263	7.30171	17.756	20.7561	8.10746	15.3762	17.1661	19.2977	17.6885	19.2915	13.8886	8.00398	15.5548	10.9711	8.657	17.3405	15.3232	4.16116	5.40408	14.4445	20.3658	10.8826	10.2684	7.37211	16.1588
JS43	CG12863	8	1	7.76942	11.1182	15.7597	13.9878	18.8008	17.6452	12.1321	16.5991	14.7844	18.6808	25.6155	16.8175	14.9556	18.9992	24.4751	17.3805	26.2214	21.8734	16.7809	12.2714	18.0026	15.8769	18.6354	7.68657	12.3266	25.8873	15.1923	12.4338	21.2608	15.8803	15.0679	9.48379	17.3074	15.3842	13.6725	25.4193	14.5417	20.0006	5.18484	10.3594	17.93	14.929	16.0271	22.0966	26.327	11.9604
JS44	CG11210	8	1	8.37113	20.0133	6.84743	12.3745	21.6991	6.4013	9.13038	23.0311	10.6041	2.20322	12.185	9.33499	15.6491	16.7204	5.82805	5.53143	21.6426	15.9259	16.5948	11.5966	15.674	17.7182	10.4182	13.9474	14.4728	14.4265	19.3574	20.4561	7.06263	17.1506	19.7802	14.9679	5.96723	16.1319	8.80503	14.1095	7.72669	11.5549	10.2156	10.0603	16.4455	18.4768	7.0594	21.5854	7.06785	6.29659
JS45	CG15012	8	1	21.1089	19.1812	24.1806	23.1703	22.5538	16.4743	24.1423	21.3731	5.40672	14.6699	14.5839	10.5936	14.6624	20.5388	21.9054	12.2654	20.7262	13.9073	19.5826	14.7962	21.6073	14.2936	26.2071	19.6824	16.7137	26.0928	11.5781	12.6148	14.2848	12.3882	15.9829	19.6651	13.9595	13.2116	13.7967	24.7324	11.3415	19.0883	19.3314	18.1441	20.0737	23.1294	13.6333	10.1486	11.778	6.27241
JS46	CG10338	8	1	19.7661	13.6585	19.5245	16.5169	26.0293	9.77096	4.68205	20.3851	24.5438	20.2728	15.8348	25.0855	22.7225	21.038	18.7057	12.0328	18.6315	18.8582	19.2302	14.1571	9.74131	13.9247	12.6127	15.3557	20.9152	19.0082	18.0054	8.70954	16.5491	12.6564	14.1791	12.6513	22.7982	16.8834	5.47587	9.16608	10.9257	18.8974	24.3932	5.06151	5.80711	4.79818	7.58595	8.65226	3.4777	8.48748
JS47	CG7183	8	1	21.4807	13.9676	5.12693	5.78597	11.5672	24.9667	24.8979	20.005	8.87831	7.38968	25.388	17.5533	10.0875	15.7653	27.4534	16.0454	17.4528	9.18741	22.1038	13.4291	7.84794	14.4758	15.749	4.09305	16.7429	16.0868	14.0648	22.1496	19.0384	17.9057	9.69271	10.4923	15.5703	8.23088	15.8567	21.6157	14.1109	21.8867	10.8632	9.77993	18.6629	13.7472	7.91452	6.78691	14.9671	12.6492
JS48	CG18081	8	1	9.2355	15.9031	8.14338	12.1302	13.6402	22.9915	13.4551	16.4564	21.7577	17.596	17.9947	4.74027	5.17526	6.58094	12.1621	18.1842	9.07861	10.9026	11.4164	13.0689	12.7293	9.6602	11.4831	13.378	7.78061	19.6957	12.8623	11.1378	12.0702	9.84144	13.3655	7.92103	12.1811	13.6343	15.8193	8.35504	13.5918	14.7945	6.75485	16.5743	9.95074	16.6211	12.0329	10.0596	9.41271	13.5721
JS48	CG18081	8	6	8.96262	5.12184	9.55205	3.92685	15.054	7.21721	16.7029	21.4605	23.6755	18.4444	12.8024	22.5079	23.6898	24.1013	23.1288	16.1116	16.1205	26.7787	8.85199	9.32061	10.5154	5.96978	6.39458	16.1454	14.1552	13.8088	9.19801	13.3008	16.0026	14.5318	8.40137	16.5555	19.8485	13.4912	14.4388	16.806	14.2814	10.3346	13.5033	24.7004	15.3612	14.6049	9.09392	15.0458	17.472	10.298
JS49	CG15715	8	1	11.2275	23.9706	9.48661	10.7186	10.3074	23.466	7.44152	8.08491	8.70223	10.7155	6.89098	4.13614	7.75331	4.36135	4.46261	2.54574	1.55468	4.5607	2.69004	17.4101	12.9637	16.4187	14.1761	20.2237	20.7315	10.7521	13.0792	10.4128	21.8008	12.7015	17.9433	17.4137	19.0242	9.26706	11.8404	21.385	17.0843	13.0583	9.2739	12.9934	23.2835	10.8201	15.7697	11.5703	7.9294	18.9347
JS49	CG15715	8	6	23.7889	6.13285	7.00663	8.73674	14.171	17.4806	19.8855	17.3975	17.6091	25.3395	20.6565	22.6772	20.6927	24.4153	12.7167	9.42446	23.6536	12.5596	9.97351	23.1461	16.2883	17.0186	5.73784	20.4669	13.9989	21.869	17.9011	20.1159	23.8341	25.7083	16.7559	18.1899	15.9615	14.602	22.0822	19.3049	17.9475	12.6342	15.4071	13.0862	15.5244	10.2265	12.6405	7.1043	14.1456	18.6431
JS50	CG31259	8	1	15.9093	18.43	20.1084	9.60795	5.919	15.7898	13.4121	15.3392	17.987	3.54017	14.15	26.6428	10.8743	19.6554	17.4281	16.4769	8.69903	9.85897	12.2697	17.7176	13.9297	25.2637	12.0092	12.3935	21.6419	10.9481	12.5044	12.0202	10.2093	16.8829	6.92113	13.5976	16.0261	21.634	24.365	20.6066	20.7101	16.9165	12.0651	19.1999	9.57738	10.9151	8.56168	17.0478	17.607	8.71036
JS51	CG11737	8	1	5.79621	10.0774	23.9368	4.37695	4.99399	6.22312	7.52189	10.2226	9.51418	16.9618	20.8263	11.3782	11.3108	25.1882	19.655	19.4594	10.2039	16.4992	3.84764	9.51643	7.93161	7.49354	8.3811	15.797	21.3381	16.8128	7.04811	18.2672	11.5926	14.6595	15.5836	8.49535	16.0887	5.0147	14.0511	10.9923	10.2028	14.869	13.2692	25.2019	23.0597	10.818	10.7038	14.216	11.0661	5.38084
JS52	CG5281	8	1	15.0915	7.87926	9.16591	7.64651	5.50159	15.7534	21.7613	21.4114	14.3563	7.85117	13.754	17.7615	18.3144	9.27546	10.6529	5.64554	9.79171	14.6488	22.9214	15.6715	12.8713	15.1437	14.4529	11.4795	8.92182	13.467	6.1315	18.4279	18.999	14.837	14.2265	11.5698	24.1882	18.6399	12.218	19.1794	17.2695	9.68935	9.186	13.5959	18.2004	12.61	15.5666	19.1797	13.2765	15.9391
JS53	CG6665	8	1	12.2268	16.6544	13.9782	13.3576	15.1449	4.60441	7.69923	3.26384	14.274	9.41455	5.35446	14.1661	11.6854	17.2133	17.0077	18.2985	21.2453	16.3731	15.0153	12.5365	14.2044	12.6899	14.64	11.4719	11.5624	7.31716	4.78164	9.46163	7.70034	4.9634	8.65141	2.2185	12.326	8.98495	11.2614	11.9081	18.4341	10.3932	21.5457	17.4411	10.5185	15.7684	16.7487	9.30831	8.08625	16.2299
JS54	CG6454	8	1	16.821	22.5218	14.3122	20.1944	8.36714	20.408	20.7528	15.2659	20.5268	16.4206	22.3111	17.0068	16.537	14.336	14.0548	13.3517	17.2957	14.684	17.0474	17.26	18.2123	9.48488	15.153	16.5384	20.9689	14.5598	14.0035	7.38385	3.87681	12.0442	11.4043	19.988	2.59865	10.7451	2.40684	10.4616	20.1021	2.32193	8.43893	10.4916	13.0152	13.7108	9.98635	9.97387	18.4132	1.09064
JS56	CG10803	8	1	19.0334	19.8371	24.7891	14.9288	11.1034	23.2531	18.2019	20.3524	21.2429	16.0007	5.74785	6.36976	22.1545	3.38874	21.7702	21.7324	21.4822	23.3006	14.7556	10.6608	16.146	23.9741	12.4726	18.3724	25.9941	15.2113	16.3269	15.8471	13.0945	16.21	11.892	12.7638	12.8268	28.0211	7.34052	12.8135	20.7088	10.3036	6.89411	8.67345	10.8478	3.68381	1.31262	4.10795	26.2034	24.2028
JS56	CG10803	8	6	16.2236	20.9463	15.1583	19.0461	17.5759	16.658	20.7134	8.72042	16.2811	18.232	25.2318	20.2596	23.1833	21.8159	9.34119	20.7788	6.96443	2.71616	7.90303	10.4283	13.9908	9.63493	13.9345	8.33066	15.9372	12.4782	11.0922	9.69501	20.9325	12.828	7.25273	24.075	20.1652	12.6273	17.9596	11.8821	20.7199	19.6796	17.4712	25.4325	24.0025	8.32731	18.3972	10.9234	22.8089	23.4449
JS58	CG11048	8	1	8.25874	23.5055	19.2271	18.4175	24.8853	15.8527	19.1838	21.2236	19.4038	19.8049	2.24951	24.0936	23.2628	15.871	13.6749	18.6728	21.9705	11.9754	13.9045	11.7257	13.0703	17.6134	10.0277	23.0398	10.8267	11.9688	17.0754	7.37839	15.4578	19.2558	10.8128	20.0191	7.12572	17.6626	13.0728	17.4085	11.6179	18.6052	16.766	16.2024	26.4004	9.31554	15.959	12.4711	7.45527	9.77634
JS59	CG9328	8	1	18.0739	15.666	5.6364	9.03265	3.35793	2.86282	21.1796	12.7879	15.7138	12.4645	19.4685	17.8923	12.5817	19.481	17.2265	14.8502	11.3367	8.7075	17.9012	19.4269	21.6529	23.1383	7.97503	22.9664	6.78219	11.249	13.0614	24.6304	20.5269	19.1347	23.1991	19.1848	20.7609	27.3886	14.3134	9.37597	17.0592	12.548	14.6397	16.2959	15.0486	9.12516	4.23232	5.69789	9.03946	4.35893
JS60	CG9328	8	1	7.72312	10.0083	13.4864	10.7143	24.2787	7.65751	11.2144	12.8225	17.0034	16.1596	17.7323	16.9914	14.7272	22.6724	20.6181	17.237	16.1334	13.3418	13.7447	9.23006	18.5002	11.7481	12.6752	13.5751	13.2831	16.5766	13.715	17.9734	12.4505	11.7117	9.20624	10.0766	18.8539	9.72248	11.9649	14.2602	17.024	9.44203	12.0102	21.573	9.47174	11.642	20.7479	15.4248	16.9491	10.3819
JS61	CG17018	8	1	16.8801	12.3751	13.9213	13.9062	3.51391	20.575	14.0325	18.8512	11.3533	6.69141	21.2737	21.4886	10.9387	10.3868	6.39535	11.1675	15.733	20.3061	12.3974	3.66441	11.1405	3.95094	3.05186	19.2177	16.3333	21.2652	9.31547	13.3519	16.6154	7.87361	14.9952	18.5591	17.8587	14.0579	5.16011	14.6098	11.9005	12.6016	13.5241	16.2842	24.5085	8.6135	15.3782	16.1896	9.23093	16.415
JS62	CG7785	8	1	4.8011	10.042	5.64564	10.9662	9.63447	13.3451	12.7808	5.56924	17.0142	25.4408	17.6742	11.9279	8.21694	11.8979	14.3211	15.7921	14.105	21.1968	15.3094	9.71412	17.6494	21.6357	11.9971	15.7903	9.51998	9.17547	15.2675	12.742	14.7277	18.786	4.86187	17.2872	9.14062	12.6708	16.8213	10.0478	12.2906	4.75871	6.01862	4.51477	10.1384	14.1273	3.95658	12.3546	16.2936	18.1137
JS63	CG14232	8	1	16.4209	11.6606	8.78325	10.5744	9.09681	9.54023	23.3105	23.1882	15.7688	7.87427	9.51355	19.2293	6.96896	9.74726	17.3431	18.5386	17.3048	13.7901	11.0794	11.987	8.46902	6.18259	5.15844	16.9642	4.42897	11.7013	21.6228	11.4216	8.25606	12.9302	8.32387	5.51061	10.3139	5.95742	15.9031	13.8194	15.9321	19.5444	5.29683	15.2637	13.7101	12.3569	10.6441	14.1392	8.60218	14.8848
JS65	CG3570	8	1	26.4349	10.1391	8.74276	11.922	26.2134	19.2569	26.9417	19.2598	17.6873	12.8486	12.3803	14.5493	22.9429	18.554	17.9044	10.8348	12.5041	18.0707	12.4728	11.5854	23.3561	19.6236	7.11062	4.28923	4.81586	21.5931	7.24064	12.0755	5.27098	12.2003	16.469	15.7249	13.6182	20.8503	18.4145	18.0472	17.5178	15.3211	15.6685	9.06261	17.5988	6.32812	9.86394	13.6204	12.0339	14.9614
JS66	CG15523	8	1	12.6872	13.0007	18.4886	10.3115	11.5394	18.7544	9.00004	12.0094	9.82288	18.7621	16.9868	27.7179	19.3112	6.30045	21.9148	6.39533	21.4849	9.6353	24.5607	8.06341	10.2694	6.2073	8.29686	12.6426	8.26805	21.2707	24.5825	8.16586	18.7011	18.2115	15.628	16.8668	17.2705	11.8893	6.09334	10.578	24.8944	23.0237	7.00176	17.9542	10.5604	17.7695	6.24836	12.7518	11.3877	14.5728
JS66	CG15523	8	6	7.9487	25.787	22.3935	9.35867	6.62507	15.1942	24.2077	13.4918	20.0598	16.2304	28.0612	20.6849	15.7987	17.9698	15.1149	14.2568	8.30501	19.0619	17.0038	15.2821	24.7283	22.6434	22.0412	23.4433	17.5407	16.1114	11.5819	25.2117	16.9101	13.6611	25.5675	19.7501	12.0999	15.9501	17.5775	12.4099	4.08557	15.4356	18.2648	21.8025	21.1823	24.0185	22.4093	1.12543	22.0851	26.1856
JS67	CG13295	8	5	19.4485	6.15621	21.8434	7.14579	27.9277	7.12857	15.7993	14.7741	10.0459	24.5257	14.1883	25.05	14.6809	22.0028	20.9287	24.2628	22.7649	11.5134	21.2603	23.018	21.7824	16.1425	17.4681	14.6899	19.8934	22.4002	8.62578	21.8723	9.8375	11.9678	20.4725	20.0784	25.7015	22.2795	26.4272	21.077	18.0606	21.242	9.03357	22.2849	15.0577	21.8391	5.70229	16.2564	9.70195	10.4094
JS69	CG13624	8	1	12.2736	5.73904	1.69111	3.6189	2.43847	7.06852	7.86609	2.9585	7.87614	9.65063	6.48508	11.4789	8.82384	6.46188	9.80952	8.01748	25.0478	15.3971	16.3095	16.5701	13.2118	9.54217	16.6119	10.471	16.5204	2.96622	4.41903	17.9973	12.8101	22.8257	2.47685	13.7146	17.0052	21.8552	16.8687	7.06761	8.13876	16.8914	5.44022	5.2671	9.15376	5.03992	11.0944	19.3346	22.29	17.3304
JS69	CG13624	8	9	3.91737	4.41039	4.91204	3.94981	6.545	4.48255	5.15504	3.79625	6.61893	8.04659	5.63173	5.35984	4.19387	3.12186	5.76415	6.78176	11.1603	4.06958	1.74465	3.15742	3.8594	4.26504	3.60892	8.01336	11.6543	8.77613	8.06611	7.96168	10.9041	7.09145	3.40842	7.61846	5.15598	4.8975	9.07847	8.74492	8.3313	7.13981	4.3317	3.10953	10.5963	12.1002	5.83505	12.5821	10.1146	9.49526
JS71	CG10064	8	1	15.2971	6.57196	16.185	17.425	16.6785	12.6854	15.7228	8.31947	14.6649	7.05534	5.45421	4.27165	15.8799	19.8143	10.2478	17.5859	9.77841	12.8478	16.0958	6.62579	13.052	23.2365	19.3971	14.4789	12.715	15.1063	13.4192	11.6289	17.0515	7.58926	10.5369	13.9617	12.5496	26.5908	12.076	23.9198	13.6591	8.79253	8.59546	15.7733	19.7244	10.3451	13.0649	8.49819	18.039	10.6076
JS73	CG6340	8	9	13.0618	7.63679	10.4744	10.9364	14.3206	15.8006	24.4045	6.22328	24.245	11.4215	5.94764	14.1656	15.3229	13.9069	25.1228	26.0472	11.9845	12.943	21.0799	17.9728	21.3492	21.26	16.8909	22.5138	19.3402	12.1598	18.0571	15.913	18.8451	11.6586	23.0395	18.8244	7.40735	10.1101	13.22	19.9255	6.69397	6.2624	5.51889	10.2908	5.02414	8.81526	11.6151	1.53654	8.47571	1.93329
JS77	CG5522	8	1	24.8344	14.4283	5.82204	26.0987	16.2509	21.3855	26.2989	15.7108	17.0813	25.6914	15.6409	13.865	14.6957	13.889	19.8927	8.68764	19.0325	14.9741	20.1955	23.3171	24.6441	14.743	24.2684	21.6914	23.8479	26.5523	23.2414	24.5707	20.1336	25.6106	12.8015	8.84566	27.7381	9.76958	23.7622	22.976	12.5108	15.7791	15.6629	19.8247	13.8481	12.1954	26.5936	22.634	10.7768	21.5263
JS78	CG10590	8	1	25.7264	9.25679	18.8032	21.4629	18.6717	14.5323	25.3858	17.9348	17.6342	9.05406	20.6958	9.7355	12.2581	17.5299	19.3079	20.6534	13.1309	21.166	18.4258	10.6984	12.9143	10.1033	13.9146	11.1153	20.9232	20.2959	12.0307	16.7279	21.8084	17.3241	20.5613	14.7813	21.874	13.5353	21.9682	20.2443	6.8668	21.5159	21.7901	19.7233	10.1129	14.534	22.4476	11.5185	21.442	20.0401
JS78	CG10590	8	6	9.71175	13.0646	5.71471	18.4616	4.48875	10.6441	19.379	17.6177	18.3692	19.2621	19.8083	12.8324	14.4253	8.17769	23.4754	20.4346	11.1493	11.7072	20.8478	19.9955	11.1991	21.9594	9.37901	18.0046	10.6756	18.914	18.968	22.4316	19.1679	9.19872	14.1278	11.2599	11.4485	12.1927	15.4642	21.1981	18.6082	21.696	19.648	17.939	16.076	9.50195	18.3188	6.82294	17.2382	11.9676
JS79	CG15403	8	1	15.7486	10.5928	11.1579	10.0224	27.0387	20.5364	19.0013	24.7126	13.8317	12.6205	17.6724	19.4308	24.1246	14.0609	10.1795	17.3952	21.9968	14.3426	23.6153	19.5374	18.542	14.4125	19.0947	6.9808	22.5815	19.9029	12.3651	20.6983	9.95563	22.2721	11.2055	13.7107	17.5756	19.3986	17.2527	2.06915	5.01529	23.1709	7.42884	15.2522	6.16321	16.5887	6.59118	9.03355	5.52353	3.73596
JS80	CG5676	8	2	6.33866	11.6374	7.22979	11.8181	7.93178	7.272	19.4531	8.10526	6.28607	16.9168	14.3548	10.6477	14.5266	15.7007	9.22385	6.27913	1.85151	8.65407	9.41297	7.98127	10.1696	5.89586	4.75098	3.92366	6.20682	15.737	5.76146	6.70486	4.28235	5.1857	5.4721	5.59324	4.92849	9.64173	6.34958	5.34575	4.80927	2.25298	3.45464	3.34116	3.16571	7.76597	5.02936	2.28153	3.16871	21.3542
JS81	CG7601	8	2	8.09438	12.1303	21.8977	23.984	13.2585	11.6879	13.4177	19.4093	5.38448	7.70091	11.1317	21.3055	3.75281	21.1473	21.7486	11.7008	16.3138	10.1779	11.4587	11.7576	12.0248	20.6887	16.8911	7.1067	22.6898	16.9873	15.3643	7.06224	11.7223	3.60539	3.79577	4.96952	4.01327	3.37593	3.08431	17.5687	24.1304	15.0514	22.1566	14.4156	25.1128	26.2572	14.3629	10.9637	22.4424	14.5398
JS82	CG1578	8	2	20.0751	20.2164	14.0415	16.5216	8.44375	17.8674	24.4265	21.256	21.7794	20.0312	24.737	21.1279	17.4186	17.6336	17.4926	10.5688	21.8257	18.6522	6.9439	18.7603	25.168	7.08783	10.8766	4.36695	2.05851	7.46666	5.44678	5.12535	5.30715	2.42561	1.26813	3.94584	3.7398	3.25497	4.92081	23.1608	15.5568	24.1283	18.6713	19.7227	11.2895	12.9866	19.4225	19.3731	21.4635	10.5383
JS83	CG8679	8	2	12.3975	9.99757	4.23963	2.98574	12.0614	8.36373	8.00662	19.4466	9.54444	7.07633	2.63047	22.4826	13.9373	21.162	19.0587	10.3295	18.6841	5.13543	8.60334	15.0618	10.9928	4.91284	8.12554	10.9768	7.2121	22.366	7.77926	20.6469	6.07351	3.55747	1.53827	23.7178	13.7984	19.1504	18.0381	15.6819	14.4038	22.0695	9.07915	16.5211	16.3258	7.36379	9.63217	17.4735	8.94288	17.5202
JS83	CG8679	8	6	16.8355	8.40521	8.19554	18.2	5.75556	17.0663	6.41602	13.0027	14.1569	9.8921	13.7015	0.377293	4.86327	1.1231	11.0674	7.95534	3.61179	16.4382	4.46773	9.15791	4.19478	6.63879	5.82433	8.57409	5.09248	7.64062	27.7794	13.9333	18.3493	8.79768	3.04001	23.4238	9.01478	25.3452	18.3131	15.0806	19.8416	11.6817	11.5241	19.2417	20.0071	16.3173	12.5401	5.53947	10.7826	14.4222
JS84	CG11103	8	2	24.747	17.1569	22.1541	18.9988	22.503	19.8566	24.2384	18.4708	8.40857	16.192	26.9321	18.4936	24.3751	14.831	2.95326	13.2701	9.88587	17.5662	19.0352	16.1309	15.4076	22.4783	21.8984	22.6712	25.4671	17.4825	11.9427	22.7832	26.9353	21.4338	17.1316	13.7453	16.1326	13.6497	14.3412	17.7659	4.48338	16.5873	14.5407	15.3347	10.897	7.20267	18.7341	16.5219	16.6647	16.9538
JS86	CG14105	8	2	3.41658	5.58889	12.3656	19.4633	10.7429	12.0332	14.1861	22.6151	25.1097	17.5026	9.74742	12.4133	12.1982	10.3094	10.4069	19.7202	9.05341	14.0067	20.4702	20.0973	12.2646	7.33298	7.95171	15.167	15.8381	14.7153	17.7696	19.4753	12.3939	25.3687	14.8504	12.1288	16.5351	24.2941	10.9637	9.01657	8.53862	4.87316	5.45199	2.04153	7.82497	6.51807	3.55275	10.9837	4.51679	5.61631
JS86	CG14105	8	6	23.1671	18.4417	23.8724	15.443	21.809	8.72464	28.3691	17.0605	17.4309	18.5014	26.041	12.0812	9.75883	8.82238	1.81134	14.3911	9.67482	14.6384	27.4292	21.3244	16.8515	14.2544	24.7912	10.0455	11.7986	12.2304	11.5838	4.40748	9.50901	6.91831	14.5964	8.48103	18.9095	15.8748	20.0685	17.3978	8.12054	4.35143	12.9782	10.5779	6.07723	5.16681	7.1954	5.01608	4.42872	5.08048
JS86	CG14105	8	9	20.1072	21.7946	24.5896	14.5859	12.0349	11.5616	8.64017	7.20576	12.5163	10.6814	8.50238	10.6164	6.12788	6.21359	8.02855	10.5485	2.96363	20.3503	11.1554	8.34329	10.2408	7.92473	11.9451	3.62942	9.14751	7.77727	11.2902	5.08429	18.5398	11.3698	13.1253	8.8041	11.1483	9.61454	14.4513	12.1954	16.1354	13.4655	7.30961	15.1923	12.4022	21.1772	16.2127	10.1464	17.7712	11.3914
JS92	CG32832	8	2	14.6903	16.5971	26.8824	17.6462	13.9144	21.9799	17.5716	18.8819	23.1142	15.4157	13.6892	15.4041	15.006	12.2054	21.1776	20.4877	23.7318	23.5118	19.0119	18.9902	13.6518	15.9795	21.7504	19.6378	22.9291	28.5979	12.413	13.0294	22.2607	14.1289	12.6921	21.394	21.1227	14.6806	21.6706	7.04504	15.2524	17.9177	11.5939	23.2698	10.1064	18.9622	17.3266	13.2387	12.2396	21.3554
JS93	CG9396	8	2	12.6485	6.64106	13.474	11.4689	14.912	11.0574	17.6962	6.91946	6.31901	6.65094	4.9776	2.53648	18.9295	17.2109	15.1672	5.84608	12.9667	11.3662	11.4561	7.01626	6.10967	5.6757	16.3565	7.93141	8.89549	10.1502	18.7715	11.5789	20.0086	12.1038	19.642	14.5267	2.40762	14.707	3.75722	4.95706	16.6246	15.6806	14.7044	19.1589	15.1286	7.78657	20.1644	15.7595	10.5372	16.5445
JS96	CG9590	8	2	13.6332	19.3753	11.5117	17.8617	22.3068	8.13771	11.8428	18.1541	15.0255	13.1518	14.1534	9.25843	9.71452	16.1434	12.4858	21.4004	23.5903	9.61024	15.0517	18.9635	20.6216	18.53	21.0807	18.5638	13.8134	15.2438	11.5263	21.4084	25.7347	12.1479	6.53639	20.2023	11.3933	10.7315	8.73057	10.8159	28.6967	15.122	6.14536	20.8932	8.85457	18.713	19.017	25.9972	15.0816	12.9822
JS99	CG10742	8	2	18.5294	18.2694	21.9288	13.1623	19.4086	22.5928	20.9096	20.3611	20.2445	21.7411	19.4242	21.4031	21.2276	18.0357	17.1963	27.0333	18.0183	19.6359	19.8512	18.8192	20.0074	25.8452	10.7329	21.4403	20.3073	8.2446	26.0012	19.5642	16.7315	18.1936	15.3691	22.7139	19.2902	15.8138	14.3694	13.8962	11.9405	13.7418	16.2409	18.1231	5.10839	23.0756	10.9177	17.3311	18.6635	19.2479
JS101	CG6744	8	2	16.0822	21.8665	13.6167	19.6301	21.391	17.8415	21.3071	21.5728	16.5708	23.7365	13.6753	16.9638	14.2929	17.406	23.7119	21.8379	22.0203	14.0134	14.1412	24.9211	16.869	17.647	16.0855	21.7082	18.7527	18.0811	15.231	15.056	20.4772	19.5538	17.3127	22.5157	15.7019	12.1171	15.563	12.3988	19.7801	12.0387	10.4268	14.3597	14.2374	10.1452	9.21393	16.2718	12.4504	22.0035
JS101	CG6744	8	6	7.67951	5.48559	12.7912	10.6405	20.1003	4.55047	14.4501	16.8847	13.5504	20.2241	11.191	15.3087	20.6193	10.8852	8.28606	14.0335	8.79972	4.6975	16.6643	18.1268	10.2179	16.6629	19.2615	15.523	12.7742	21.8857	10.9421	12.848	9.30025	9.06567	10.9112	8.45373	15.0712	15.2883	21.3946	21.4875	12.8285	11.9493	13.8321	18.6714	24.7898	21.893	7.55225	15.5638	14.8525	14.4586
JS102	CG15429	8	2	14.3712	13.7238	23.5624	16.2064	21.6653	18.487	3.92077	8.21873	5.01022	24.0821	7.33557	3.89761	24.4806	6.70847	12.5201	24.4012	19.9684	17.6407	5.88291	25.2103	17.9468	24.1039	19.3434	4.60554	23.8804	13.5677	22.2723	11.2349	14.7923	24.2523	24.3796	12.6398	21.7167	17.3349	15.1194	19.8386	12.4825	18.5436	21.4286	20.9101	4.05425	5.64334	19.3836	24.06	19.1702	18.5034
JS104	CG12333	8	2	14.1361	12.5964	10.9944	8.42954	19.2965	21.4289	11.0661	19.787	17.9597	12.5333	13.4123	17.0686	14.584	10.3979	21.0127	17.1591	11.067	15.1136	10.0635	17.3499	9.43667	14.535	18.345	12.8889	23.4479	20.0395	18.6663	19.1056	12.0171	13.5742	27.392	12.1072	10.0793	19.0183	5.53328	8.07347	9.83055	23.7555	10.0657	24.1751	17.4124	6.84848	11.5257	7.04297	8.39554	17.2738
JS104	CG12333	8	9	11.7356	20.9764	19.5154	12.8598	11.5749	17.1694	13.6976	9.90645	22.2954	17.7072	18.9015	17.1193	13.5846	7.98452	15.8457	20.7547	10.3464	12.428	15.3307	14.8304	15.6178	21.1232	22.2412	10.2919	10.2775	26.7743	15.6826	20.89	13.8396	19.1253	11.0212	23.6139	10.3435	24.6701	9.30587	7.21911	25.2151	20.1	20.0453	23.1792	24.2252	15.3711	26.9	16.3951	12.3689	21.6886
JS105	CG5149	8	2	21.0272	4.85878	18.5109	13.2414	27.6837	17.0085	22.7813	17.5188	19.6001	23.5345	16.3213	15.1609	19.5566	13.4208	9.44356	16.0901	16.4019	7.29983	14.4792	6.56354	19.7071	15.6608	21.3655	7.50703	11.6026	20.518	11.1298	6.47099	7.22251	7.87694	8.27317	8.0269	6.80301	8.76663	5.71715	3.86185	0.872598	7.59957	3.49616	2.01804	1.48079	0.863426	1.06776	1.58129	0.343651	3.89214
JS106	CG10185	8	2	14.9405	17.3001	11.8334	10.6898	12.7333	18.9592	15.7134	22.1946	20.7238	18.1623	20.6585	16.8758	11.4418	18.8699	24.5108	9.10595	12.6433	9.20583	9.99574	10.6165	12.093	9.29841	17.5163	17.8906	14.0686	21.3153	13.4286	14.2833	16.538	9.83585	12.4962	21.3848	11.3794	7.77775	11.8991	21.1378	11.6547	9.0823	13.6356	18.6297	13.6106	17.8701	8.25851	11.2563	12.4413	9.53729
JS108	CG31145	8	2	8.77107	15.2259	5.45475	5.93213	13.5733	7.87971	19.7298	11.3964	11.3992	4.28351	11.8295	8.96919	8.74384	11.6022	6.70982	10.2821	17.5929	4.29372	17.0855	16.6228	10.9223	14.6663	14.6308	11.4604	14.6703	9.65796	9.17203	15.5111	10.8713	8.70959	8.67812	12.1036	4.17586	12.2471	7.11179	13.7506	6.1407	21.8922	20.613	5.31118	11.8108	15.0825	8.42606	8.97133	16.4651	10.6983
JS109	CG10951	8	2	12.1293	12.5413	17.1937	13.0749	21.9443	18.2396	15.543	13.9925	14.0472	22.7874	16.6672	13.8802	15.4103	16.7715	15.0656	17.3613	20.1068	27.8053	12.3908	13.5175	17.0749	16.2757	5.58325	22.0475	21.2659	19.7497	23.8994	13.7652	9.33376	18.3085	12.8102	19.6075	25.4309	25.1068	14.4851	23.2133	8.81782	19.929	23.1286	22.4809	3.0015	17.1233	15.2851	12.7227	16.4418	20.3803
JS109	CG10951	8	6	4.2365	2.28793	9.60122	6.26411	11.4059	2.8475	9.96568	7.9544	1.27576	16.7038	14.473	17.516	7.23076	21.9764	17.4046	19.8601	28.4439	24.2533	17.5741	22.1342	22.8735	22.3257	20.4855	22.1492	12.3182	20.5825	21.465	22.8852	12.3294	22.9017	2.03712	20.6704	25.7655	17.5546	26.0577	2.60701	16.3721	25.8136	17.6295	14.7731	8.49201	8.3539	7.67285	15.0035	18.1385	4.2218
JS113	CG15701	8	2	13.21	15.2097	21.3038	21.0416	16.6721	19.5649	20.384	17.1545	20.2789	24.5178	10.1455	11.6581	16.9761	16.6068	18.9501	17.4486	15.9208	13.9853	16.4072	13.8598	19.7195	13.8362	13.9334	12.159	20.1868	16.0174	15.8736	22.5082	17.2518	22.9765	15.7992	12.883	6.87125	9.59687	14.4819	20.7388	17.1455	20.3237	20.5772	23.232	22.1235	20.9956	20.9717	11.6894	14.2954	21.9824
JS114	CG11253	8	2	25.4871	17.0896	5.00572	11.5933	16.5782	20.2405	16.3961	16.0701	9.36017	19.4001	14.0306	17.949	17.6243	17.6521	10.5124	16.4154	16.4711	16.0307	19.4182	18.1656	9.95243	14.2344	11.0699	4.21862	14.1779	12.9434	7.70595	12.9275	11.5271	13.8044	14.6971	13.6233	14.2881	9.91993	10.6234	25.1568	8.18586	16.1427	11.738	15.8665	14.0809	16.864	8.24532	16.7891	12.1192	15.5823
JS115	CG7872	8	2	10.9562	13.216	11.0341	12.1204	13.7682	23.6865	18.6843	19.3767	11.6667	10.1417	16.9338	22.4058	11.9833	6.75875	15.5093	14.1935	4.66679	9.23813	10.2473	13.9234	14.1684	11.8064	22.7655	21.6784	8.52581	16.4492	27.0891	6.68976	9.08408	3.19811	5.22383	4.74385	5.74335	3.73108	2.29078	2.1354	5.18828	4.82485	3.58938	4.67598	17.9341	13.2411	22.2889	21.0186	19.282	13.6868
JS116	CG30441	8	2	16.7279	24.4886	12.0717	7.30304	8.78072	18.4848	8.54501	9.15602	12.2331	17.2763	15.4815	19.0283	9.30948	11.6429	16.1006	16.5589	15.8755	22.3948	19.1654	8.68077	13.9378	23.2345	9.08197	17.4197	22.367	18.1477	19.0746	12.7852	17.7948	22.1341	8.85216	7.12561	8.4074	2.46896	2.6922	3.88729	4.2125	3.51582	0.437671	3.64147	3.77311	3.60669	18.8436	18.744	12.047	19.5269
JS117	CG4332	8	2	4.73569	8.54315	5.90156	7.94105	14.827	7.94587	9.08937	14.6265	11.451	14.9174	17.8689	5.09766	6.40885	18.1841	12.3944	9.26336	13.0839	2.44857	3.79491	11.5189	14.3097	13.085	9.16188	12.4919	15.2139	6.72515	11.1166	8.85154	6.91867	5.14546	10.9745	14.809	6.17529	14.6525	7.88161	17.879	15.2312	22.6074	6.94989	8.33373	4.23599	19.3707	6.7539	8.07129	10.831	15.8372
JS118	CG9067	8	2	11.6566	22.676	11.708	9.45697	14.8443	2.92111	3.18235	10.466	4.08111	19.4962	17.3827	6.15478	13.4519	14.9954	22.9494	10.1745	15.9448	11.8615	10.8643	7.42644	6.92103	12.3213	13.8104	10.2199	16.8436	4.50847	4.40742	12.2193	15.9043	14.5545	12.8345	12.2637	13.4474	15.4972	10.1433	11.6825	26.3559	8.39011	22.2924	11.3505	15.1317	16.5208	13.7931	19.4449	18.0252	11.7322
JS120	CG4341	8	2	18.9249	19.0072	13.0959	20.7513	19.6039	21.7908	11.2602	13.4397	12.3331	23.9382	13.5161	21.2432	11.6793	15.1459	11.9031	16.9524	20.6553	16.0632	16.862	14.473	17.4583	8.11195	25.7597	13.8295	17.1996	25.5233	19.3631	25.762	16.3799	19.259	20.2096	15.2516	14.7338	8.9582	7.18094	19.1933	20.8616	17.0589	11.6523	16.3758	12.8967	21.2813	17.8015	13.0243	18.1822	25.8178
JS121	CG13367	8	2	23.5457	18.64	17.9376	13.0859	13.4227	14.9965	9.68998	20.4201	17.6773	9.79699	13.8829	15.0131	20.6011	23.2102	9.39121	20.8606	13.6778	15.3975	21.8461	7.43361	11.6881	26.3741	23.6178	24.7213	16.8708	7.7918	12.3177	16.2384	23.6277	9.61595	12.6075	8.16146	13.4696	12.6997	20.5508	5.878	8.03568	19.4027	5.67999	9.0259	11.123	3.82428	6.75493	4.98719	7.9813	6.16482
JS123	CG7616	8	2	22.1835	9.95921	11.0941	23.8221	16.1772	18.7578	18.5779	7.3996	27.0992	22.0436	19.468	1.6365	17.2744	19.6586	18.3287	19.6843	24.485	25.4032	12.0565	13.1172	9.21689	13.2482	17.3389	15.1408	20.1015	17.2751	15.3856	11.9287	10.4735	21.0846	17.0575	8.78116	20.5682	14.3134	14.3443	12.3479	27.9966	14.3226	16.2718	14.0369	16.7039	17.1793	26.006	17.4783	17.6299	20.1629
JS124	CG9723	8	2	18.9338	13.4018	11.5961	18.0356	14.108	19.8551	21.3258	13.669	10.4608	9.98487	17.296	15.4128	11.3226	11.2026	11.0552	16.977	22.1827	16.1006	17.2122	23.3754	15.3605	10.4436	13.4699	16.5308	17.5345	8.89722	23.3284	21.9328	13.4859	21.302	20.8674	21.7152	19.964	9.13828	19.5011	15.7251	21.3092	14.0039	18.7758	7.99281	8.58787	17.8834	18.2189	13.5972	13.6023	17.5998
JS125	CG9093	8	2	19.2862	16.1521	20.2373	23.206	26.6301	24.4935	9.82349	16.7884	19.8452	20.8799	21.1199	16.7205	22.7106	21.4473	16.1746	17.6115	11.761	21.2641	16.3033	18.0899	9.99714	6.98823	9.85585	21.2123	5.68656	21.2314	12.9447	16.8233	16.2888	18.3216	7.96969	9.27541	21.1116	23.9369	12.8841	2.31162	5.20217	2.54813	3.11075	2.11287	3.0348	2.41606	1.0611	2.33893	2.812	4.26071
JS128	CG32112	8	2	17.0592	9.68376	20.6357	22.3384	18.2207	15.7491	24.1536	9.64341	18.6419	18.4984	3.02489	23.708	15.8592	14.2449	26.4369	8.59671	9.57098	17.6392	12.8783	15.3154	13.605	16.5316	18.5314	19.6152	5.20551	3.78286	4.1225	4.76482	4.58534	2.78581	3.74559	2.49501	2.89614	1.17867	2.32556	19.1718	14.4648	17.775	9.27982	24.1891	16.1289	23.4379	19.001	19.3261	19.7501	12.0212
JS131	CG4025	8	2	3.9307	3.66873	5.93939	14.3573	6.42263	14.7635	14.4555	9.93215	6.50102	8.40542	10.1886	8.82085	5.38634	4.44144	3.71017	5.66864	6.70921	8.15755	10.5606	5.53053	24.8322	9.18037	4.74082	4.13581	3.22927	8.43559	6.26988	2.96765	3.42405	6.97239	3.57296	3.24855	3.13633	3.36074	1.50222	2.32718	5.94311	4.44814	2.07015	10.1587	9.81886	5.17002	3.77797	3.63983	10.1645	9.8546
JS135	CG9536	8	2	14.4442	7.31091	12.6703	9.15359	12.7453	7.30291	14.0287	7.35512	5.54333	7.78965	11.629	3.30676	14.8422	23.8888	7.57684	8.32376	8.0568	17.0836	14.2034	8.17102	6.3628	6.43294	9.31995	14.8411	11.714	21.0257	5.34625	12.0533	18.0196	8.62736	12.1524	7.18817	21.2702	17.2921	18.3673	18.4652	14.4861	8.59294	4.30019	10.5487	13.5267	14.192	10.9015	13.1493	5.39934	13.7113
JS137	CG18675	8	2	3.96184	17.5386	5.33281	13.8315	21.8623	7.97291	5.43197	14.7421	11.8035	13.9954	13.9142	9.3571	17.4183	9.26139	8.69362	13.7931	6.22086	17.4039	16.3392	17.2223	23.1725	14.5455	22.4489	20.4978	21.6841	13.2895	7.87856	16.9297	10.6434	6.25562	17.9913	2.7541	22.7799	7.48005	5.20799	20.8828	23.775	13.123	26.3273	12.6628	8.48225	15.2994	24.9964	11.516	13.0821	11.2365
JS141	CG5447	8	2	14.6892	15.7143	18.9536	21.6369	24.3132	18.6199	22.0892	20.4786	20.1589	19.866	12.4114	17.2741	26.7811	17.9437	18.2763	21.5379	15.8197	19.2545	25.0153	14.962	22.5388	21.2862	16.4969	24.35	14.8997	13.8947	20.0323	20.5524	21.5014	15.9415	2.89519	4.18448	3.26926	4.11167	5.51751	3.31209	1.2718	5.31908	5.18951	21.3001	16.5058	14.5986	20.0718	10.4282	13.4461	17.7185
JS141	CG5447	8	9	11.5369	19.9245	18.0422	16.6752	7.07971	20.6992	8.53005	3.10626	5.87367	9.75165	9.52808	5.64208	3.55343	12.9368	5.26041	5.4182	13.3731	5.73557	7.3208	23.4395	6.35544	8.6924	5.30002	10.563	8.74414	10.3366	15.6224	6.19065	3.48951	6.35118	7.08463	8.48515	6.42829	9.20473	7.6266	8.05761	8.92901	3.0798	14.3917	10.5414	14.68	10.9297	12.3882	6.42728	7.08147	2.89744
JS142	CG13604	8	2	15.7896	13.1381	13.0041	22.7295	22.1982	21.3887	18.8734	19.7539	16.5464	16.4073	16.0558	14.1013	19.4742	15.5614	18.1896	11.6621	8.58339	17.8231	18.3556	15.5214	18.5906	15.4652	17.8006	18.6468	24.5442	17.0834	9.93772	13.0062	8.01478	11.3009	12.104	15.3674	7.46363	18.5871	20.0449	19.2099	8.86928	17.3465	16.8102	8.43302	13.7757	9.94966	14.1239	18.3002	9.96038	25.7848
JS144	CG8270	8	2	12.4285	10.6689	5.2185	5.48584	15.1354	15.6158	5.99608	10.0508	14.4395	3.73472	18.9688	10.1605	11.2644	17.9185	4.90193	23.0021	9.94587	6.08958	21.4615	5.90805	4.30076	12.7247	6.3309	8.94954	19.412	18.3745	9.80876	8.38896	11.4043	19.0244	17.083	19.1322	17.8771	6.86612	5.28285	11.097	7.68948	15.4458	8.39224	11.4075	12.1711	21.3958	7.98681	11.294	9.54913	15.5904
JS145	CG7759	8	2	14.8314	24.9091	8.58243	14.5126	9.51162	14.4588	12.2135	11.5535	15.0917	12.4827	6.77894	9.38772	12.4665	23.0801	18.2923	13.427	19.7442	20.1638	17.4139	6.94047	8.15054	14.1166	14.4254	17.6032	13.0313	22.0559	15.8106	12.3333	7.95441	24.6411	18.3649	12.9998	18.3246	14.3792	15.2104	18.1629	18.3138	8.89205	23.893	10.4972	9.87919	5.82073	11.6538	24.4112	10.1613	23.9801
JS148	CG31759	8	2	12.3855	10.4147	7.85012	4.87407	8.67119	5.58909	7.69593	21.7693	16.5389	8.08082	20.3511	9.60651	5.70036	5.85475	14.2776	14.0681	8.23721	11.8205	8.70746	16.9207	9.93224	5.05494	8.86461	16.0923	5.04837	2.01283	6.40976	13.731	17.1765	6.47121	8.48791	11.9253	3.96396	8.46522	13.861	25.6829	10.7552	5.43616	11.4605	6.0099	22.3172	9.59419	6.63941	22.5969	10.7564	10.5103
JS149	CG11388	8	2	24.6051	14.7712	18.7864	17.9374	16.6053	15.6307	13.0255	22.4874	28.0784	27.0354	26.5619	14.1766	24.9812	8.72148	9.11754	18.1486	18.0133	20.7138	24.6063	20.7268	18.498	11.4952	20.9623	8.39902	8.12775	19.02	20.2691	18.6716	11.116	20.2638	13.5468	7.22094	18.8735	21.4542	13.764	8.22466	11.8701	14.076	14.5969	10.9949	10.9478	23.1517	17.3267	9.24422	17.9806	4.26664
JS149	CG11388	8	9	7.71461	18.734	15.9293	7.89332	13.4022	14.7407	22.1569	13.2084	9.04344	10.6877	7.93424	21.7763	18.2268	12.9494	12.5765	8.13271	13.2369	20.9375	16.8378	9.22426	16.3569	6.81285	9.4009	20.2832	5.23263	4.83604	5.21126	7.46711	11.9004	4.21689	4.54469	3.55648	2.32222	8.37113	8.91848	2.7293	6.12321	4.62361	7.34168	4.35769	4.53203	10.7179	7.50187	7.72163	5.91149	8.69842
JS151	CG13957	8	2	12.8893	12.3803	12.5378	7.77187	11.5731	11.6495	12.1914	17.4208	17.6444	20.4763	19.637	12.568	22.5681	26.2552	19.6628	19.2889	23.6384	15.5964	10.9154	17.6791	25.7926	11.892	21.1985	11.1367	8.81028	16.9914	15.7781	21.1536	16.1278	21.0441	15.0317	24.4195	23.8562	26.7555	19.1497	13.4522	9.52518	16.2491	21.9323	14.4116	20.126	13.7351	10.7292	15.3489	22.7627	12.5826
JS152	CG33144	8	2	6.51197	16.2014	22.9868	18.8999	21.108	27.8887	20.4901	25.6633	16.3945	10.1635	23.5124	14.4499	13.8901	20.8101	17.4839	14.5065	11.6773	5.04592	15.3231	20.9136	14.8664	11.3276	10.1009	17.7734	15.4329	19.9156	12.5048	13.5208	12.7761	20.0902	10.8569	20.2295	19.3034	16.1231	23.6974	18.3398	18.4229	18.4156	12.4668	12.0526	18.3671	16.4034	13.8465	12.2619	17.1958	16.6501
JS153	CG5882	8	2	15.2683	23.4549	20.1799	17.3905	9.83429	14.6625	10.9091	17.4744	18.4299	14.9099	5.88387	1.07592	17.5791	16.4589	11.5638	6.12014	10.8668	18.2243	16.3691	12.6194	17.2197	16.9418	9.32182	10.7487	18.3137	14.8778	12.5629	11.4169	8.65189	16.254	16.3868	9.51824	22.8426	18.6025	19.218	13.0642	13.2368	22.5047	20.1485	12.3278	9.32642	14.028	2.88913	10.4751	15.8516	6.33883
JS153	CG5882	8	6	14.66	10.3063	6.89403	2.28278	5.04931	10.1759	7.58948	11.4231	5.67473	8.07139	10.3554	2.66057	1.45075	6.40959	6.74557	5.59528	5.16391	12.0831	9.57355	9.5245	17.5095	6.49274	16.9441	8.89919	12.184	5.5949	4.05072	3.32057	11.1752	4.07223	6.56337	2.18315	9.11051	11.3409	20.7292	9.55752	21.7865	14.5932	16.4309	8.14093	11.1835	13.1445	13.3791	7.95419	19.3279	16.2855
JS154	CG6059	8	2	13.0021	16.9349	12.2053	9.51294	13.874	8.42422	10.504	21.0625	14.8992	13.868	15.459	11.8172	13.0012	16.8207	10.7888	14.6811	9.1355	12.7642	17.1664	14.9063	12.1001	13.4538	15.2542	13.2622	11.4111	9.56093	9.85541	10.3343	13.8952	11.2106	3.59749	17.1987	8.20598	6.0989	9.34504	14.0482	13.2475	10.9606	8.31484	12.2855	8.2135	15.8402	15.3882	13.765	16.4143	10.1496
JS156	CG4996	8	2	7.96074	4.47017	17.2797	14.3387	4.12338	23.6883	13.9051	17.9716	22.0899	9.11576	18.1611	14.459	7.906	24.0532	8.78262	17.2964	15.677	11.1732	15.6292	14.5734	12.2535	21.0502	18.802	17.622	9.52108	15.8272	12.1057	17.768	9.2693	10.3625	15.6617	13.8521	16.1974	11.2288	13.0313	15.3473	17.2844	7.40743	10.4077	19.7853	21.3277	20.1768	8.38917	11.3119	22.8298	20.5548
JS157	CG31751	8	2	4.41525	2.26831	11.1428	9.65623	12.7787	5.79557	5.12575	22.9706	3.58826	13.8437	16.3525	18.8992	27.1079	21.0376	10.172	15.8002	16.4263	16.9311	9.17338	10.3671	8.444	12.7256	10.0057	9.01603	12.8136	10.2181	6.45993	21.6097	6.38994	9.44712	14.7495	2.03739	4.82223	6.33862	10.7941	3.79856	6.35245	6.83074	4.82072	19.2793	12.9616	11.8379	8.48242	14.484	6.38235	12.2645
JS158	CG6607	8	2	8.28486	5.38402	24.9543	12.9585	12.4681	23.3249	8.58851	8.25986	21.9578	13.3895	12.9552	22.0926	9.34495	7.47761	12.0265	15.1698	8.6312	17.6899	11.6148	11.8412	8.92466	19.9148	2.31821	16.2163	15.7517	12.6073	15.2338	7.77313	8.85514	18.0212	13.1968	9.55286	8.10258	12.2524	24.6243	10.0414	1.63335	15.4493	16.3428	5.41734	14.3781	6.57378	7.63589	8.17872	7.85938	4.13675
JS158	CG6607	8	9	17.624	3.52803	18.9295	13.5686	16.7789	22.6391	17.5617	13.6858	19.851	10.1668	6.38804	16.3875	26.2682	21.7506	17.6386	3.27759	19.2574	15.147	19.5132	24.2824	12.7923	20.7151	22.5754	9.83395	13.9853	12.2529	18.2696	17.9307	20.5267	18.4575	26.4304	6.20098	11.2643	11.9029	19.858	13.3212	22.3381	16.406	16.4461	13.4927	12.0308	3.20627	13.3532	10.2548	8.77024	12.7785
JS159	CG4452	8	2	22.6425	11.1834	8.60847	13.2867	25.0417	20.747	19.5766	22.8307	13.2426	23.9844	11.7389	10.9454	22.3352	9.06598	19.4786	13.9678	14.4536	21.0248	17.3814	23.7642	10.7912	17.4595	15.1172	13.405	17.849	12.6772	17.7488	17.2876	17.3226	11.6632	7.31448	20.8703	20.3468	20.9593	12.5542	14.5747	7.06877	10.707	15.2972	7.5838	21.0664	15.8467	11.6449	9.42054	21.0905	12.5016
JS160	CG5515	8	2	29.5014	15.9053	8.77802	8.31657	23.9545	15.8624	13.7683	9.07342	17.8418	9.20238	7.52205	12.1135	13.1076	19.4957	18.0407	22.0893	23.231	23.4548	19.099	22.1542	14.4905	17.2117	19.0021	23.969	22.526	12.7005	8.68544	5.55085	5.0758	9.79034	12.5365	11.1076	17.4406	11.0716	20.0741	8.64746	12.7931	18.0695	22.7161	23.2163	2.13767	16.3515	7.51637	16.8234	6.82709	11.8804
JS161	CG4050	8	2	8.76789	7.20424	21.7666	7.63404	16.4121	14.6433	11.4995	14.9038	13.558	3.97515	4.7881	11.9665	11.3984	10.2813	15.0713	18.0729	13.1654	10.0017	10.2559	13.3417	11.8932	19.2682	9.90588	14.2618	5.83213	6.84329	10.7017	9.53243	8.60713	16.1682	14.6648	20.1627	13.3189	8.74365	9.58454	20.5724	8.84264	13.2366	16.7609	12.7395	20.6759	11.4611	7.94566	18.1012	17.3467	14.6121
JS161	CG4050	8	10	16.1476	25.0908	19.1989	20.1425	23.4979	20.6694	12.9028	25.0853	19.3374	17.7408	12.4736	15.8794	24.2458	12.0563	22.1325	28.2818	22.3855	27.1067	20.0176	24.3919	15.2982	15.7492	11.014	10.9786	12.2806	7.11489	5.8604	7.19078	14.2054	15.163	15.1717	17.6481	20.5901	8.58391	17.2955	8.33101	18.5745	21.844	14.984	19.2349	8.71444	21.0817	15.8694	18.9404	21.9052	17.0269
JS162	CG1665	8	2	17.716	7.06118	7.79065	9.22578	13.425	5.00428	15.5776	21.2683	16.6821	16.7612	8.87875	7.58282	18.7876	21.5899	13.6449	13.2059	11.2407	14.175	17.4405	18.4594	9.0041	14.3111	14.7176	20.8887	12.3023	12.2327	2.7433	9.39444	26.8353	8.09141	6.3889	3.58447	7.46678	5.29033	4.9405	2.73914	4.5971	3.3497	0.504911	12.3942	9.3946	11.7181	9.83751	18.0567	12.7058	14.5145
JS162	CG1665	8	10	8.95908	5.9861	13.3729	14.8305	12.7845	8.09074	10.7029	21.7217	16.7967	16.2898	19.998	19.4134	13.5442	12.3424	19.5482	10.0117	22.6394	13.5369	23.8587	17.0607	14.5574	8.1235	15.6556	23.1762	14.7569	1.55811	12.6582	4.58976	22.6599	8.58929	14.4126	11.8392	0.870187	8.45009	11.8173	25.7508	23.2381	18.1156	10.6372	19.685	8.90129	5.12333	6.31218	13.1562	23.0386	6.61198
JS163	CG33096	8	2	18.019	17.502	14.0855	12.6682	12.9483	13.1497	18.918	13.9618	18.4112	18.9577	14.0068	19.7606	11.0707	5.99998	11.4476	22.5678	21.2586	18.2659	18.1365	23.2273	15.324	26.9352	13.7257	23.7939	11.9245	6.89859	25.6479	11.2394	4.11952	9.67802	5.93971	5.21124	4.84827	4.02348	6.32071	3.65426	4.12585	2.47587	17.9146	12.4688	9.64246	5.94061	13.8468	25.5135	4.60446	17.877
JS164	CG3223	8	5	11.9177	13.435	7.3865	11.6837	9.78725	9.19403	8.64812	17.1923	10.0119	7.90707	7.68734	13.1911	16.6391	2.32158	21.5904	7.32274	20.7218	14.1811	18.0018	22.1024	14.0425	12.1498	15.4834	24.5423	16.3937	23.4497	13.7541	8.10707	19.6505	5.73545	6.28138	26.1766	9.0764	11.4843	12.0896	22.9281	13.8594	7.841	20.5598	19.024	3.63563	14.5789	6.23952	16.0872	13.3585	8.97487
JS164	CG3223	8	7	16.7114	1.64134	7.28199	13.1943	1.81535	15.9514	18.3854	23.0581	14.3118	1.09422	10.0686	16.6121	11.4754	15.8387	10.211	16.1745	5.95509	10.6495	12.7342	10.7522	11.4849	21.7003	15.5328	10.4775	3.24248	24.642	16.4287	8.78741	16.515	14.0487	16.4582	18.0284	13.9207	19.1256	14.6018	24.0793	15.462	14.6059	16.1832	17.7396	15.486	17.9556	7.30118	14.9098	9.41186	12.2258
JS165	CG13605	8	5	18.8705	16.4169	5.48037	6.10764	3.5048	2.44941	17.8741	21.0965	9.63172	22.1917	14.1184	9.1791	17.8177	15.2672	16.1067	12.4057	19.132	19.7943	20.6977	21.6816	14.7592	10.1061	14.1932	18.4309	15.2733	16.9446	7.79833	14.2772	10.1954	23.907	9.80761	19.2918	7.84816	13.9695	18.8346	10.1593	18.4576	19.8574	17.4368	23.6275	11.9848	11.5632	13.8376	9.51824	6.238	12.1857
JS168	CG12132	8	5	16.1078	4.91135	2.63897	2.87181	13.967	22.9545	17.1281	20.2988	16.4608	25.0903	17.046	20.3871	13.4118	14.8588	19.698	17.443	15.4542	2.83262	18.2446	15.0084	6.79077	2.49826	20.2159	16.5491	2.2481	12.4473	9.0319	5.8854	3.57737	8.69003	18.0649	1.8717	14.737	8.63454	17.9201	15.5687	18.585	2.76741	17.5458	21.636	22.623	16.4551	16.7547	19.5849	6.76496	4.37403
JS169	CG9884	8	5	9.3722	18.217	15.0275	9.63707	12.0269	11.4786	10.6256	12.7301	19.3607	13.4547	14.1435	12.3696	17.7041	9.99729	13.7435	15.9098	10.486	21.5772	7.05092	21.667	20.3362	16.6259	13.2001	15.1533	17.4365	6.75035	25.9325	12.0668	12.6597	13.9751	12.3666	17.7599	11.3809	13.8405	19.6467	18.2731	24.677	14.3378	8.17366	15.889	13.2833	15.099	12.5805	24.2488	15.03	10.9025
JS170	CG11679	8	10	19.5319	15.5428	19.8876	12.9986	9.85094	13.2318	13.198	15.6285	13.3873	21.1025	9.73435	13.2409	11.4058	8.74297	8.21588	12.5431	11.5007	14.1031	11.0265	19.365	7.63182	6.94361	8.04802	9.10251	13.6774	10.7048	13.1344	0.773386	15.3078	7.5693	17.248	22.6027	18.6696	12.5101	15.1415	11.7933	14.3587	15.4412	7.98326	19.7313	23.2181	13.2694	16.3947	7.31685	9.95685	11.932
JS172	CG11474	8	5	19.4763	12.999	4.24142	5.88442	16.9296	20.0527	22.5424	23.2836	12.2911	10.6376	8.92037	22.3107	24.7481	8.33107	8.6642	19.3514	13.6733	13.2777	14.235	11.0343	13.598	12.4373	15.8263	17.571	15.997	17.3824	11.2577	11.7712	10.3858	21.0607	13.9926	16.2218	12.8713	11.9393	7.16102	25.1196	7.19832	17.2015	17.1099	12.5026	22.1189	11.8726	3.07118	10.4653	3.23187	10.9674
JS173	CG5155	8	5	9.04013	3.74071	3.4872	14.741	11.3401	4.53103	11.4044	22.4976	18.6532	6.65444	10.7027	16.2727	22.3466	20.4921	10.746	20.0159	15.6889	7.43073	13.1625	12.1443	10.5448	4.31075	21.0513	24.675	9.77824	8.16939	20.9525	9.7398	7.36278	6.25421	28.3607	2.51246	17.1862	6.56789	16.9415	7.84453	2.4859	7.51658	15.9459	21.6563	24.8352	15.2241	11.513	18.6022	12.958	12.7165
JS174	CG16789	8	5	17.3098	8.02619	11.1811	8.04776	17.075	15.9048	7.84996	23.0222	26.9458	17.1977	25.5507	12.3498	26.8721	23.624	21.2501	23.9871	9.57142	4.66328	6.07236	16.5677	21.6834	8.90586	21.7723	21.5171	10.6227	25.0098	18.5446	4.87852	12.8837	13.2679	7.48711	13.5283	5.61705	21.3128	7.81778	26.1413	26.0954	9.08713	18.6834	11.7677	13.6857	15.0603	9.84195	8.10044	7.02436	11.9492
JS175	CG14183	8	5	11.9468	20.619	28.9936	20.6114	13.6833	25.0359	18.8976	15.0143	17.8827	13.909	18.7779	26.631	27.0203	23.2125	11.7648	18.1697	11.5922	18.2452	17.2287	15.4706	17.264	9.38965	17.2264	20.12	14.1255	7.62188	10.1892	15.7223	5.52256	13.6672	4.11574	13.6197	5.30136	11.4889	8.63597	10.1369	17.9595	24.3697	13.4778	19.2214	16.6152	20.9658	11.5871	14.0031	26.4566	21.9822
JS175	CG14183	8	7	5.83301	9.54675	13.2085	25.2484	16.0128	17.4467	22.191	21.3002	12.8609	16.4879	15.2744	23.3094	12.2439	19.4179	23.411	22.3976	3.67937	6.0957	7.44009	2.43906	3.48932	4.33652	17.8321	16.5003	5.53274	13.8559	12.4248	14.7542	12.9705	16.1623	15.2834	11.9255	11.6411	17.8953	24.4485	8.679	10.334	20.6283	20.1768	15.4296	22.8519	19.607	19.5716	12.6978	18.0738	15.6313
JS176	CG3479	8	5	5.87653	9.16698	11.3214	16.2563	12.8266	12.6682	21.3682	12.3366	21.611	11.8835	8.30275	19.1129	28.4236	4.75738	4.88397	6.6204	5.67779	22.3406	10.7956	12.5366	5.46738	10.9538	10.3847	8.63157	7.71634	5.73514	7.56938	1.34776	7.92667	8.27723	7.13111	2.81887	6.93293	2.056	4.33503	8.03885	15.0337	7.94807	13.7118	8.70592	15.6751	18.7427	10.4644	19.0466	5.99717	20.201
JS180	CG34408	8	5	6.58446	23.8912	3.76569	2.96159	9.77682	17.13	10.2643	13.3763	11.8345	13.0907	10.2795	15.3529	20.6001	10.9825	20.4703	8.25485	17.3024	3.55008	11.5597	17.0551	6.7308	3.19519	0.681017	14.0667	6.78637	23.5001	10.8715	11.8665	12.339	11.908	7.53167	9.49562	13.6724	15.2679	12.2729	23.9693	12.343	4.08176	8.96788	12.768	14.569	9.82256	10.019	6.53202	10.1893	4.85586
JS183	CG31156	8	3	14.7458	19.1166	9.7985	15.7918	9.02772	26.0579	28.0131	7.68601	22.1615	25.8603	9.6084	16.4883	17.8405	11.7916	13.0825	14.8454	12.7052	12.6265	11.3417	10.3499	6.14269	4.95166	7.71384	4.58534	1.80233	1.05919	9.51787	9.73142	6.07249	14.478	12.1246	12.483	20.5744	7.41817	12.5472	16.825	5.10519	10.7288	16.8522	22.2082	23.1877	9.99312	11.4339	3.93695	3.0754	27.0846
JS188	CG40440	8	3	22.0886	18.2653	9.96185	9.77588	19.9427	8.64498	12.4896	14.3211	15.1374	14.4976	10.9525	6.83893	21.5631	14.0406	17.6742	8.02376	6.01373	19.5028	9.32783	10.3011	21.6935	8.32234	11.1144	10.8203	10.9177	5.07948	15.0445	8.77496	24.239	14.7167	9.13297	8.06607	6.16618	5.22708	9.22337	9.10665	21.9227	12.585	10.3385	9.17497	11.3059	10.1665	12.7849	20.343	17.9114	13.724
JS190	CG10646	8	3	8.14673	15.8437	20.8783	5.59631	11.1807	6.86832	6.58065	6.07882	16.7082	13.6547	11.9028	8.11045	13.7459	10.6909	5.30843	13.9333	14.5999	12.4443	9.00438	9.80046	21.4451	12.3375	18.1405	15.1356	21.7666	9.79288	3.7614	4.8428	13.5325	2.82477	10.8975	3.67688	11.8305	20.3983	8.19154	5.46067	16.7272	15.3068	10.0197	21.8763	18.5212	10.2601	13.4276	12.4153	5.82765	13.925
JS191	CG6734	8	3	16.9752	14.5344	18.411	20.5867	9.95967	10.4887	18.33	25.5225	23.6374	20.7147	12.7922	10.7085	17.2385	16.9328	22.4148	17.8223	26.3411	15.7106	11.1042	12.3929	12.4348	12.0944	16.3971	16.3019	17.7955	19.8722	20.2726	18.0757	13.6346	23.4662	14.3729	18.3871	12.8421	17.4628	15.7683	11.951	14.0174	14.1126	17.5878	14.717	20.4715	8.12372	22.6604	19.9508	12.1914	9.55763
JS191	CG6734	8	10	5.35442	4.51727	4.85005	0.420644	7.80199	9.56862	9.76297	7.33269	16.7988	5.0055	9.5121	6.20358	15.8514	13.4855	14.0484	10.4314	20.3808	13.5902	14.0978	19.4038	17.0662	8.4839	8.4307	20.2693	4.00205	9.03674	2.78976	13.1013	5.81939	7.49999	10.423	21.6767	7.69187	17.6492	9.00894	9.30107	10.889	5.18639	6.86627	2.13483	7.10704	16.7588	10.0523	14.1392	15.0941	3.70705
JS192	CG15385	8	3	18.3842	18.156	7.70128	21.8642	8.84874	24.058	23.8552	24.8955	12.1498	24.2044	17.8451	24.1023	24.4319	13.7259	13.7463	26.0401	23.6519	15.6794	16.2577	20.7994	18.3391	2.74382	20.4467	9.63262	15.2439	15.9905	12.4506	18.2228	15.6799	11.5833	13.8581	18.1475	12.0165	20.3805	19.3988	22.3358	18.3303	16.4299	22.7714	13.2752	18.0417	16.7184	19.4188	15.812	14.6364	16.973
JS193	CG8405	8	3	12.0503	8.25998	12.235	8.26871	9.93	6.56163	8.3419	10.9258	5.70129	8.08358	13.0331	8.86612	9.94612	10.7342	21.0628	4.27911	11.642	13.3851	10.0916	6.71025	15.5577	12.7653	11.6836	14.1489	14.9183	20.0703	7.12577	5.86077	6.84302	8.85139	12.8996	13.5091	12.866	10.483	9.7171	7.68523	7.78934	5.6288	8.35396	5.63885	6.49823	3.13902	3.45971	9.33308	7.05977	6.1834
JS194	CG13603	8	3	21.8032	7.61266	17.9173	8.64234	16.3186	19.2849	9.53825	19.3858	12.9982	10.1967	17.4805	18.6289	17.0036	20.6941	9.78207	19.6031	18.1975	21.2982	17.3451	13.4757	11.6656	17.2267	12.1779	16.0015	18.198	19.5103	17.4824	9.27556	11.7936	20.3316	9.52871	11.1647	8.31784	14.697	5.97651	4.3366	7.84046	23.9686	15.4018	5.50239	7.00893	6.97307	9.16486	15.9263	9.33634	12.879
JS194	CG13603	8	7	13.0831	25.1619	1.6571	20.5858	6.38063	15.5175	13.7212	12.3755	7.90308	8.70896	24.307	13.7319	16.0355	11.2698	16.83	15.8065	17.3162	4.43413	17.6796	8.68885	8.62458	9.69214	20.925	7.00557	21.946	18.3391	16.5646	13.8927	12.694	14.3482	9.57441	19.9219	9.43276	6.56762	22.4961	16.6659	19.9615	20.2748	13.7188	16.8969	23.1946	21.2974	8.54305	13.8726	19.6321	12.9694
JS195	CG6678	8	3	16.649	13.9073	18.5467	11.4082	21.1252	19.4703	15.4944	14.0758	17.8193	24.1538	17.7044	16.7968	24.7942	16.2956	22.9381	12.3175	5.0702	18.828	22.4798	12.1518	19.7449	17.8906	11.4012	8.89419	9.47173	13.7152	9.09457	16.4034	24.3909	27.2031	12.514	27.4406	18.667	26.0427	16.3442	12.4123	10.6983	24.5897	18.1245	16.0963	14.4598	11.599	18.9881	15.1004	16.831	17.0675
JS196	CG5038	8	3	5.14065	5.4676	5.67034	12.7263	8.24389	2.28612	12.1569	3.55386	9.06564	6.92351	8.91516	7.56101	4.67449	5.89219	4.97873	3.13283	3.74836	3.92756	5.20244	7.11562	6.90062	6.15419	3.9446	5.30506	3.98751	4.73164	7.56556	2.65033	11.8394	9.02587	4.29636	14.6876	10.7681	13.4471	6.80726	3.03372	6.20195	9.77192	4.19721	5.87252	3.90997	2.38343	4.08772	9.68908	3.69669	11.2418
JS196	CG5038	8	7	11.9387	23.9838	9.8797	23.2826	21.1443	16.6858	15.1139	16.4358	15.9974	14.5054	17.286	13.2061	13.6386	11.286	12.8027	17.1475	16.9895	21.2699	17.8733	16.6551	18.0472	18.9568	17.1646	18.2216	13.2657	7.06419	16.4798	26.1548	19.2688	22.5351	10.3358	18.3384	15.3327	19.763	9.66036	18.8756	18.7935	17.4643	25.5931	25.0879	11.4296	13.0844	13.7854	14.1248	15.4254	15.1186
JS197	CG6120	8	3	3.08909	24.5054	7.85762	26.437	10.899	24.0682	1.60701	25.1462	10.0238	14.1987	18.2397	22.37	16.6461	24.2613	20.8506	19.6827	23.8144	25.0107	22.1339	14.5684	10.3794	16.4495	23.3766	23.7609	9.59968	9.7735	7.92822	7.85972	8.97674	21.124	14.5343	15.1662	10.1643	22.7634	14.1269	8.13856	10.6555	14.046	14.4853	14.5116	6.67743	10.7644	2.94607	12.3047	10.456	4.74649
JS197	CG6120	8	7	23.8279	20.6759	8.35449	16.4858	15.6495	13.192	15.3515	10.8374	19.2674	14.1112	23.3138	13.4681	17.9025	13.9402	11.6916	18.0046	12.0646	18.6282	13.5643	14.4398	18.953	10.9119	11.8796	24.8132	20.3685	16.0232	11.5725	11.5874	20.2573	14.5217	11.7627	18.7063	11.4034	8.75469	12.4533	0.879454	17.3235	9.92108	18.108	6.35591	9.546	11.8034	13.3192	7.53888	6.69151	8.41444
JS199	CG4999	8	3	17.9022	16.7391	23.0674	20.6458	21.7316	8.46506	16.2351	22.7186	20.5124	22.9041	17.7366	16.5113	19.7156	16.0898	13.0589	23.1804	9.90846	17.121	12.7794	18.6193	22.4587	22.0292	20.1245	22.1408	23.5723	25.9262	22.4754	14.6936	22.6696	16.7072	23.7064	9.8136	10.5011	17.7479	15.6097	15.8147	18.8758	13.8224	9.60226	17.7458	20.8249	12.2228	11.2025	17.8468	23.5686	25.0408
JS201	CG7231	8	3	15.3006	16.7565	19.9356	18.2563	15.1509	21.1067	6.26047	12.82	19.4627	13.885	22.0839	1.58165	28.8407	18.5072	28.9104	12.2513	23.964	23.6459	17.3507	20.0009	19.8912	18.5819	10.3443	19.2035	13.8769	15.9019	8.47386	25.5101	7.08261	8.06342	18.217	24.2895	23.6935	22.0547	7.82302	9.56978	15.1565	9.36312	13.7408	8.38776	13.8238	8.82324	7.7785	13.3993	16.7457	24.0335
JS202	CG6144	8	3	23.262	17.3001	10.4985	14.6022	17.3609	11.0378	17.5904	8.30596	9.60402	20.8152	13.5248	6.07827	21.7355	16.7856	16.4622	6.18696	14.2584	17.5417	14.202	5.69948	17.0632	21.9145	18.9562	16.5991	9.86471	18.146	19.054	17.1141	22.7085	21.7414	13.7449	19.616	15.4776	12.9968	7.94588	6.19801	5.77338	2.82414	4.6121	2.6495	4.7437	3.35034	2.64753	13.0339	17.1839	20.6195
JS204	CG5885	8	3	8.71795	13.1882	7.03006	9.96399	9.23028	16.0476	23.3816	1.06292	19.9869	8.31365	8.38753	5.31276	2.7814	11.788	17.6212	12.8465	19.495	12.4535	11.655	19.4109	17.9112	18.566	8.6994	4.23237	4.34462	13.4637	13.9889	18.2038	7.07635	18.5631	6.26376	16.55	10.9248	9.1592	22.1449	11.1419	6.93585	21.3601	9.98902	18.8314	16.0759	12.2007	17.4183	15.153	13.3336	18.6977
JS207	CG8408	8	3	11.1603	21.0628	19.6422	14.7484	24.3887	8.14982	22.363	18.9276	18.591	12.8555	21.7831	9.19962	18.1378	3.59806	13.6261	23.933	21.9782	13.586	9.13008	11.8287	7.43738	9.48157	7.8502	6.25779	6.10427	8.82464	7.71871	3.304	0.552228	22.8061	10.1482	10.1454	14.6758	6.38788	12.5377	8.45583	10.9761	21.3537	15.5177	16.1946	10.5483	17.0674	8.82565	10.0795	8.06494	13.1776
JS208	CG15738	8	3	13.0543	26.5057	13.0475	16.3855	18.4646	16.0215	15.9317	8.83715	17.5159	20.9883	20.6808	18.4534	15.2578	24.9206	15.7331	14.1901	14.7815	19.1945	17.391	17.6215	8.37412	17.4172	12.3751	9.63676	15.445	9.71921	9.24461	11.8108	16.3038	5.70607	8.71461	22.0219	16.5756	21.5857	6.27048	6.87394	4.87641	7.90544	7.01428	0.811094	3.82399	3.28477	3.35194	18.1461	15.7906	4.96322
JS208	CG15738	8	10	15.5589	16.4915	12.211	16.802	11.5291	21.1786	8.77491	15.3086	20.0646	8.71804	7.36579	23.7214	9.73332	13.0381	7.30843	23.697	16.1156	23.8633	5.23672	5.81954	3.6848	16.1219	17.7902	14.1018	24.1041	6.15137	15.1926	17.9708	13.7958	12.1465	14.4232	12.5294	5.88344	4.29263	5.21214	14.9919	18.8041	11.4934	10.8465	8.57683	8.60921	7.12904	8.64582	12.1859	13.0822	11.7545
JS210	CG12090	8	3	24.2692	10.6141	8.82011	19.4788	2.41745	13.1229	9.39934	3.58678	4.07407	5.05692	12.8878	2.47304	6.25755	8.23316	2.87185	8.01811	4.1741	5.60201	4.78499	3.26109	5.74178	10.8598	8.07277	7.43413	5.91394	4.18947	6.212	9.76994	4.77605	6.28292	9.74397	9.80288	8.6898	3.85163	22.7395	5.32448	2.76915	18.3392	13.1177	11.4541	6.36328	18.6732	11.6945	3.75798	12.7712	16.7687
JS210	CG12090	8	10	22.8546	10.1237	19.7974	19.5439	10.7468	4.29013	8.53544	3.80442	15.5415	21.7893	16.3444	13.3924	8.19592	13.7287	13.0301	12.754	12.9366	3.83291	12.2214	10.4511	9.54366	12.5471	10.9547	11.2703	8.49785	12.7219	11.153	9.10343	5.25773	4.44837	3.94201	2.47695	18.0128	10.187	13.9527	13.2661	8.64415	15.2593	7.46846	8.75673	21.0175	8.59556	12.0975	9.304	11.042	6.89202
JS212	CG31638	8	3	7.64623	14.3998	11.9471	8.38236	15.828	15.4959	13.1496	9.32533	25.2224	15.6682	11.0552	4.35288	21.2769	19.013	12.2459	9.4387	16.9108	13.4505	11.0841	15.6201	8.63813	6.83851	11.0617	12.3612	11	11.8409	13.2198	12.5666	4.65116	6.82485	6.59562	5.89789	4.99454	5.23092	4.92117	8.51328	8.63895	13.5207	12.9298	8.70543	11.3652	8.56778	10.9298	4.9185	9.65227	9.58854
JS215	CG3309	8	3	16.0068	11.9547	17.173	9.31949	12.1072	6.58577	21.0643	9.75186	9.31674	12.1989	3.85685	15.3193	13.3764	5.72468	12.0768	17.7708	20.7625	5.13293	9.61139	4.39342	7.33122	3.3382	5.74998	4.44717	10.8797	9.42437	8.44366	6.68979	6.00012	1.69947	1.88237	10.703	13.954	3.81813	10.4981	17.1499	16.0774	8.64366	4.54302	15.5678	13.4194	17.9745	13.4272	15.7772	9.16605	12.2147
JS215	CG3309	8	7	12.7905	15.6347	7.69743	21.836	9.85353	17.1956	16.7581	12.6281	19.1311	9.63302	16.0858	14.5876	12.2558	13.1266	14.8125	9.17683	18.7906	9.87277	6.32292	11.984	18.3458	11.0256	14.3553	13.352	11.3342	13.126	12.5362	18.7602	11.9432	20.8435	12.403	15.6884	18.002	16.313	10.3753	19.1271	15.6025	22.5835	17.9621	11.7941	27.121	17.0717	18.5733	11.3081	14.3519	18.5079
JS216	CG10252	8	3	21.0079	25.2425	19.4189	24.1967	13.9992	22.268	15.3207	20.6864	17.1116	17.0145	19.5067	16.2466	19.9519	14.8225	15.5863	19.1892	20.8559	12.0403	9.82129	17.0932	13.9238	10.2902	11.909	12.5034	20.0941	22.6807	23.3414	10.9938	15.2781	6.90784	18.4035	8.97578	10.1699	4.79425	4.82224	2.77545	3.98489	5.63862	5.6918	4.74795	16.5079	12.634	15.2314	15.1785	8.00255	6.90351
JS219	CG12194	8	3	12.5245	17.4984	7.73256	21.0948	11.2503	23.3085	26.1336	25.3559	18.9203	15.4281	17.5372	24.2128	17.708	12.6238	13.5946	14.3927	16.3646	14.027	16.8424	22.087	23.9186	21.2803	25.1883	27.8491	10.7394	21.3322	13.0906	19.9751	24.4971	17.3254	16.5864	13.2356	27.086	4.77155	8.82755	23.5849	15.1259	13.7869	25.1314	16.2693	9.3795	13.7744	12.5265	18.5027	16.7547	13.2829
JS220	CG10103	8	3	19.3554	17.8386	12.3248	18.935	17.2229	8.0704	18.9566	13.0752	19.505	27.4827	18.7381	21.0402	24.0288	24.5237	8.13289	17.2051	21.6247	13.3768	27.6988	10.7782	24.5595	9.73731	16.1363	12.4791	15.3062	13.1337	13.67	18.5477	22.2786	16.0214	15.5723	16.0698	15.0491	9.22767	15.6233	15.1205	14.8338	15.9081	13.4888	14.8308	15.2486	18.2709	15.5707	9.0374	23.7399	9.78516
JS221	CG2614	8	3	8.44432	8.57541	11.1974	22.2383	8.36239	16.9543	21.1989	11.661	7.83504	7.66283	14.3478	4.99521	16.1582	8.21497	9.80837	12.6058	13.448	15.4448	4.55228	14.482	17.6583	4.17435	7.58979	13.2024	11.3471	7.88956	17.0586	19.7372	16.5904	22.5613	4.95702	15.885	3.71297	11.1638	12.2761	16.2264	8.57955	13.713	12.2205	19.9804	5.98591	9.74966	12.0218	9.77715	14.2344	10.267
JS223	CG5458	8	3	19.4876	21.0215	18.4422	16.7992	17.4128	19.9542	9.66221	22.3334	8.72071	20.4936	16.4819	11.643	14.8531	16.7474	17.1728	19.7116	23.3676	23.2465	19.6056	15.8199	4.54609	13.1006	1.70813	8.5368	10.1556	6.48259	1.18645	16.5977	18.6314	15.0977	11.9146	13.3899	20.6219	21.1526	7.54134	14.7244	13.6588	18.0293	15.846	5.52264	17.5396	14.7663	18.4281	22.6133	19.2251	15.6999
JS224	CG7352	8	3	19.7483	20.5963	14.7505	22.4279	15.0398	9.33207	19.332	10.2928	23.2543	18.1139	9.23419	16.1088	16.8887	11.8335	25.0493	19.8202	12.9142	23.0855	16.8837	27.349	19.2363	12.1142	12.3834	19.573	16.3638	19.8457	20.8058	15.1864	11.2286	12.3061	14.3433	20.0958	12.7389	18.9277	17.644	13.9235	13.5511	23.3022	20.4641	18.0528	23.9296	22.7268	23.6793	16.7348	11.912	11.5465
JS225	CG13585	8	3	15.8083	5.13439	17.4873	17.1333	14.0152	25.7654	21.6051	24.5754	23.9725	17.9588	14.1722	6.84673	19.3388	9.95605	4.23412	1.19595	5.29117	11.9007	16.8267	18.747	18.6791	15.6187	15.0098	10.3838	21.529	19.3026	9.77514	17.4363	18.9265	12.8881	14.5375	17.6343	15.2162	16.471	18.8906	14.2411	17.5477	13.5948	14.5997	16.7959	21.0439	16.3688	9.44631	12.7976	11.4283	10.0524
JS230	CG11848	8	3	12.6199	10.0624	13.0349	25.0534	3.66606	4.69895	10.6119	4.91632	18.0442	13.3102	11.207	15.5616	23.0043	12.9285	8.54379	11.8152	5.69135	10.468	10.6669	3.68793	6.12322	3.46513	3.20947	4.5518	2.541	12.3352	8.82952	12.6991	20.62	19.8449	17.0393	14.4862	8.09969	10.8872	15.5212	15.2951	19.1199	6.77575	18.1999	23.7412	11.4142	9.65292	11.6837	3.78724	17.78	6.93719
JS230	CG11848	8	7	12.5555	17.4631	13.0761	27.1041	16.691	5.85555	15.5336	20.1256	10.7361	15.3156	21.5115	15.0715	5.82159	6.03781	5.4873	7.28738	6.50913	19.7687	25.9311	9.18006	9.18973	19.8628	8.77785	5.87835	26.2009	14.4593	13.1302	15.1507	26.409	18.3997	11.3197	26.1435	7.31052	18.9272	20.2225	9.41134	8.96916	22.3102	22.4639	11.0071	23.6089	10.8455	7.13727	25.4916	6.27568	19.88
JS231	CG13920	8	3	23.6873	23.8059	17.6539	11.3488	16.3085	10.6964	11.9786	6.48552	15.6871	11.5409	8.09135	14.6179	10.523	21.9433	8.02488	18.9205	24.9035	9.77821	14.5631	16.9317	11.6044	7.48509	26.7079	18.5257	22.9089	20.8574	13.5945	10.991	18.7788	16.9047	15.2977	25.0676	10.8898	13.8482	16.6415	21.5743	12.372	7.98285	18.4909	14.2024	15.657	9.44415	20.5143	23.0386	17.8078	7.32967
JS231	CG13920	8	7	10.1169	13.9057	11.8399	1.76713	4.20181	11.232	9.85822	19.1725	9.45846	14.6352	12.624	17.7257	13.814	14.0497	16.3072	10.8392	21.0173	13.5173	14.6913	9.46444	16.2278	11.8545	8.218	10.9318	6.78632	14.1511	15.6119	13.1497	18.9768	9.31682	11.4301	16.524	13.7891	9.93284	12.0214	14.699	14.39	12.6966	13.1678	13.3314	8.56964	16.0072	4.03256	13.6897	11.9997	9.9792
JS234	CG10254	8	3	22.1587	6.05291	9.15535	8.46053	18.1105	14.7748	25.2798	22.4414	15.3818	8.26388	21.2968	13.0637	10.5412	18.0873	17.3836	22.2287	18.9799	7.73021	3.73235	9.01118	10.1125	15.7403	17.5177	8.54875	17.293	11.3924	12.1812	11.0798	8.20735	10.0684	8.10553	18.1898	11.5866	13.2371	4.58035	9.72138	6.59873	9.15671	16.2363	5.89941	6.86393	11.9757	9.88499	13.3445	10.4254	20.0513
JS235	CG3887	8	3	14.5131	20.5071	26.3165	17.5012	18.0268	16.5197	25.6988	2.60208	16.8719	9.77967	22.8062	21.3474	11.465	14.0646	26.915	21.6692	14.6728	12.5058	21.3303	13.3513	16.5937	12.9158	20.1912	20.2152	7.27482	6.76064	13.3168	15.1429	28.2519	17.2902	18.1492	21.0313	14.3459	11.3839	15.5214	10.7237	11.4751	11.4155	22.4676	8.01709	18.9649	12.5778	11.0466	18.4291	10.7081	19.556
JS235	CG3887	8	10	21.2225	19.8692	6.09862	18.1828	5.35708	17.602	10.7964	3.45549	10.8076	11.8428	10.0754	12.3662	7.47337	13.3464	8.42625	11.4998	16.8234	11.4653	13.0236	15.366	22.3574	13.997	7.33232	13.695	3.23319	10.0721	15.5814	16.3839	13.8509	19.8894	11.7328	17.4481	9.37408	14.6655	13.5042	18.464	5.26043	21.631	9.87252	9.66548	8.44057	19.8541	9.78868	5.41763	16.726	14.5334
JS239	CG15438	8	3	9.27252	9.45839	16.4411	20.8232	16.4226	11.5345	9.03618	13.4968	14.562	18.8213	12.3728	4.06152	12.2011	11.0335	7.96008	7.50679	10.06	9.22374	12.0978	6.28512	12.8586	9.85189	12.37	13.9326	12.1793	22.6249	5.34588	4.08137	8.97345	13.1786	6.20185	7.36437	2.06345	2.83515	8.80273	5.45615	12.3586	10.8241	14.9151	11.0372	13.2146	3.52203	13.776	6.09885	7.25283	17.6232
JS239	CG15438	8	7	15.7925	26.2684	19.4474	22.3477	10.7759	8.55255	11.3877	23.6591	20.2284	18.1954	18.1561	17.9191	22.2487	19.8466	10.505	6.10187	11.6481	15.4805	14.5152	10.2075	26.3112	16.2251	12.7189	20.4563	13.4843	12.9043	14.666	24.2406	22.6762	16.392	17.3188	17.7135	18.7168	9.44027	17.8919	19.411	16.1921	22.5421	16.6186	17.4108	19.4056	21.2941	18.5643	14.8785	20.1145	21.2302
JS242	CG17252	8	3	13.4886	15.2746	24.9029	18.8309	14.4013	16.7407	19.1557	13.1193	17.312	10.8453	20.7081	15.3188	6.37789	11.4589	17.4988	15.2497	14.8408	24.3976	19.0568	9.1289	13.2706	13.8967	15.3959	12.4284	24.4287	4.64665	16.571	10.4072	13.1451	18.4766	10.6079	7.87946	11.9575	18.1138	10.5105	19.3792	17.5397	22.3398	14.4329	14.917	16.995	20.7289	11.856	10.3445	15.2201	25.5612
JS242	CG17252	8	7	13.8966	17.5483	11.133	9.05112	7.44518	7.63444	12.6688	7.7382	14.9647	12.3139	4.61101	9.18976	12.7435	6.1195	9.05784	4.75575	10.0907	11.1283	8.0617	14.2884	16.1136	8.66481	13.5361	3.81113	8.84886	0.948366	10.1866	12.1766	9.45846	9.08507	17.8124	11.0452	7.47611	14.7259	7.59297	12.166	17.8317	9.63354	11.3037	14.5832	15.6046	13.1742	14.625	5.91912	12.6159	19.8676
JS243	CG2179	8	3	16.3557	17.2057	12.0718	14.1059	11.3052	14.5929	12.8703	15.5353	11.6679	10.0589	21.181	12.5299	26.2228	17.338	16.6702	24.2682	17.6341	17.1565	11.8464	6.37307	17.2166	5.30895	14.098	4.27395	8.21581	15.6548	18.0065	8.44286	11.4411	20.2427	13.36	10.0597	14.5732	24.1584	21.1184	3.83604	21.4906	4.8429	6.69179	23.0439	10.987	4.89647	6.78408	6.87197	2.3292	14.046
JS244	CG10958	8	3	6.59678	6.77336	7.83427	17.8779	13.2353	17.8996	1.58775	6.87736	8.16295	4.78211	4.74655	12.9931	15.3876	12.3989	17.4731	14.5398	15.1341	15.5693	5.21481	7.00136	10.905	17.5658	23.2864	24.9119	10.8826	19.4209	14.9197	23.9474	15.6295	21.2813	16.1239	14.3272	18.132	9.50878	15.594	17.874	10.7359	4.31672	8.06848	9.04578	11.8079	7.13843	13.915	9.83208	8.45581	16.4134
[truncated: 366 more rows]
[truncated: 4,352 more columns]
